# Supplementary material for: Coordination chemistry of polynitriles. Part 9. Deca­cyano­ferrocene revisited: crystal and mol­ecular structure of cis-[{C5(CN)5}2(MeCN)4Fe]
Source: Acta Crystallogr C Struct Chem. 2022 Jan 21;78(Pt 2):94–100. doi: 10.1107/S2053229622000365 (PMC8815677; doi:10.1107/S2053229622000365)
Supplement: Supplementary file 1 [file c-78-00094-sup1.cif]

##############################################################################
#                                                                            #
# This CIF contains the data in a paper accepted for publication in          #
# Acta Crystallographica Section C. It conforms to the requirements of       #
# Notes for Authors for Acta Crystallographica Section C, and has been       #
# peer reviewed under the auspices of the IUCr Commission on Journals.       #
#                                                                            #
# Full details of the Crystallographic Information File format               #
# are given in the paper "The Crystallographic Information File (CIF):       #
# a New Standard Archive File for Crystallography" by S. R. Hall, F. H.      #
# Allen and I. D. Brown [Acta Cryst. (1991), A47, 655-685].                  #
#                                                                            #
# The current version of the core CIF dictionary is obtainable from          #
# ftp://ftp.iucr.org/pub/cif_core.dic.                                       #
#                                                                            #
# Software is freely available for graphical display of the structure(s)     #
# in this CIF. For information consult the CIF software page                 #
# http://www.iucr.org/resources/cif/software.                                #
#                                                                            #
# This file may be used for bona fide research purposes within the           #
# scientific community so long as proper attribution is given to the journal # 
# article from which it was obtained.                                        #
#                                                                            #
##############################################################################
data_I
_audit_creation_method     'SHELXL-2018/3'
_chemical_name_systematic
;\
Tetrakis(acetonitrile-\k<i>N</i>)bis(pentacyanocyclopentadienido-\k<i>N</i>)\
iron(II) acetonitrile disolvate
;
_chemical_name_common     ?
_chemical_formula_moiety     'C28 H12 Fe N14, 1.8(C2 H3 N)'
_chemical_formula_sum     'C31.60 H17.40 Fe N15.80'
_chemical_formula_iupac     '[Fe (C10 N5)2 (C2 H3 N)4], 1.8C2 H3 N'
_chemical_formula_weight     674.29
_chemical_melting_point     ?
_space_group_crystal_system     triclinic
_space_group_name_H-M_alt     'P -1'
_space_group_name_Hall     '-P 1'
loop_
    _space_group_symop_operation_xyz
    'x, y, z'
    '-x, -y, -z'
_cell_length_a     11.9972(7)
_cell_length_b     12.8711(7)
_cell_length_c     13.0907(8)
_cell_angle_alpha     62.528(2)
_cell_angle_beta     82.929(2)
_cell_angle_gamma     77.210(2)
_cell_volume     1748.47(18)
_cell_formula_units_Z     2
_cell_measurement_reflns_used     8142
_cell_measurement_theta_min     2.7407
_cell_measurement_theta_max     26.5292
_cell_measurement_temperature     109(2)
_exptl_crystal_description     block
_exptl_crystal_colour     colourless
_exptl_crystal_size_max     0.050
_exptl_crystal_size_mid     0.040
_exptl_crystal_size_min     0.030
_exptl_crystal_density_diffrn     1.296
_exptl_crystal_density_meas     ?
_exptl_crystal_density_method     'not measured'
_exptl_crystal_F_000     696
_exptl_absorpt_coefficient_mu     0.478
_exptl_absorpt_correction_type     multi-scan
_exptl_absorpt_process_details
;
(SADABS; Krause <i>et al.</i>,  2015)
;
_exptl_absorpt_correction_T_min     0.6155
_exptl_absorpt_correction_T_max     0.7454
_diffrn_ambient_temperature     109(2)
_diffrn_source     'rotating anode generator'
_diffrn_radiation_type     MoK\a
_diffrn_radiation_wavelength     0.71073
_diffrn_measurement_device_type     'Bruker D8 Venture'
_diffrn_measurement_method     'mix of omega and phi scans'
_diffrn_detector_area_resol_mean     7.391
_diffrn_reflns_number     17051
_diffrn_reflns_av_R_equivalents     0.0420
_diffrn_reflns_av_unetI/netI     0.0666
_diffrn_reflns_theta_min     3.039
_diffrn_reflns_theta_max     26.428
_diffrn_reflns_theta_full     25.242
_diffrn_measured_fraction_theta_max     0.984
_diffrn_measured_fraction_theta_full     0.986
_diffrn_reflns_limit_h_min     -14
_diffrn_reflns_limit_h_max     13
_diffrn_reflns_limit_k_min     -16
_diffrn_reflns_limit_k_max     14
_diffrn_reflns_limit_l_min     -16
_diffrn_reflns_limit_l_max     16
_refine_special_details     ?
_reflns_number_total     7081
_reflns_number_gt     5145
_reflns_threshold_expression     'I > 2\s(I)'
_refine_ls_structure_factor_coef     Fsqd
_refine_ls_matrix_type     full
_refine_ls_R_factor_all     0.0961
_refine_ls_R_factor_gt     0.0639
_refine_ls_wR_factor_gt     0.1477
_refine_ls_wR_factor_ref     0.1627
_refine_ls_goodness_of_fit_ref     1.025
_refine_ls_restrained_S_all     1.024
_refine_ls_number_reflns     7081
_refine_ls_number_parameters     464
_refine_ls_number_restraints     3
_refine_ls_hydrogen_treatment     constr
_refine_ls_weighting_scheme     calc
_refine_ls_weighting_details
              'w=1/[\s^2^(Fo^2^)+(0.0525P)^2^+4.4167P] where P=(Fo^2^+2Fc^2^)/3'
_atom_sites_solution_hydrogens     geom
_atom_sites_solution_primary     dual
_atom_sites_solution_secondary     ?
_refine_ls_shift/su_max     0.000
_refine_ls_shift/su_mean     0.000
_refine_diff_density_max     0.811
_refine_diff_density_min     -0.626
_refine_ls_extinction_method     none
_refine_ls_extinction_coef     .
loop_
    _atom_type_symbol
    _atom_type_description
    _atom_type_scat_dispersion_real
    _atom_type_scat_dispersion_imag
    _atom_type_scat_source
    'C' 'C' 0.0033 0.0016
                         'International Tables Vol C Tables 4.2.6.8 and 6.1.1.4'
    'H' 'H' 0.0000 0.0000
                         'International Tables Vol C Tables 4.2.6.8 and 6.1.1.4'
    'N' 'N' 0.0061 0.0033
                         'International Tables Vol C Tables 4.2.6.8 and 6.1.1.4'
    'Fe' 'Fe' 0.3463 0.8444
                         'International Tables Vol C Tables 4.2.6.8 and 6.1.1.4'
_computing_data_collection
;
APEX2 (Bruker, 2011)
;
_computing_cell_refinement
;
APEX2 (Bruker, 2011)
;
_computing_data_reduction
;
SAINT (Bruker, 2011)
;
_computing_structure_solution
;
SHELXT2014 (Sheldrick, 2015a)
;
_computing_structure_refinement
;
SHELXL2018 (Sheldrick, 2015b)
;
_computing_molecular_graphics
;
Mercury (Macrae <i>et al.</i>,  2020)
;
_computing_publication_material
;
SHELXL2018 (Sheldrick, 2015b)
;
loop_
    _atom_site_type_symbol
    _atom_site_label
    _atom_site_fract_x
    _atom_site_fract_y
    _atom_site_fract_z
    _atom_site_U_iso_or_equiv
    _atom_site_adp_type
    _atom_site_calc_flag
    _atom_site_occupancy
    _atom_site_disorder_assembly
    _atom_site_disorder_group
    Fe Fe1 0.31525(4) 0.41288(5) 0.62909(5) 0.02179(16) Uani d 1 . .
    C C101 0.5159(3) 0.1898(3) 0.4444(3) 0.0220(8) Uani d 1 . .
    C C102 0.4447(3) 0.1551(3) 0.3921(3) 0.0227(8) Uani d 1 . .
    C C103 0.5156(3) 0.0879(3) 0.3416(3) 0.0241(8) Uani d 1 . .
    C C104 0.6307(3) 0.0814(3) 0.3624(3) 0.0240(8) Uani d 1 . .
    C C105 0.6311(3) 0.1436(3) 0.4257(3) 0.0230(8) Uani d 1 . .
    C C106 0.4747(3) 0.2595(3) 0.5041(3) 0.0208(8) Uani d 1 . .
    C C107 0.3223(3) 0.1848(3) 0.3910(3) 0.0230(8) Uani d 1 . .
    C C108 0.4783(3) 0.0347(3) 0.2808(3) 0.0277(9) Uani d 1 . .
    C C109 0.7278(3) 0.0216(3) 0.3229(4) 0.0322(9) Uani d 1 . .
    C C110 0.7303(3) 0.1586(3) 0.4649(3) 0.0273(8) Uani d 1 . .
    N N101 0.4360(3) 0.3168(3) 0.5504(3) 0.0266(7) Uani d 1 . .
    N N102 0.2255(3) 0.2088(3) 0.3873(3) 0.0368(8) Uani d 1 . .
    N N103 0.4496(3) -0.0092(3) 0.2322(3) 0.0411(9) Uani d 1 . .
    N N104 0.8048(3) -0.0262(3) 0.2907(4) 0.0484(10) Uani d 1 . .
    N N105 0.8099(3) 0.1701(3) 0.4953(3) 0.0400(9) Uani d 1 . .
    C C201 0.5149(3) 0.5561(3) 0.8071(3) 0.0221(8) Uani d 1 . .
    C C202 0.6298(3) 0.5503(3) 0.8270(3) 0.0214(7) Uani d 1 . .
    C C203 0.6296(3) 0.6124(3) 0.8915(3) 0.0241(8) Uani d 1 . .
    C C204 0.5152(3) 0.6567(3) 0.9116(3) 0.0224(8) Uani d 1 . .
    C C205 0.4442(3) 0.6224(3) 0.8594(3) 0.0229(8) Uani d 1 . .
    C C206 0.4744(3) 0.5066(3) 0.7450(3) 0.0197(7) Uani d 1 . .
    C C207 0.7275(3) 0.4903(3) 0.7878(3) 0.0284(9) Uani d 1 . .
    C C208 0.7274(3) 0.6301(4) 0.9295(3) 0.0297(9) Uani d 1 . .
    C C209 0.4768(3) 0.7244(3) 0.9745(3) 0.0256(8) Uani d 1 . .
    C C210 0.3214(3) 0.6506(3) 0.8589(3) 0.0271(8) Uani d 1 . .
    N N201 0.4370(2) 0.4697(3) 0.6948(3) 0.0249(7) Uani d 1 . .
    N N202 0.8045(3) 0.4424(3) 0.7558(3) 0.0424(9) Uani d 1 . .
    N N203 0.8046(3) 0.6454(4) 0.9608(3) 0.0432(9) Uani d 1 . .
    N N204 0.4457(3) 0.7775(3) 1.0254(3) 0.0374(8) Uani d 1 . .
    N N205 0.2240(3) 0.6733(3) 0.8597(3) 0.0396(9) Uani d 1 . .
    C C11 0.3267(3) 0.1710(3) 0.8712(3) 0.0278(8) Uani d 1 . .
    C C12 0.3231(4) 0.0659(4) 0.9790(4) 0.0449(11) Uani d 1 . .
    H H12A 0.244664 0.067321 1.010643 0.067 Uiso calc 1 . .
    H H12B 0.373736 0.064058 1.033356 0.067 Uiso calc 1 . .
    H H12C 0.348369 -0.005159 0.966392 0.067 Uiso calc 1 . .
    N N1 0.3295(3) 0.2534(3) 0.7868(3) 0.0282(7) Uani d 1 . .
    C C21 0.3161(3) 0.6547(3) 0.3858(3) 0.0237(8) Uani d 1 . .
    C C22 0.3187(3) 0.7613(3) 0.2786(3) 0.0312(9) Uani d 1 . .
    H H22A 0.242481 0.811730 0.264213 0.047 Uiso calc 1 . .
    H H22B 0.341848 0.739396 0.215613 0.047 Uiso calc 1 . .
    H H22C 0.373587 0.805056 0.283309 0.047 Uiso calc 1 . .
    N N2 0.3143(2) 0.5717(3) 0.4700(3) 0.0221(7) Uani d 1 . .
    C C31 0.1095(3) 0.5236(5) 0.7567(4) 0.0414(11) Uani d 1 . .
    C C32 0.0114(4) 0.5511(7) 0.8237(5) 0.074(2) Uani d 1 . .
    H H32A -0.051168 0.604249 0.771923 0.111 Uiso calc 1 . .
    H H32B 0.033202 0.590484 0.864863 0.111 Uiso calc 1 . .
    H H32C -0.013764 0.477224 0.879337 0.111 Uiso calc 1 . .
    N N3 0.1842(3) 0.4997(3) 0.7056(3) 0.0312(8) Uani d 1 . .
    C C41 0.1027(3) 0.3251(4) 0.5766(3) 0.0318(9) Uani d 1 . .
    C C42 0.0031(4) 0.2794(4) 0.5752(5) 0.0534(14) Uani d 1 . .
    H H42A -0.011193 0.217475 0.652389 0.080 Uiso calc 1 . .
    H H42B 0.016765 0.245291 0.520520 0.080 Uiso calc 1 . .
    H H42C -0.063456 0.344381 0.551764 0.080 Uiso calc 1 . .
    N N4 0.1806(3) 0.3617(3) 0.5788(3) 0.0296(7) Uani d 1 . .
    C C51A 0.0708(5) 0.0441(6) 0.2401(6) 0.0497(16) Uani d 0.8 A 1
    C C52A 0.0220(6) 0.1035(7) 0.3094(7) 0.073(2) Uani d 0.8 A 1
    H H52A -0.038353 0.170740 0.266821 0.109 Uiso calc 0.8 A 1
    H H52B 0.081554 0.132953 0.327960 0.109 Uiso calc 0.8 A 1
    H H52C -0.010596 0.047408 0.380848 0.109 Uiso calc 0.8 A 1
    N N5A 0.1071(5) -0.0057(6) 0.1860(5) 0.0666(17) Uani d 0.8 A 1
    C C61A 0.9780(6) 0.1859(7) 0.9281(6) 0.0515(18) Uani d 0.8 B 1
    C C62A 0.8810(6) 0.1424(6) 0.9942(6) 0.0573(18) Uani d 0.8 B 1
    H H62A 0.868264 0.162584 1.058788 0.086 Uiso calc 0.8 B 1
    H H62B 0.894014 0.055574 1.023800 0.086 Uiso calc 0.8 B 1
    H H62C 0.813699 0.178828 0.945575 0.086 Uiso calc 0.8 B 1
    N N6A 1.0559(6) 0.2234(7) 0.8743(7) 0.095(3) Uani d 0.8 B 1
    N N6B 0.921(3) 0.115(3) 0.881(2) 0.091(9) Uiso d 0.2 C 2
    C C61B 0.944(5) 0.147(5) 0.944(4) 0.095(18) Uiso d 0.2 C 2
    C C62B 0.984(3) 0.176(3) 1.025(3) 0.074(9) Uiso d 0.2 C 2
    H H62D 0.930033 0.242670 1.030072 0.111 Uiso calc 0.2 C 2
    H H62E 0.989632 0.106186 1.100870 0.111 Uiso calc 0.2 C 2
    H H62F 1.059168 0.197529 0.999519 0.111 Uiso calc 0.2 C 2
loop_
    _atom_site_aniso_label
    _atom_site_aniso_U_11
    _atom_site_aniso_U_22
    _atom_site_aniso_U_33
    _atom_site_aniso_U_12
    _atom_site_aniso_U_13
    _atom_site_aniso_U_23
    Fe1 0.0159(3) 0.0225(3) 0.0240(3) -0.00369(19) -0.00088(19) -0.0078(2)
    C101 0.0223(18) 0.0172(17) 0.0206(19) -0.0047(14) 0.0005(14) -0.0034(15)
    C102 0.0221(18) 0.0194(17) 0.0195(18) -0.0068(14) -0.0014(14) -0.0013(15)
    C103 0.028(2) 0.0203(18) 0.0173(18) -0.0070(15) -0.0005(14) -0.0013(15)
    C104 0.0233(19) 0.0186(18) 0.0220(19) -0.0036(14) 0.0009(14) -0.0030(15)
    C105 0.0185(18) 0.0187(18) 0.0240(19) -0.0034(14) -0.0006(14) -0.0030(15)
    C106 0.0160(17) 0.0179(18) 0.0221(19) -0.0070(14) -0.0029(13) -0.0013(16)
    C107 0.022(2) 0.0211(19) 0.0210(19) -0.0062(14) -0.0026(14) -0.0038(16)
    C108 0.031(2) 0.022(2) 0.022(2) -0.0058(16) -0.0009(15) -0.0028(17)
    C109 0.034(2) 0.025(2) 0.032(2) -0.0040(17) -0.0023(17) -0.0085(18)
    C110 0.023(2) 0.026(2) 0.029(2) -0.0016(15) 0.0010(15) -0.0108(17)
    N101 0.0226(16) 0.0238(17) 0.0298(18) -0.0072(13) -0.0034(13) -0.0072(15)
    N102 0.027(2) 0.046(2) 0.035(2) -0.0076(16) 0.0002(14) -0.0162(18)
    N103 0.054(2) 0.037(2) 0.030(2) -0.0131(18) -0.0037(17) -0.0108(17)
    N104 0.039(2) 0.044(2) 0.057(3) -0.0002(18) 0.0095(19) -0.024(2)
    N105 0.0266(19) 0.047(2) 0.053(2) -0.0044(16) -0.0078(16) -0.027(2)
    C201 0.0260(19) 0.0164(17) 0.0183(18) -0.0061(14) 0.0017(14) -0.0027(15)
    C202 0.0245(19) 0.0172(17) 0.0198(18) -0.0050(14) -0.0002(14) -0.0058(15)
    C203 0.027(2) 0.0200(18) 0.0209(19) -0.0052(15) 0.0002(14) -0.0055(16)
    C204 0.031(2) 0.0150(17) 0.0164(18) -0.0040(14) 0.0026(14) -0.0035(14)
    C205 0.0235(19) 0.0173(17) 0.0205(18) -0.0045(14) 0.0018(14) -0.0027(15)
    C206 0.0193(17) 0.0183(17) 0.0174(18) -0.0031(14) 0.0026(13) -0.0056(15)
    C207 0.030(2) 0.028(2) 0.028(2) -0.0071(17) -0.0042(16) -0.0113(18)
    C208 0.030(2) 0.032(2) 0.030(2) -0.0060(17) 0.0047(16) -0.0188(19)
    C209 0.030(2) 0.0193(18) 0.022(2) -0.0046(15) 0.0011(15) -0.0056(16)
    C210 0.032(2) 0.0183(19) 0.025(2) -0.0053(15) 0.0031(16) -0.0054(16)
    N201 0.0195(16) 0.0255(16) 0.0271(17) -0.0039(12) 0.0024(12) -0.0106(15)
    N202 0.034(2) 0.048(2) 0.051(2) 0.0022(17) 0.0027(17) -0.032(2)
    N203 0.034(2) 0.055(2) 0.052(2) -0.0130(18) 0.0019(17) -0.033(2)
    N204 0.046(2) 0.0296(19) 0.035(2) -0.0044(16) 0.0051(16) -0.0158(17)
    N205 0.029(2) 0.037(2) 0.051(2) -0.0053(15) 0.0016(16) -0.0199(19)
    C11 0.027(2) 0.028(2) 0.030(2) -0.0012(16) -0.0035(16) -0.0146(19)
    C12 0.047(3) 0.037(3) 0.033(3) -0.004(2) -0.001(2) -0.002(2)
    N1 0.0305(18) 0.0253(18) 0.0272(19) -0.0033(14) -0.0078(13) -0.0096(16)
    C21 0.0157(18) 0.030(2) 0.028(2) -0.0006(14) 0.0005(14) -0.0172(19)
    C22 0.034(2) 0.026(2) 0.028(2) -0.0054(16) 0.0011(16) -0.0087(18)
    N2 0.0164(15) 0.0231(16) 0.0242(17) -0.0020(12) -0.0008(12) -0.0089(15)
    C31 0.021(2) 0.070(3) 0.041(3) -0.005(2) -0.0007(18) -0.033(3)
    C32 0.029(3) 0.150(6) 0.072(4) -0.008(3) 0.005(2) -0.078(4)
    N3 0.0236(18) 0.040(2) 0.0282(18) -0.0073(14) -0.0007(14) -0.0127(16)
    C41 0.024(2) 0.036(2) 0.033(2) -0.0020(17) -0.0033(16) -0.0143(19)
    C42 0.030(2) 0.050(3) 0.077(4) -0.019(2) -0.010(2) -0.019(3)
    N4 0.0223(17) 0.0348(19) 0.0314(19) -0.0066(14) -0.0013(13) -0.0137(16)
    C51A 0.032(3) 0.043(4) 0.059(4) 0.001(3) -0.006(3) -0.012(3)
    C52A 0.056(4) 0.072(5) 0.111(7) 0.002(4) -0.030(4) -0.058(5)
    N5A 0.045(3) 0.066(4) 0.055(4) 0.005(3) 0.006(3) -0.007(3)
    C61A 0.033(4) 0.042(4) 0.053(4) 0.011(3) -0.014(3) -0.004(3)
    C62A 0.051(4) 0.058(4) 0.049(4) -0.005(3) 0.002(3) -0.015(3)
    N6A 0.049(4) 0.099(6) 0.095(5) -0.019(4) -0.001(4) -0.005(4)
_geom_special_details
;
 All esds (except the esd in the dihedral angle between two l.s. planes)
 are estimated using the full covariance matrix.  The cell esds are taken
 into account individually in the estimation of esds in distances, angles
 and torsion angles; correlations between esds in cell parameters are only
 used when they are defined by crystal symmetry.  An approximate (isotropic)
 treatment of cell esds is used for estimating esds involving l.s. planes.
;
loop_
    _geom_bond_atom_site_label_1
    _geom_bond_atom_site_label_2
    _geom_bond_site_symmetry_2
    _geom_bond_distance
    _geom_bond_publ_flag
    Fe1 N1 . 2.127(3) y
    Fe1 N2 . 2.141(3) y
    Fe1 N3 . 2.142(3) y
    Fe1 N4 . 2.147(3) y
    Fe1 N101 . 2.169(3) y
    Fe1 N201 . 2.185(3) y
    C101 C102 . 1.412(5) ?
    C101 C105 . 1.418(5) ?
    C101 C106 . 1.420(5) ?
    C102 C103 . 1.404(5) ?
    C102 C107 . 1.433(5) ?
    C103 C104 . 1.416(5) ?
    C103 C108 . 1.423(6) ?
    C104 C105 . 1.395(5) ?
    C104 C109 . 1.427(5) ?
    C105 C110 . 1.435(5) ?
    C106 N101 . 1.148(5) ?
    C107 N102 . 1.135(5) ?
    C108 N103 . 1.148(5) ?
    C109 N104 . 1.141(5) ?
    C110 N105 . 1.142(5) ?
    C201 C205 . 1.411(5) ?
    C201 C202 . 1.413(5) ?
    C201 C206 . 1.420(5) ?
    C202 C203 . 1.406(5) ?
    C202 C207 . 1.431(5) ?
    C203 C204 . 1.407(5) ?
    C203 C208 . 1.429(5) ?
    C204 C205 . 1.406(5) ?
    C204 C209 . 1.430(5) ?
    C205 C210 . 1.437(5) ?
    C206 N201 . 1.146(4) ?
    C207 N202 . 1.141(5) ?
    C208 N203 . 1.146(5) ?
    C209 N204 . 1.138(5) ?
    C210 N205 . 1.140(5) ?
    C11 N1 . 1.128(5) ?
    C11 C12 . 1.440(6) ?
    C12 H12A . 0.9800 ?
    C12 H12B . 0.9800 ?
    C12 H12C . 0.9800 ?
    C21 N2 . 1.129(5) ?
    C21 C22 . 1.444(5) ?
    C22 H22A . 0.9800 ?
    C22 H22B . 0.9800 ?
    C22 H22C . 0.9800 ?
    C31 N3 . 1.125(5) ?
    C31 C32 . 1.459(6) ?
    C32 H32A . 0.9800 ?
    C32 H32B . 0.9800 ?
    C32 H32C . 0.9800 ?
    C41 N4 . 1.145(5) ?
    C41 C42 . 1.450(6) ?
    C42 H42A . 0.9800 ?
    C42 H42B . 0.9800 ?
    C42 H42C . 0.9800 ?
    C51A N5A . 1.149(9) ?
    C51A C52A . 1.436(10) ?
    C52A H52A . 0.9800 ?
    C52A H52B . 0.9800 ?
    C52A H52C . 0.9800 ?
    C61A N6A . 1.152(9) ?
    C61A C62A . 1.418(10) ?
    C62A H62A . 0.9800 ?
    C62A H62B . 0.9800 ?
    C62A H62C . 0.9800 ?
    N6B C61B . 1.155(18) ?
    C61B C62B . 1.430(18) ?
    C62B H62D . 0.9800 ?
    C62B H62E . 0.9800 ?
    C62B H62F . 0.9800 ?
loop_
    _geom_angle_atom_site_label_1
    _geom_angle_atom_site_label_2
    _geom_angle_atom_site_label_3
    _geom_angle_site_symmetry_1
    _geom_angle_site_symmetry_3
    _geom_angle
    _geom_angle_publ_flag
    N1 Fe1 N2 . . 175.79(12) y
    N1 Fe1 N3 . . 90.01(12) ?
    N2 Fe1 N3 . . 92.83(12) ?
    N1 Fe1 N4 . . 90.01(12) ?
    N2 Fe1 N4 . . 93.26(12) ?
    N3 Fe1 N4 . . 86.77(12) ?
    N1 Fe1 N101 . . 88.79(12) ?
    N2 Fe1 N101 . . 88.66(11) ?
    N3 Fe1 N101 . . 174.68(12) y
    N4 Fe1 N101 . . 88.04(12) y
    N1 Fe1 N201 . . 88.02(12) ?
    N2 Fe1 N201 . . 89.04(11) ?
    N3 Fe1 N201 . . 86.53(12) ?
    N4 Fe1 N201 . . 173.02(12) ?
    N101 Fe1 N201 . . 98.60(11) y
    C102 C101 C105 . . 108.2(3) ?
    C102 C101 C106 . . 124.0(3) ?
    C105 C101 C106 . . 127.9(3) ?
    C103 C102 C101 . . 107.6(3) ?
    C103 C102 C107 . . 127.0(3) ?
    C101 C102 C107 . . 125.4(3) ?
    C102 C103 C104 . . 108.2(3) ?
    C102 C103 C108 . . 125.9(3) ?
    C104 C103 C108 . . 125.9(3) ?
    C105 C104 C103 . . 108.3(3) ?
    C105 C104 C109 . . 127.0(3) ?
    C103 C104 C109 . . 124.7(4) ?
    C104 C105 C101 . . 107.8(3) ?
    C104 C105 C110 . . 126.2(3) ?
    C101 C105 C110 . . 126.0(3) ?
    N101 C106 C101 . . 176.6(4) ?
    N102 C107 C102 . . 178.3(4) ?
    N103 C108 C103 . . 179.1(4) ?
    N104 C109 C104 . . 179.3(5) ?
    N105 C110 C105 . . 179.2(4) ?
    C106 N101 Fe1 . . 162.4(3) y
    C205 C201 C202 . . 107.9(3) ?
    C205 C201 C206 . . 124.6(3) ?
    C202 C201 C206 . . 127.5(3) ?
    C203 C202 C201 . . 107.9(3) ?
    C203 C202 C207 . . 127.1(3) ?
    C201 C202 C207 . . 125.0(3) ?
    C202 C203 C204 . . 108.0(3) ?
    C202 C203 C208 . . 126.7(3) ?
    C204 C203 C208 . . 125.2(3) ?
    C205 C204 C203 . . 108.3(3) ?
    C205 C204 C209 . . 125.4(3) ?
    C203 C204 C209 . . 126.3(3) ?
    C204 C205 C201 . . 107.8(3) ?
    C204 C205 C210 . . 126.0(3) ?
    C201 C205 C210 . . 126.2(3) ?
    N201 C206 C201 . . 177.0(4) ?
    N202 C207 C202 . . 179.2(4) ?
    N203 C208 C203 . . 178.8(4) ?
    N204 C209 C204 . . 179.3(4) ?
    N205 C210 C205 . . 179.1(4) ?
    C206 N201 Fe1 . . 161.2(3) y
    N1 C11 C12 . . 179.9(6) ?
    C11 C12 H12A . . 109.5 ?
    C11 C12 H12B . . 109.5 ?
    H12A C12 H12B . . 109.5 ?
    C11 C12 H12C . . 109.5 ?
    H12A C12 H12C . . 109.5 ?
    H12B C12 H12C . . 109.5 ?
    C11 N1 Fe1 . . 173.8(3) ?
    N2 C21 C22 . . 179.6(4) ?
    C21 C22 H22A . . 109.5 ?
    C21 C22 H22B . . 109.5 ?
    H22A C22 H22B . . 109.5 ?
    C21 C22 H22C . . 109.5 ?
    H22A C22 H22C . . 109.5 ?
    H22B C22 H22C . . 109.5 ?
    C21 N2 Fe1 . . 178.6(3) ?
    N3 C31 C32 . . 178.2(6) ?
    C31 C32 H32A . . 109.5 ?
    C31 C32 H32B . . 109.5 ?
    H32A C32 H32B . . 109.5 ?
    C31 C32 H32C . . 109.5 ?
    H32A C32 H32C . . 109.5 ?
    H32B C32 H32C . . 109.5 ?
    C31 N3 Fe1 . . 166.2(4) ?
    N4 C41 C42 . . 179.0(5) ?
    C41 C42 H42A . . 109.5 ?
    C41 C42 H42B . . 109.5 ?
    H42A C42 H42B . . 109.5 ?
    C41 C42 H42C . . 109.5 ?
    H42A C42 H42C . . 109.5 ?
    H42B C42 H42C . . 109.5 ?
    C41 N4 Fe1 . . 165.3(3) ?
    N5A C51A C52A . . 177.7(8) ?
    C51A C52A H52A . . 109.5 ?
    C51A C52A H52B . . 109.5 ?
    H52A C52A H52B . . 109.5 ?
    C51A C52A H52C . . 109.5 ?
    H52A C52A H52C . . 109.5 ?
    H52B C52A H52C . . 109.5 ?
    N6A C61A C62A . . 178.7(9) ?
    C61A C62A H62A . . 109.5 ?
    C61A C62A H62B . . 109.5 ?
    H62A C62A H62B . . 109.5 ?
    C61A C62A H62C . . 109.5 ?
    H62A C62A H62C . . 109.5 ?
    H62B C62A H62C . . 109.5 ?
    N6B C61B C62B . . 173(6) ?
    C61B C62B H62D . . 109.5 ?
    C61B C62B H62E . . 109.5 ?
    H62D C62B H62E . . 109.5 ?
    C61B C62B H62F . . 109.5 ?
    H62D C62B H62F . . 109.5 ?
    H62E C62B H62F . . 109.5 ?
loop_
    _geom_torsion_atom_site_label_1
    _geom_torsion_atom_site_label_2
    _geom_torsion_atom_site_label_3
    _geom_torsion_atom_site_label_4
    _geom_torsion_site_symmetry_1
    _geom_torsion_site_symmetry_2
    _geom_torsion_site_symmetry_3
    _geom_torsion_site_symmetry_4
    _geom_torsion
    _geom_torsion_publ_flag
    C105 C101 C102 C103 . . . . 0.0(4) ?
    C106 C101 C102 C103 . . . . 179.8(3) ?
    C105 C101 C102 C107 . . . . -179.5(3) ?
    C106 C101 C102 C107 . . . . 0.3(6) ?
    C101 C102 C103 C104 . . . . -0.2(4) ?
    C107 C102 C103 C104 . . . . 179.4(3) ?
    C101 C102 C103 C108 . . . . 179.3(3) ?
    C107 C102 C103 C108 . . . . -1.1(6) ?
    C102 C103 C104 C105 . . . . 0.2(4) ?
    C108 C103 C104 C105 . . . . -179.3(3) ?
    C102 C103 C104 C109 . . . . -179.1(3) ?
    C108 C103 C104 C109 . . . . 1.4(6) ?
    C103 C104 C105 C101 . . . . -0.2(4) ?
    C109 C104 C105 C101 . . . . 179.1(3) ?
    C103 C104 C105 C110 . . . . 179.9(3) ?
    C109 C104 C105 C110 . . . . -0.8(6) ?
    C102 C101 C105 C104 . . . . 0.1(4) ?
    C106 C101 C105 C104 . . . . -179.7(3) ?
    C102 C101 C105 C110 . . . . -180.0(3) ?
    C106 C101 C105 C110 . . . . 0.2(6) ?
    C205 C201 C202 C203 . . . . 0.2(4) ?
    C206 C201 C202 C203 . . . . 179.5(3) ?
    C205 C201 C202 C207 . . . . 179.8(3) ?
    C206 C201 C202 C207 . . . . -0.9(6) ?
    C201 C202 C203 C204 . . . . 0.0(4) ?
    C207 C202 C203 C204 . . . . -179.7(3) ?
    C201 C202 C203 C208 . . . . -179.2(3) ?
    C207 C202 C203 C208 . . . . 1.2(6) ?
    C202 C203 C204 C205 . . . . -0.2(4) ?
    C208 C203 C204 C205 . . . . 179.1(3) ?
    C202 C203 C204 C209 . . . . 179.6(3) ?
    C208 C203 C204 C209 . . . . -1.2(6) ?
    C203 C204 C205 C201 . . . . 0.3(4) ?
    C209 C204 C205 C201 . . . . -179.5(3) ?
    C203 C204 C205 C210 . . . . -179.4(3) ?
    C209 C204 C205 C210 . . . . 0.8(6) ?
    C202 C201 C205 C204 . . . . -0.3(4) ?
    C206 C201 C205 C204 . . . . -179.6(3) ?
    C202 C201 C205 C210 . . . . 179.4(3) ?
    C206 C201 C205 C210 . . . . 0.1(6) ?
loop_
    _geom_hbond_atom_site_label_D
    _geom_hbond_atom_site_label_H
    _geom_hbond_atom_site_label_A
    _geom_hbond_site_symmetry_A
    _geom_hbond_distance_DH
    _geom_hbond_distance_HA
    _geom_hbond_distance_DA
    _geom_hbond_angle_DHA
    _geom_hbond_publ_flag
    C12 H12A N5A 1_556 0.98 2.58 3.454(7) 149.0 yes
    C12 H12B N103 1_556 0.98 2.54 3.443(6) 153.9 yes
    C12 H12C N204 1_545 0.98 2.56 3.469(6) 153.8 yes
    C22 H22A N5A 1_565 0.98 2.39 3.308(7) 155.9 yes
    C22 H22A N6B 2_666 0.98 2.61 3.41(3) 138.0 yes
    C22 H22B N204 1_554 0.98 2.52 3.407(5) 149.9 yes
    C22 H22C N103 1_565 0.98 2.52 3.424(6) 153.9 yes
    C52 H52B N102 . 0.98 2.51 3.492(8) 176 yes
_shelx_space_group_comment
;
The symmetry employed for this shelxl refinement is uniquely defined
by the following loop, which should always be used as a source of
symmetry information in preference to the above space-group names.
They are only intended as comments.
;
_shelx_estimated_absorpt_T_min     0.976
_shelx_estimated_absorpt_T_max     0.986
_shelx_hkl_file
;
  -2   0   0    9.13    0.99
   2   0   0    9.43    1.00
  -3   0   0   87.97    3.19
   3   0   0   81.02    3.09
  -4   0   0  348.19   10.82
   4   0   0  353.22   10.84
  -5   0   0  251.21    8.29
   5   0   0  252.20    8.29
  -6   0   0  575.79   17.59
   6   0   0  570.29   17.60
  -7   0   0   10.79    1.82
   7   0   0    8.61    1.66
  -8   0   0  190.16    7.12
   8   0   0  187.78    7.19
  -9   0   0  103.05    4.85
 -10   0   0   60.97    4.09
 -11   0   0    1.63    1.78
 -13   0   0    5.40    2.20
 -14   0   0   36.34    4.03
 -14   1   0   15.04    2.89
 -13   1   0    0.07    1.90
 -12   1   0    8.32    2.46
 -11   1   0    0.93    1.81
 -10   1   0   13.13    2.36
  -9   1   0   57.81    3.78
   8  -1   0   44.06    3.16
  -8   1   0   41.42    3.07
   7  -1   0    2.14    1.28
   6  -1   0  117.16    4.70
  -6   1   0  114.11    4.75
   5  -1   0    0.30    1.09
  -5   1   0    1.09    1.05
   4  -1   0   15.34    1.56
  -4   1   0   15.11    1.63
   3  -1   0   14.69    1.37
  -3   1   0   15.23    1.44
   2  -1   0   80.99    2.92
  -2   1   0   85.11    2.93
   1   1   0   -0.07    0.18
  -2  -1   0  266.45    8.18
  -2  -1   0  272.99    7.97
   2   1   0  269.17    8.18
   2   1   0  277.26    7.96
  -3  -1   0   37.90    1.48
  -3  -1   0   37.73    1.46
  -3  -1   0   38.71    2.04
   3   1   0   39.74    1.96
  -4  -1   0   45.11    1.71
  -4  -1   0   49.75    1.96
  -4  -1   0   44.46    2.39
   4   1   0   44.47    2.27
  -5  -1   0   39.31    1.57
  -5  -1   0   37.48    2.54
   5   1   0   42.07    2.56
  -6  -1   0   70.89    3.49
  -6  -1   0   73.94    2.47
   6   1   0   71.23    3.62
  -7  -1   0   88.89    4.25
   7   1   0   98.65    4.40
  -8  -1   0  130.84    5.49
   8   1   0  128.13    5.55
  -9  -1   0    1.42    1.50
 -10  -1   0   71.04    4.33
 -11  -1   0   19.73    3.12
 -12  -1   0   -0.55    2.99
 -13  -1   0   18.66    3.02
 -14  -1   0   10.24    2.55
 -14   2   0    2.08    2.01
 -13   2   0    4.65    2.25
 -12   2   0    5.57    2.29
 -11   2   0    4.06    1.96
 -10   2   0   64.03    4.31
  -9   2   0    5.10    1.87
   8  -2   0    8.92    1.85
  -8   2   0    9.62    1.90
   7  -2   0    3.13    1.89
  -7   2   0    2.57    1.36
   6  -2   0    9.48    1.65
  -6   2   0    7.69    1.50
   5  -2   0    2.27    1.25
  -5   2   0    1.36    1.22
   4  -2   0   12.64    1.66
  -4   2   0   11.16    1.68
   3  -2   0   61.74    2.11
   3  -2   0   65.67    2.84
   3  -2   0   61.24    2.09
  -3   2   0   62.65    2.69
   2  -2   0    1.21    0.73
   2  -2   0    1.71    0.56
  -2   2   0    1.65    0.81
   1  -2   0  255.73    8.06
   1  -2   0  271.32    7.99
  -1   2   0  286.32    8.02
  -1   2   0  261.11    8.10
   0  -2   0   56.60    2.19
   0  -2   0   60.04    2.14
   0  -2   0   60.63    2.31
   0   2   0   62.69    2.15
  -1  -2   0  195.49    5.84
   1   2   0  183.49    5.85
   1   2   0  192.64    5.83
  -2  -2   0  112.43    3.62
  -2  -2   0  108.91    3.76
   2   2   0  112.02    3.61
   2   2   0  105.95    3.74
  -3  -2   0    2.62    0.69
  -3  -2   0    1.94    0.71
  -3  -2   0    3.08    0.95
   3   2   0    2.55    0.98
  -4  -2   0   56.35    2.20
  -4  -2   0   59.47    2.76
  -4  -2   0   55.20    2.21
   4   2   0   58.24    2.75
  -5  -2   0   94.12    4.07
  -5  -2   0  100.18    3.38
  -5  -2   0   97.41    3.34
   5   2   0   94.43    4.10
  -6  -2   0   10.38    1.07
  -6  -2   0    7.69    1.05
  -6  -2   0    9.49    1.78
   6   2   0    9.12    1.77
  -7  -2   0    8.05    1.04
  -7  -2   0    7.54    1.00
  -7  -2   0    8.73    1.81
   7   2   0    8.11    1.69
  -8  -2   0    1.41    0.66
  -8  -2   0    1.66    0.70
  -8  -2   0    0.05    1.31
   8   2   0   -0.03    1.34
  -9  -2   0   13.62    1.16
  -9  -2   0   11.96    1.17
  -9  -2   0   14.59    2.26
 -10  -2   0    8.60    2.20
 -11  -2   0   39.87    3.79
 -12  -2   0    0.39    1.95
 -13  -2   0   -0.04    1.78
 -14  -2   0    2.77    2.15
 -13   3   0   14.79    3.00
 -12   3   0    8.51    2.64
 -11   3   0   -0.25    1.92
 -10   3   0   11.79    2.45
  -9   3   0   13.22    2.41
  -8   3   0    1.84    1.56
   7  -3   0   54.04    3.30
  -7   3   0   52.39    3.31
   6  -3   0   43.11    2.77
  -6   3   0   40.98    2.77
   5  -3   0   28.44    1.32
   5  -3   0   26.89    2.23
   5  -3   0   27.17    1.29
  -5   3   0   23.99    2.35
   4  -3   0   21.75    1.24
   4  -3   0   20.76    1.23
   4  -3   0   18.89    1.98
  -4   3   0   19.94    2.14
   3  -3   0   33.75    2.07
   3  -3   0   38.11    1.66
   3  -3   0   40.59    1.68
  -3   3   0   38.11    2.19
   2  -3   0  141.54    4.52
   2  -3   0  145.37    5.00
  -2   3   0  133.28    4.75
   1  -3   0   49.94    2.00
   1  -3   0   46.68    2.14
  -1   3   0   49.21    2.03
  -1   3   0   47.51    2.16
   0  -3   0   14.53    1.21
   0  -3   0   14.63    1.40
   0  -3   0   16.90    1.35
   0   3   0   15.08    1.25
  -1  -3   0   89.24    3.28
  -1  -3   0   93.42    3.27
   1   3   0   94.53    3.27
   1   3   0   88.22    3.29
  -2  -3   0   72.91    2.75
  -2  -3   0   70.83    2.81
   2   3   0   68.98    2.86
   2   3   0   73.39    2.75
  -3  -3   0    8.67    1.24
  -3  -3   0    7.73    1.05
   3   3   0    8.04    1.08
  -4  -3   0   21.83    2.00
  -4  -3   0   22.87    1.52
  -4  -3   0   20.13    1.50
   4   3   0   24.47    2.06
  -5  -3   0    1.06    1.40
  -5  -3   0    1.64    0.86
  -5  -3   0   -0.31    0.83
   5   3   0    2.33    1.46
  -6  -3   0   10.47    1.30
  -6  -3   0   11.17    1.82
  -6  -3   0   10.34    1.31
   6   3   0   13.35    2.03
  -7  -3   0   77.82    3.07
  -7  -3   0   79.14    3.98
  -7  -3   0   82.38    3.06
   7   3   0   74.37    3.96
  -8  -3   0    9.42    1.26
  -8  -3   0    9.08    1.28
  -8  -3   0   11.50    2.04
   8   3   0   10.34    1.97
  -9  -3   0   43.48    3.45
  -9  -3   0   41.68    2.16
  -9  -3   0   41.21    2.06
 -10  -3   0    0.30    0.86
 -10  -3   0    0.15    1.78
 -10  -3   0    0.09    0.82
 -11  -3   0    0.99    1.95
 -11  -3   0    2.89    0.94
 -11  -3   0    4.23    0.93
 -12  -3   0   26.55    3.70
 -13  -3   0    2.20    2.12
 -14  -3   0    4.50    2.18
 -13   4   0    2.13    2.16
 -12   4   0   53.05    4.64
 -11   4   0   23.81    4.78
 -10   4   0   35.12    3.71
  -9   4   0    1.93    1.80
  -8   4   0   31.01    3.09
   7  -4   0    6.49    1.65
  -7   4   0    6.56    1.73
   6  -4   0    2.01    0.66
   6  -4   0    2.41    0.69
   5  -4   0   40.84    1.81
   5  -4   0   38.50    1.78
   5  -4   0   39.10    2.63
  -5   4   0   35.98    2.57
   4  -4   0   17.71    1.31
   4  -4   0   15.00    1.98
   4  -4   0   16.83    1.34
  -4   4   0   17.00    1.96
   3  -4   0   45.25    2.06
   3  -4   0   41.40    2.50
  -3   4   0   43.82    2.67
   2  -4   0  815.60   23.79
   2  -4   0  804.52   23.97
   2  -4   0  837.66   23.85
  -2   4   0  799.95   24.00
   1  -4   0   13.96    1.25
  -1   4   0   14.00    1.37
  -1   4   0   12.07    1.65
   0  -4   0    2.67    0.92
   0  -4   0    4.13    1.00
   0  -4   0    2.08    0.82
   0   4   0    2.84    0.90
  -1  -4   0   13.95    1.45
  -1  -4   0   13.70    1.38
   1   4   0   15.21    1.59
   1   4   0   14.72    1.39
  -2  -4   0   28.55    1.84
  -2  -4   0   29.01    1.79
   2   4   0   29.08    2.10
   2   4   0   29.85    1.80
  -3  -4   0  289.13    8.83
  -3  -4   0  271.66    8.83
  -3  -4   0  279.81    8.79
   3   4   0  274.72    8.85
  -4  -4   0  424.82   13.35
  -4  -4   0  430.88   13.17
  -4  -4   0  431.66   13.19
   4   4   0  442.32   13.45
  -5  -4   0   21.30    1.80
  -5  -4   0   23.98    1.81
  -5  -4   0   25.07    2.48
   5   4   0   24.51    2.43
  -6  -4   0   54.79    2.58
  -6  -4   0   51.63    2.56
  -6  -4   0   50.78    3.20
   6   4   0   53.32    3.26
  -7  -4   0    6.26    1.92
  -7  -4   0    7.99    1.26
  -7  -4   0    8.40    1.29
   7   4   0    6.19    1.72
  -8  -4   0    1.04    0.89
  -8  -4   0    0.24    0.90
  -8  -4   0   -0.37    1.40
   8   4   0   -1.25    1.54
  -9  -4   0    3.13    1.07
  -9  -4   0    1.39    1.73
  -9  -4   0    2.19    1.01
 -10  -4   0   16.64    1.74
 -10  -4   0   13.73    1.64
 -10  -4   0   17.90    2.82
 -11  -4   0    3.64    2.12
 -11  -4   0    2.18    1.08
 -11  -4   0    1.99    1.00
 -12  -4   0   58.39    4.89
 -12  -4   0   59.52    2.60
 -12  -4   0   52.08    2.63
 -13  -4   0    6.78    2.51
 -13  -4   0    9.95    1.13
 -14  -4   0   28.38    4.03
 -12   5   0   12.92    2.81
 -11   5   0   24.35    3.71
 -10   5   0   10.22    2.46
  -9   5   0   11.61    2.36
  -8   5   0   98.29    5.11
   7  -5   0   16.02    1.33
   7  -5   0   14.03    1.32
  -7   5   0   14.91    2.22
   6  -5   0   49.77    3.10
   6  -5   0   45.95    2.19
   6  -5   0   51.19    2.43
  -6   5   0   48.61    3.20
   5  -5   0   51.80    2.36
   5  -5   0   52.72    3.14
   5  -5   0   52.98    2.34
  -5   5   0   50.55    3.11
   4  -5   0   42.75    2.70
   4  -5   0   44.89    2.19
   4  -5   0   45.18    2.18
  -4   5   0   44.30    2.80
   3  -5   0   97.35    4.05
   3  -5   0   98.58    3.68
   3  -5   0   99.16    3.68
  -3   5   0   96.09    4.09
   2  -5   0  287.36    9.13
   2  -5   0  295.50    9.15
   2  -5   0  286.63    9.28
  -2   5   0  291.17    9.38
   1  -5   0    6.16    1.36
   1  -5   0    4.13    1.06
   1  -5   0    4.38    1.13
   1  -5   0    4.85    1.23
   0  -5   0  234.88    7.64
   0  -5   0  230.59    7.61
   0  -5   0  242.11    7.65
   0  -5   0  226.79    7.60
  -1  -5   0  110.72    4.16
  -1  -5   0  110.44    4.13
  -1  -5   0  105.49    4.15
   1   5   0  105.34    4.10
   1   5   0  104.85    4.15
  -2  -5   0   63.32    2.96
  -2  -5   0   65.15    2.97
  -2  -5   0   63.40    3.01
   2   5   0   59.77    2.96
   2   5   0   64.40    2.91
  -3  -5   0  132.39    5.01
  -3  -5   0  132.03    4.87
  -3  -5   0  128.66    4.84
   3   5   0  129.85    4.97
  -4  -5   0   82.69    3.84
  -4  -5   0   72.50    3.30
  -4  -5   0   73.17    3.33
   4   5   0   74.15    3.55
  -5  -5   0   39.40    2.43
  -5  -5   0   40.26    2.40
  -5  -5   0   44.05    2.87
   5   5   0   39.01    2.77
  -6  -5   0   20.11    2.47
  -6  -5   0   20.75    1.87
  -6  -5   0   19.01    1.85
   6   5   0   22.04    2.48
  -7  -5   0    3.91    1.14
  -7  -5   0    3.52    1.17
  -7  -5   0    4.77    1.80
  -8  -5   0   70.33    3.27
  -8  -5   0   71.41    4.07
  -8  -5   0   71.61    3.30
   8   5   0   67.28    4.15
  -9  -5   0   10.00    1.49
  -9  -5   0   10.37    1.55
  -9  -5   0    8.81    2.11
 -10  -5   0    4.45    1.23
 -10  -5   0    3.33    1.22
 -10  -5   0    4.16    1.96
 -11  -5   0   30.54    2.28
 -11  -5   0   30.13    2.26
 -11  -5   0   28.50    3.70
 -12  -5   0   27.81    2.23
 -12  -5   0   28.95    2.16
 -13  -5   0   10.45    1.55
 -13  -5   0   12.59    2.78
 -14  -5   0   19.02    3.24
 -14  -5   0   13.22    1.62
 -12   6   0    4.51    2.39
 -11   6   0   63.44    4.95
  -9   6   0    5.98    2.24
  -8   6   0    0.95    1.89
   7  -6   0    1.30    1.00
   7  -6   0    0.32    0.84
  -7   6   0   -0.48    1.58
   6  -6   0   11.13    1.40
   6  -6   0   11.18    1.48
   6  -6   0   14.29    2.25
  -6   6   0   10.91    2.10
   5  -6   0    5.15    1.48
   5  -6   0    7.58    1.27
   5  -6   0    6.54    1.18
  -5   6   0    4.87    1.63
   4  -6   0   39.86    2.29
   4  -6   0   41.31    2.84
   4  -6   0   41.51    2.31
  -4   6   0   44.91    3.08
   3  -6   0  477.58   14.74
   3  -6   0  461.74   14.44
   3  -6   0  479.56   14.45
  -3   6   0  473.02   14.86
   2  -6   0   61.54    3.10
   2  -6   0   59.67    2.85
   2  -6   0   58.16    2.78
  -2   6   0   59.57    3.18
   1  -6   0  179.73    6.29
   1  -6   0  183.02    6.43
   1  -6   0  181.82    6.29
   1  -6   0  178.02    6.28
   0  -6   0   33.62    2.52
   0  -6   0   33.85    2.45
   0  -6   0   33.67    2.27
   0  -6   0   38.61    2.39
  -1  -6   0   18.09    2.19
  -1  -6   0   17.16    1.87
  -1  -6   0   18.84    1.88
   1   6   0   15.34    2.13
  -2  -6   0   62.63    3.07
  -2  -6   0   62.51    3.19
  -2  -6   0   58.27    3.03
   2   6   0   59.44    3.08
  -3  -6   0   95.65    4.04
  -3  -6   0   95.35    4.14
  -3  -6   0   96.87    4.06
   3   6   0   96.23    4.07
  -4  -6   0    0.78    1.12
  -4  -6   0    2.79    1.51
  -4  -6   0    1.62    1.09
   4   6   0    0.55    1.32
  -5  -6   0  182.52    6.47
  -5  -6   0  183.20    6.66
  -5  -6   0  177.31    6.43
   5   6   0  175.99    6.70
  -6  -6   0  287.15    9.28
  -6  -6   0  272.98    9.55
  -6  -6   0  275.80    9.26
   6   6   0  274.71    9.57
  -7  -6   0    1.15    1.38
  -7  -6   0    0.47    1.10
  -7  -6   0    0.72    1.72
   7   6   0    0.54    1.65
  -8  -6   0   17.06    2.49
  -8  -6   0   20.65    2.55
  -8  -6   0   23.12    3.08
   8   6   0   17.06    2.58
  -9  -6   0    0.62    1.21
  -9  -6   0    0.79    1.18
  -9  -6   0   -1.19    1.72
 -10  -6   0    1.25    1.17
 -10  -6   0    2.66    2.11
 -10  -6   0    0.62    1.29
 -11  -6   0   25.02    2.36
 -11  -6   0   28.72    3.78
 -11  -6   0   27.43    2.39
 -12  -6   0    3.50    1.17
 -12  -6   0    1.42    2.98
 -12  -6   0    0.19    1.23
 -13  -6   0   54.52    3.29
 -13  -6   0   70.71    5.21
 -13  -6   0   72.44    3.30
 -14  -6   0   19.02    3.22
 -11   7   0   14.07    3.13
 -10   7   0    1.60    2.31
  -9   7   0    6.18    2.35
   8  -7   0   11.72    1.62
  -8   7   0   14.42    2.70
   7  -7   0    1.06    1.14
   7  -7   0    2.29    1.03
  -7   7   0    0.04    1.84
   6  -7   0    3.23    1.14
   6  -7   0    1.36    1.28
  -6   7   0    1.89    1.81
   5  -7   0    1.78    1.35
   5  -7   0    2.84    1.26
   5  -7   0    4.75    1.28
  -5   7   0    3.16    1.81
   4  -7   0   84.10    3.69
   4  -7   0   84.60    3.69
   4  -7   0   83.12    5.98
  -4   7   0   86.79    4.52
   3  -7   0  209.67    7.19
   3  -7   0  211.08    7.52
   3  -7   0  201.45    7.16
  -3   7   0  216.32    7.72
   2  -7   0    5.77    1.41
   2  -7   0    2.44    1.09
   2  -7   0    4.65    1.56
   2  -7   0    3.92    1.24
   1  -7   0   53.66    3.07
   1  -7   0   55.22    3.19
   1  -7   0   51.52    2.89
   1  -7   0   52.13    2.91
   0  -7   0    0.00    1.22
   0  -7   0    0.28    1.01
   0  -7   0    1.72    1.19
   0  -7   0   -0.04    1.11
  -1  -7   0   19.98    2.31
  -1  -7   0   24.52    2.40
  -1  -7   0   23.24    2.10
  -1  -7   0   18.45    1.99
  -2  -7   0   -0.40    1.05
  -2  -7   0    0.10    1.22
  -2  -7   0    0.44    1.82
   2   7   0   -0.67    1.15
  -3  -7   0    3.01    1.42
  -3  -7   0    5.17    1.57
   3   7   0    5.39    1.45
  -4  -7   0   43.84    3.09
  -4  -7   0   41.77    2.70
  -4  -7   0   38.91    2.82
   4   7   0   42.85    2.99
  -5  -7   0   56.67    3.18
  -5  -7   0   54.51    3.12
  -5  -7   0   59.43    3.62
   5   7   0   56.18    3.44
  -6  -7   0   22.14    3.25
  -6  -7   0   19.14    2.22
  -6  -7   0   20.51    2.17
  -7  -7   0   35.61    2.64
  -7  -7   0   37.53    3.53
  -7  -7   0   33.09    2.69
   7   7   0   30.77    3.45
  -8  -7   0    3.25    2.17
  -8  -7   0    1.67    1.37
  -8  -7   0    2.83    1.47
  -9  -7   0    9.16    2.43
  -9  -7   0    7.98    1.74
  -9  -7   0    6.98    1.68
 -10  -7   0   10.04    1.93
 -10  -7   0    8.54    2.52
 -11  -7   0    4.55    2.37
 -11  -7   0    2.25    1.50
 -12  -7   0    5.71    2.60
 -12  -7   0    5.04    1.69
 -13  -7   0   27.89    2.69
 -13  -7   0   33.74    4.54
 -14  -7   0    3.04    2.41
 -14  -7   0    1.25    1.55
 -10   8   0    3.80    2.39
   9  -8   0   38.39    1.94
  -9   8   0   27.24    3.96
   8  -8   0    1.51    1.24
  -8   8   0    0.17    2.05
   7  -8   0   72.18    3.27
   7  -8   0   62.24    3.26
  -7   8   0   70.03    4.74
   6  -8   0   32.89    2.55
   6  -8   0   39.91    2.57
  -6   8   0   38.81    3.95
   5  -8   0   10.11    1.69
   5  -8   0    9.37    3.06
  -5   8   0    6.90    2.14
   4  -8   0   46.10    2.92
   4  -8   0   47.27    3.62
  -4   8   0   50.72    3.69
   3  -8   0   21.76    2.10
   3  -8   0   29.42    3.17
   3  -8   0   21.09    2.18
   3  -8   0   23.21    2.94
   2  -8   0   46.83    2.91
   2  -8   0   40.10    2.70
   2  -8   0   47.13    3.32
   2  -8   0   46.29    3.36
   1  -8   0   32.23    2.86
   1  -8   0   33.56    2.94
   1  -8   0   33.79    2.51
   1  -8   0   35.10    2.63
   0  -8   0    0.84    1.44
   0  -8   0    1.06    1.28
   0  -8   0    1.98    1.27
   0  -8   0    1.95    1.39
  -1  -8   0   33.75    2.54
  -1  -8   0   29.21    2.79
  -1  -8   0   28.78    2.39
  -1  -8   0   23.52    2.64
  -2  -8   0   90.32    4.15
  -2  -8   0   89.45    4.16
  -2  -8   0   85.53    4.18
   2   8   0   86.40    4.17
  -3  -8   0   12.30    1.92
  -3  -8   0   12.00    1.97
  -3  -8   0    9.27    1.79
   3   8   0   12.90    1.96
  -4  -8   0   88.27    4.27
  -4  -8   0   93.82    4.51
  -4  -8   0   86.63    4.22
   4   8   0   87.83    4.30
  -5  -8   0   43.97    4.02
  -5  -8   0   40.11    2.96
  -6  -8   0    4.59    1.90
  -6  -8   0    5.24    1.67
   6   8   0    6.40    2.00
  -7  -8   0   33.68    3.03
  -7  -8   0   40.47    3.60
   7   8   0   32.84    3.84
  -8  -8   0   21.07    2.59
  -8  -8   0   21.30    2.92
  -9  -8   0    2.49    2.20
  -9  -8   0    3.75    1.57
 -10  -8   0   74.95    4.96
 -10  -8   0   77.33    4.18
 -11  -8   0   18.67    3.30
 -11  -8   0   21.31    2.60
 -12  -8   0   25.38    3.99
 -12  -8   0   15.02    2.27
 -13  -8   0   27.16    2.90
 -13  -8   0   33.61    4.65
   9  -9   0   15.46    1.89
  -9   9   0   19.33    3.33
   7  -9   0    4.29    1.59
  -7   9   0    4.45    2.40
   6  -9   0    9.95    1.86
  -6   9   0    9.99    2.57
   5  -9   0   16.52    2.35
   5  -9   0   22.85    2.27
  -5   9   0   18.17    2.86
   4  -9   0   95.69    4.46
   4  -9   0  104.87    5.35
   4  -9   0   98.95    4.52
   3  -9   0    2.73    1.92
   3  -9   0    1.08    1.39
   3  -9   0    4.36    1.87
   3  -9   0    0.29    1.24
   2  -9   0   37.15    3.40
   2  -9   0   38.50    3.42
   2  -9   0   34.43    3.80
   2  -9   0   34.98    2.90
   1  -9   0   19.12    2.79
   1  -9   0   20.56    2.56
   1  -9   0   31.08    4.56
   0  -9   0    0.38    2.30
   0  -9   0    4.33    1.77
   0  -9   0    0.97    1.50
  -1  -9   0   45.10    3.45
  -1  -9   0   47.81    3.55
  -1  -9   0   44.39    3.19
  -2  -9   0   20.52    2.51
  -2  -9   0   21.41    2.54
  -2  -9   0   18.84    2.48
  -3  -9   0   22.86    2.61
   3   9   0   20.98    3.02
  -4  -9   0  126.26    5.61
  -4  -9   0  136.46    5.86
   4   9   0  125.22    6.17
  -5  -9   0    6.30    1.88
  -5  -9   0    8.60    2.29
   5   9   0    5.84    1.99
  -6  -9   0   83.65    4.50
  -6  -9   0   78.40    4.83
   6   9   0   75.73    4.58
  -7  -9   0    0.30    2.02
  -7  -9   0    0.32    1.63
  -8  -9   0    0.71    2.08
  -8  -9   0    0.52    1.64
  -9  -9   0   11.48    2.19
  -9  -9   0   10.06    2.63
 -10  -9   0   81.45    5.41
 -10  -9   0   68.58    4.28
 -11  -9   0   15.06    3.33
 -11  -9   0   17.24    2.64
 -12  -9   0    5.83    1.92
 -12  -9   0   11.50    2.96
 -13  -9   0    1.91    2.49
 -13  -9   0    0.30    1.69
   8 -10   0   -1.43    1.45
  -8  10   0    6.72    2.59
   7 -10   0   10.12    1.93
   6 -10   0    0.50    1.55
  -6  10   0    2.61    2.33
   5 -10   0   -0.08    1.55
   5 -10   0    3.89    2.31
   4 -10   0    2.18    2.05
   4 -10   0    1.72    1.56
   3 -10   0    7.42    1.94
   3 -10   0    8.57    2.28
   2 -10   0    0.24    1.57
   2 -10   0   -0.82    1.84
   1 -10   0   -0.43    1.81
   1 -10   0    4.98    1.80
   1 -10   0    1.10    1.62
   0 -10   0    0.08    1.88
   0 -10   0    2.25    1.78
   0 -10   0    1.96    1.69
  -1 -10   0   -2.70    1.66
  -1 -10   0    0.10    1.67
  -1 -10   0    1.48    1.65
  -2 -10   0    3.70    1.82
  -2 -10   0    2.09    1.70
  -2 -10   0    0.77    1.87
  -3 -10   0   -0.09    1.66
  -3 -10   0    1.72    1.97
   3  10   0    3.03    1.77
  -4 -10   0    4.47    2.12
  -4 -10   0   -0.12    1.69
   4  10   0    0.24    1.70
  -5 -10   0    8.55    2.28
  -5 -10   0    6.35    2.07
   5  10   0   11.52    2.91
  -6 -10   0    0.72    2.11
  -6 -10   0    0.93    1.73
  -7 -10   0    0.68    2.34
  -7 -10   0    1.30    1.78
  -8 -10   0    2.40    2.42
  -8 -10   0   -1.65    1.57
  -9 -10   0    0.82    2.51
  -9 -10   0    3.13    1.90
 -10 -10   0    5.71    2.14
 -10 -10   0    3.27    2.93
 -11 -10   0   27.17    4.29
 -11 -10   0   20.11    3.25
 -12 -10   0    3.68    1.97
 -12 -10   0    3.14    2.64
   7 -11   0   13.28    3.00
   7 -11   0    6.03    2.01
   6 -11   0   19.53    2.55
   5 -11   0    0.41    1.69
   5 -11   0    1.70    2.35
   4 -11   0    4.18    2.40
   4 -11   0    2.94    1.79
   3 -11   0   29.64    3.11
   3 -11   0   28.42    4.02
   2 -11   0   24.16    3.16
   2 -11   0   20.42    2.78
   1 -11   0    1.38    1.85
   1 -11   0    0.83    2.07
   0 -11   0    2.63    1.92
   0 -11   0   -2.08    2.01
  -1 -11   0    1.12    1.99
  -1 -11   0    7.29    2.19
  -2 -11   0   13.97    2.58
  -2 -11   0   10.56    2.37
  -3 -11   0    1.60    1.88
  -3 -11   0    6.77    2.30
  -4 -11   0    0.47    1.80
  -4 -11   0    2.69    2.33
  -5 -11   0   31.67    3.48
  -5 -11   0   38.37    4.05
  -6 -11   0    8.90    2.31
  -6 -11   0    6.92    2.69
  -7 -11   0    0.72    2.45
  -8 -11   0   12.95    2.67
  -8 -11   0   10.48    2.85
  -9 -11   0    2.66    2.16
  -9 -11   0    0.50    2.54
 -10 -11   0   -0.66    2.45
 -10 -11   0    2.80    2.11
 -11 -11   0   13.11    3.21
 -11 -11   0   14.15    2.77
   5 -12   0   29.21    3.27
   5 -12   0   51.27    8.00
   4 -12   0    0.56    2.37
   4 -12   0    1.28    1.86
   3 -12   0   14.63    2.98
   3 -12   0   14.68    2.59
   2 -12   0    2.57    2.42
   2 -12   0    4.24    2.22
   1 -12   0    8.38    2.64
   1 -12   0   11.74    3.15
   0 -12   0   41.03    4.07
  -1 -12   0    5.81    2.45
  -1 -12   0   12.77    4.22
  -2 -12   0   44.28    4.26
  -2 -12   0   34.93    3.90
  -3 -12   0   27.88    3.45
  -3 -12   0   25.81    3.86
  -4 -12   0    3.68    2.21
  -4 -12   0   -0.24    2.32
  -5 -12   0   33.89    3.77
  -5 -12   0   41.15    4.50
  -6 -12   0    8.53    2.86
  -6 -12   0   12.97    2.82
  -7 -12   0    3.81    2.26
  -7 -12   0    0.23    2.54
  -8 -12   0   15.32    2.93
  -8 -12   0   17.45    3.18
  -9 -12   0    0.23    2.14
  -9 -12   0    1.07    2.67
 -10 -12   0   30.11    4.28
 -10 -12   0   34.36    4.02
   3 -13   0   -5.13    2.53
   3 -13   0    1.85    2.23
   2 -13   0    1.21    2.45
   2 -13   0    3.74    2.34
   1 -13   0    1.72    2.17
   0 -13   0    8.14    2.59
   0 -13   0    3.38    2.59
  -1 -13   0   -2.19    2.39
  -1 -13   0    2.65    2.20
  -2 -13   0   26.35    3.73
  -2 -13   0   21.58    3.26
  -3 -13   0    4.46    2.44
  -3 -13   0    1.67    2.63
  -4 -13   0   26.31    4.20
  -4 -13   0   35.92    3.91
  -5 -13   0   63.13    5.01
  -5 -13   0   54.30    4.57
  -6 -13   0    8.34    2.69
  -6 -13   0   10.86    3.06
  -7 -13   0    5.39    2.49
  -7 -13   0    3.36    2.84
  -8 -13   0    7.13    2.92
  -8 -13   0   13.82    2.97
   0 -14   0    2.25    2.33
  -1 -14   0    5.40    2.45
  -1 -14   0   -1.33    2.48
  -2 -14   0    8.45    2.74
  -2 -14   0    4.80    2.74
  -3 -14   0   -4.03    2.54
  -3 -14   0    2.13    2.46
  -4 -14   0   -2.83    2.59
  -4 -14   0    2.37    2.47
  -5 -14   0    3.04    2.48
  -5 -14   0    1.22    2.80
  -7 -13   1    0.05    2.87
  -7 -13   1    5.12    2.53
  -6 -13   1   -2.06    2.82
  -6 -13   1    3.46    2.35
  -5 -13   1    1.80    5.40
  -5 -13   1    5.45    2.46
  -4 -13   1   17.35    3.12
  -4 -13   1   12.45    3.25
  -3 -13   1    3.47    2.41
  -3 -13   1   -1.90    2.66
  -2 -13   1    7.27    2.89
  -2 -13   1    8.45    2.81
  -1 -13   1   25.91    3.63
  -1 -13   1   18.33    3.40
   0 -13   1   -4.14    2.32
   0 -13   1    2.89    2.26
   1 -13   1    4.20    2.37
   2 -13   1    1.32    2.18
   2 -13   1   -1.81    2.66
  -9 -12   1   -0.13    2.62
  -9 -12   1   -0.29    2.16
  -8 -12   1   17.72    3.09
  -8 -12   1   18.65    3.60
  -7 -12   1    8.64    4.19
  -7 -12   1   15.33    3.13
  -6 -12   1    0.77    2.54
  -6 -12   1    5.34    2.39
  -5 -12   1    1.14    2.10
  -5 -12   1   -2.55    2.45
  -4 -12   1   -1.20    2.52
  -4 -12   1   -0.45    2.02
  -3 -12   1   -2.57    1.96
  -3 -12   1   -3.75    2.24
  -2 -12   1    9.45    2.71
  -2 -12   1    7.34    2.37
  -1 -12   1    9.21    2.77
  -1 -12   1   14.36    2.86
   0 -12   1   10.22    2.60
   0 -12   1    8.98    2.77
   1 -12   1   21.06    3.34
   1 -12   1   21.19    3.11
   2 -12   1   -1.58    2.28
   2 -12   1    2.31    2.06
   3 -12   1    3.70    2.10
   3 -12   1    0.31    2.47
   4 -12   1   15.03    2.67
   4 -12   1   10.20    3.08
 -10 -11   1   12.11    2.63
 -10 -11   1   11.01    3.24
  -9 -11   1   -0.21    2.70
  -9 -11   1    1.32    1.93
  -8 -11   1   18.01    3.26
  -8 -11   1   22.50    3.21
  -7 -11   1   18.18    3.01
  -7 -11   1   16.94    3.16
  -6 -11   1    5.43    2.31
  -6 -11   1    4.94    2.75
  -5 -11   1   53.07    4.83
  -5 -11   1   54.22    4.79
  -4 -11   1    2.53    2.77
  -4 -11   1    2.05    2.57
  -3 -11   1   24.10    3.26
  -3 -11   1   29.51    3.92
  -2 -11   1   43.29    4.17
  -2 -11   1   40.01    3.70
  -1 -11   1   11.73    2.48
  -1 -11   1   12.19    2.62
   0 -11   1   23.22    3.20
   0 -11   1   27.39    3.27
   1 -11   1   36.95    4.18
   1 -11   1   43.21    3.67
   2 -11   1    5.74    2.15
   2 -11   1    1.89    2.37
   3 -11   1   47.90    4.53
   3 -11   1   50.32    3.82
   4 -11   1    7.60    2.63
   4 -11   1    6.38    2.01
   5 -11   1    4.76    2.05
   6 -11   1    1.46    1.92
   6 -11   1    9.04    2.97
 -11 -10   1    7.40    2.25
 -11 -10   1    6.83    2.87
 -10 -10   1    0.09    2.66
 -10 -10   1    1.85    1.96
  -9 -10   1   18.08    3.41
  -8 -10   1   22.14    3.44
  -8 -10   1   25.58    3.26
  -7 -10   1    8.33    2.90
  -7 -10   1    9.48    2.39
  -6 -10   1   14.31    2.91
  -6 -10   1   16.30    2.68
  -5 -10   1   25.11    3.92
  -5 -10   1   20.15    2.89
  -4 -10   1   12.82    2.72
  -4 -10   1   10.48    2.30
  -3 -10   1   33.04    3.75
  -3 -10   1   28.63    3.21
  -2 -10   1    6.53    2.24
  -2 -10   1    5.77    2.13
  -1 -10   1   26.38    3.06
  -1 -10   1   22.14    3.46
   0 -10   1   59.53    4.37
   0 -10   1   59.43    4.05
   1 -10   1    2.16    1.82
   1 -10   1    2.02    2.10
   2 -10   1   -0.60    1.99
   2 -10   1    4.03    1.90
   3 -10   1    4.46    2.25
   3 -10   1    2.33    1.72
   4 -10   1    1.49    1.63
   4 -10   1    1.09    2.23
   5 -10   1   33.38    4.16
   5 -10   1   30.57    2.93
   6 -10   1   39.26    4.91
   6 -10   1   36.26    3.13
  -7  10  -1   14.74    3.22
   7 -10   1   13.09    2.22
   7 -10   1   18.45    3.47
  -8  10  -1    4.74    2.68
   8 -10   1    4.46    1.77
 -12  -9   1    0.65    2.02
 -12  -9   1   -0.47    2.33
 -11  -9   1    4.91    1.90
 -11  -9   1    3.93    2.63
 -10  -9   1    3.34    1.84
  -9  -9   1    8.28    2.19
  -9  -9   1    7.43    2.77
  -8  -9   1   23.01    3.31
  -8  -9   1   28.96    3.14
  -7  -9   1   29.94    4.18
  -7  -9   1   26.14    3.06
  -6  -9   1    3.00    2.23
  -6  -9   1    3.91    1.89
  -5  -9   1   13.36    2.62
  -5  -9   1    7.26    2.09
   4   9  -1   30.54    3.19
  -4  -9   1   27.18    3.69
  -4  -9   1   24.11    2.93
   3   9  -1   37.83    3.50
  -3  -9   1   42.37    3.32
  -3  -9   1   43.16    3.73
  -2  -9   1    3.47    1.95
  -2  -9   1    0.98    1.63
  -2  -9   1    1.48    1.83
  -1  -9   1    8.88    2.01
  -1  -9   1    9.53    2.16
  -1  -9   1    8.29    2.19
   0  -9   1   19.41    2.94
   0  -9   1   21.94    2.70
   0  -9   1   27.13    3.10
   1  -9   1    1.35    1.72
   1  -9   1    1.01    1.86
   1  -9   1    4.02    1.80
   2  -9   1    0.57    1.86
   2  -9   1    2.41    1.61
   3  -9   1    6.98    2.21
   3  -9   1    3.20    1.69
   4  -9   1   60.44    3.58
   4  -9   1   64.62    4.57
   5  -9   1    5.80    2.38
   5  -9   1    6.34    1.76
  -6   9  -1    6.83    2.59
   6  -9   1    9.67    2.51
   6  -9   1    7.59    1.81
  -7   9  -1    4.55    3.01
   7  -9   1    2.01    1.52
  -8   9  -1    4.86    2.67
   8  -9   1    0.73    1.45
  -9   9  -1    6.51    2.67
 -13  -8   1   -0.67    1.56
 -13  -8   1    2.56    2.43
 -12  -8   1   31.05    3.11
 -12  -8   1   34.74    4.67
 -11  -8   1   27.01    2.84
 -11  -8   1   27.90    4.00
 -10  -8   1   -0.15    2.42
 -10  -8   1    0.99    1.59
  -9  -8   1    8.39    2.71
  -9  -8   1    6.23    1.90
  -8  -8   1    6.19    2.49
  -8  -8   1    8.42    2.07
  -7  -8   1   50.84    4.20
  -7  -8   1   53.17    3.65
  -6  -8   1  188.95    7.25
  -6  -8   1  176.87    7.45
   5   8  -1    2.18    1.73
  -5  -8   1    3.69    1.67
  -5  -8   1    5.62    2.10
   4   8  -1   38.50    3.36
  -4  -8   1   38.83    3.66
  -4  -8   1   34.19    2.97
  -3  -8   1    6.41    1.73
  -3  -8   1    8.27    2.22
   2   8  -1    5.05    2.00
  -2  -8   1    6.60    1.96
  -2  -8   1    5.95    1.83
  -1  -8   1    0.22    1.39
  -1  -8   1    2.23    1.33
  -1  -8   1   -0.58    1.46
   0  -8   1   -1.01    1.31
   0  -8   1   -1.80    1.71
   0  -8   1    0.12    2.98
   0  -8   1   -0.01    1.16
   1  -8   1    9.31    2.11
   1  -8   1    8.83    1.85
   1  -8   1    9.76    1.76
   1  -8   1    8.49    2.02
   2  -8   1   38.57    3.16
   2  -8   1   35.28    2.85
   2  -8   1   36.24    2.67
   2  -8   1   35.57    3.33
   3  -8   1   12.55    1.87
   3  -8   1   12.00    2.11
   3  -8   1   14.11    2.41
   3  -8   1    8.58    1.77
  -4   8  -1   51.11    3.98
   4  -8   1   49.90    2.94
   4  -8   1   45.93    3.06
   4  -8   1   48.13    3.76
  -5   8  -1   -1.39    1.90
   5  -8   1    0.46    1.33
   5  -8   1    0.94    1.16
  -6   8  -1   -0.27    2.02
   6  -8   1    2.00    1.36
   6  -8   1    2.36    1.27
  -7   8  -1    0.01    2.11
   7  -8   1    4.48    1.65
  -8   8  -1   -0.08    3.87
   8  -8   1   -2.10    1.23
  -9   8  -1   -1.81    2.30
   9  -8   1   -0.12    1.19
 -10   8  -1   17.00    3.37
 -13  -7   1    2.67    1.56
 -13  -7   1    5.52    2.76
 -12  -7   1   48.61    3.30
 -12  -7   1   57.93    5.12
 -11  -7   1   26.18    2.66
 -10  -7   1    2.34    2.40
 -10  -7   1   -1.04    1.29
  -9  -7   1    3.72    1.71
  -9  -7   1    4.95    2.43
  -8  -7   1    7.76    2.41
  -8  -7   1    7.21    1.83
  -7  -7   1  127.23    5.45
  -7  -7   1  128.22    5.97
  -7  -7   1  123.55    5.45
   6   7  -1   66.23    4.07
  -6  -7   1   70.49    4.26
  -6  -7   1   58.11    3.43
  -6  -7   1   65.15    3.64
   5   7  -1    0.34    1.66
  -5  -7   1    1.21    1.37
  -5  -7   1    0.92    1.72
  -5  -7   1    0.92    1.23
   4   7  -1  142.60    5.77
   4   7  -1  144.63    5.94
  -4  -7   1  152.77    5.91
  -4  -7   1  150.09    6.07
  -4  -7   1  145.98    5.80
   3   7  -1   58.64    3.22
   3   7  -1   54.45    3.54
  -3  -7   1   53.03    3.09
  -3  -7   1   57.60    3.59
   2   7  -1   45.80    2.84
   2   7  -1   41.29    2.96
  -2  -7   1   41.85    2.75
  -2  -7   1   50.19    3.13
   1   7  -1   13.17    1.85
  -1  -7   1   14.09    1.96
  -1  -7   1   10.37    1.64
  -1  -7   1   10.85    1.85
   0   7  -1    8.89    1.65
   0  -7   1   11.51    1.86
   0  -7   1   12.70    1.91
  -1   7  -1   43.73    3.88
   1  -7   1   41.78    3.02
   1  -7   1   44.58    3.08
   1  -7   1   46.99    3.37
   2  -7   1   24.59    3.24
   2  -7   1   26.43    3.85
   2  -7   1   21.99    2.07
   2  -7   1   23.84    2.47
   3  -7   1  133.88    5.21
   3  -7   1  133.59    5.71
   3  -7   1  122.55    5.05
   3  -7   1  135.41    5.78
  -4   7  -1   81.05    4.53
   4  -7   1   81.66    3.79
   4  -7   1   81.20    3.75
   4  -7   1   90.22    4.53
  -5   7  -1   34.24    3.50
   5  -7   1   35.44    2.43
   5  -7   1   35.25    2.49
  -6   7  -1    3.07    1.97
   6  -7   1    5.31    1.40
   6  -7   1    7.24    1.36
  -7   7  -1    0.20    1.89
   7  -7   1    2.62    1.14
   7  -7   1   -0.38    1.25
  -8   7  -1   22.92    3.58
   8  -7   1   20.29    1.94
  -9   7  -1   16.09    4.45
   9  -7   1   14.09    1.67
 -10   7  -1    9.27    2.78
 -11   7  -1    6.11    2.51
 -14  -6   1    6.44    1.57
 -14  -6   1   10.37    2.81
 -13  -6   1   16.36    2.15
 -13  -6   1   17.17    3.24
 -12  -6   1    7.03    2.70
 -12  -6   1   10.63    1.81
 -11  -6   1   41.63    2.89
 -11  -6   1   43.10    4.25
 -11  -6   1   45.02    2.89
 -10  -6   1   45.82    3.01
 -10  -6   1   52.23    3.10
 -10  -6   1   47.85    4.23
  -9  -6   1    1.27    2.07
  -9  -6   1   -1.36    1.22
  -9  -6   1   -0.27    1.16
  -8  -6   1    7.98    1.67
  -8  -6   1    7.18    2.31
  -8  -6   1    7.38    1.54
   7   6  -1   34.31    3.27
  -7  -6   1   35.94    3.63
  -7  -6   1   38.75    2.61
  -7  -6   1   43.62    2.83
   6   6  -1   -0.11    1.72
  -6  -6   1   -0.39    1.70
  -6  -6   1    0.31    1.25
   5   6  -1  104.80    4.78
  -5  -6   1  100.73    4.80
  -5  -6   1  104.04    4.50
   4   6  -1  163.31    6.21
   4   6  -1  158.10    5.96
  -4  -6   1  163.16    6.22
  -4  -6   1  157.31    5.94
   3   6  -1   24.82    2.52
   3   6  -1   23.53    2.12
  -3  -6   1   22.02    2.03
  -3  -6   1   30.51    2.63
   2   6  -1  180.82    6.50
   2   6  -1  182.87    6.62
  -2  -6   1  177.00    6.49
  -2  -6   1  187.08    6.68
   1   6  -1   -1.61    1.32
   1   6  -1    0.17    1.05
  -1  -6   1    0.75    1.26
  -1  -6   1    0.30    1.01
   0   6  -1   16.36    1.83
   0  -6   1   15.65    1.75
   0  -6   1   14.77    1.82
   0  -6   1   14.62    2.03
  -1   6  -1   13.64    1.71
   1  -6   1   15.97    1.75
   1  -6   1   11.89    1.88
   1  -6   1   13.67    2.18
  -2   6  -1   28.67    2.13
   2  -6   1   25.97    2.41
   2  -6   1   29.55    2.67
   2  -6   1   25.08    1.91
  -3   6  -1   45.04    3.26
  -3   6  -1   43.00    2.49
   3  -6   1   43.02    2.97
   3  -6   1   42.93    2.43
  -4   6  -1   16.81    2.49
   4  -6   1   16.86    1.81
   4  -6   1   16.24    1.74
  -5   6  -1    3.04    1.68
   5  -6   1    4.25    1.24
   5  -6   1    4.72    1.49
   5  -6   1    3.08    1.05
  -6   6  -1   31.75    3.38
   6  -6   1   31.79    2.19
   6  -6   1   30.62    2.07
  -7   6  -1   11.09    2.35
   7  -6   1   12.38    1.58
   7  -6   1   11.49    1.51
  -8   6  -1    5.15    2.18
   8  -6   1    5.70    0.99
   8  -6   1    3.51    1.13
  -9   6  -1   18.94    3.06
 -10   6  -1    3.48    2.51
 -11   6  -1   11.66    2.98
 -14  -5   1    0.47    1.25
 -14  -5   1    9.29    2.67
 -13  -5   1   17.80    1.89
 -12  -5   1    2.68    2.28
 -12  -5   1    2.42    1.32
 -11  -5   1  147.44    6.09
 -11  -5   1  154.50    7.18
 -10  -5   1  100.05    4.77
 -10  -5   1   98.80    4.26
 -10  -5   1   98.84    5.50
  -9  -5   1    0.30    1.19
  -9  -5   1    0.48    1.08
  -9  -5   1   -1.98    1.73
  -8  -5   1   54.29    3.87
  -8  -5   1   54.34    2.98
  -8  -5   1   52.22    2.87
   7   5  -1    2.33    1.72
  -7  -5   1    6.49    1.95
  -7  -5   1    4.69    1.35
  -7  -5   1    3.85    1.22
   6   5  -1   53.24    3.39
  -6  -5   1   51.84    2.79
  -6  -5   1   49.92    2.88
  -6  -5   1   56.38    3.92
   5   5  -1  161.25    6.26
   5   5  -1  160.71    5.90
  -5  -5   1  165.33    6.31
  -5  -5   1  170.48    5.97
   4   5  -1  341.93   10.98
   4   5  -1  328.77   10.68
  -4  -5   1  333.42   10.92
  -4  -5   1  333.06   10.71
   3   5  -1   13.18    1.77
   3   5  -1   13.00    1.83
  -3  -5   1   16.81    2.42
  -3  -5   1   11.37    1.54
   2   5  -1  514.14   15.68
   2   5  -1  502.87   15.58
  -2  -5   1  519.10   15.70
  -2  -5   1  500.09   15.57
   1   5  -1   78.08    3.66
   1   5  -1   80.49    3.50
  -1  -5   1   81.69    3.48
  -1  -5   1   80.62    3.77
   0   5  -1  167.16    5.84
   0  -5   1  170.94    5.83
   0  -5   1  160.27    5.88
   0  -5   1  161.55    5.92
  -1   5  -1   19.60    1.85
   1  -5   1   17.14    2.12
   1  -5   1   15.58    1.92
   1  -5   1   14.96    1.64
  -2   5  -1  383.91   11.72
  -2   5  -1  375.70   12.02
   2  -5   1  372.34   11.67
   2  -5   1  372.73   11.91
  -3   5  -1  108.13    4.03
  -3   5  -1  105.08    4.53
   3  -5   1   98.54    4.32
   3  -5   1  107.30    3.97
  -4   5  -1   67.49    3.69
   4  -5   1   68.38    3.46
   4  -5   1   68.13    2.94
  -5   5  -1    4.18    1.54
   5  -5   1    5.54    1.17
   5  -5   1    5.73    1.10
   5  -5   1    4.14    1.44
  -6   5  -1   65.03    3.92
   6  -5   1   68.36    3.83
   6  -5   1   67.42    2.86
   6  -5   1   66.68    2.88
  -7   5  -1   -0.66    1.60
   7  -5   1    0.08    0.94
   7  -5   1    1.02    0.82
  -8   5  -1  201.92    8.13
  -9   5  -1   76.95    4.85
 -11   5  -1    9.84    2.59
 -12   5  -1    1.32    2.14
 -14  -4   1    8.19    2.66
 -13  -4   1    8.98    2.56
 -13  -4   1    6.45    1.26
 -12  -4   1    2.23    0.88
 -12  -4   1    1.04    2.48
 -12  -4   1    0.56    1.03
 -11  -4   1   25.23    3.63
 -11  -4   1   22.11    1.95
 -11  -4   1   26.03    1.98
 -10  -4   1    3.44    1.17
 -10  -4   1    3.08    2.15
 -10  -4   1    5.16    1.26
  -9  -4   1    1.05    1.78
  -9  -4   1    3.77    1.18
  -9  -4   1    3.27    1.11
   8   4  -1  158.37    6.74
  -8  -4   1  159.85    5.76
  -8  -4   1  166.71    6.71
  -8  -4   1  166.86    5.79
   7   4  -1    6.30    1.87
  -7  -4   1    6.90    1.28
  -7  -4   1    8.30    1.93
  -7  -4   1    6.98    1.22
   6   4  -1   15.88    2.38
   6   4  -1   17.01    1.63
  -6  -4   1   15.98    2.46
  -6  -4   1   14.47    1.59
   5   4  -1   73.22    3.75
   5   4  -1   73.47    3.14
  -5  -4   1   73.23    3.78
  -5  -4   1   70.98    3.17
   4   4  -1   12.54    1.58
   4   4  -1   12.60    1.78
  -4  -4   1   15.60    2.45
  -4  -4   1   11.88    1.54
   3   4  -1  162.30    5.97
   3   4  -1  171.74    5.79
  -3  -4   1  171.33    6.07
  -3  -4   1  162.93    5.74
   2   4  -1   74.94    3.50
   2   4  -1   83.89    3.31
  -2  -4   1   79.74    3.26
  -2  -4   1   78.05    3.49
   1   4  -1   26.23    2.15
   1   4  -1   33.17    1.94
  -1  -4   1   29.58    1.87
  -1  -4   1   28.15    2.13
   0   4  -1  151.32    5.32
   0  -4   1  159.99    5.50
   0  -4   1  159.74    5.35
   0  -4   1  151.33    5.46
  -1   4  -1   56.82    2.55
   1  -4   1   55.98    2.50
   1  -4   1   49.26    2.63
   1  -4   1   51.14    2.79
  -2   4  -1   35.11    1.98
  -2   4  -1   34.70    2.46
   2  -4   1   30.53    2.22
   2  -4   1   33.76    1.89
  -3   4  -1   67.32    3.38
  -3   4  -1   71.31    2.89
   3  -4   1   63.86    3.25
   3  -4   1   71.89    2.84
  -4   4  -1    1.78    0.82
  -4   4  -1    1.37    1.22
   4  -4   1    0.77    1.12
   4  -4   1    2.99    0.83
  -5   4  -1   55.04    3.26
   5  -4   1   59.94    2.47
   5  -4   1   57.94    3.20
  -6   4  -1   41.51    3.02
   6  -4   1   45.33    2.05
   6  -4   1   42.66    3.08
   6  -4   1   48.57    2.20
  -7   4  -1   16.33    2.30
   7  -4   1   20.25    1.28
   7  -4   1   17.51    2.78
  -8   4  -1   42.04    3.50
  -9   4  -1   -0.16    1.71
 -10   4  -1   13.06    2.61
 -11   4  -1   17.54    2.99
 -12   4  -1    2.79    2.09
 -13   4  -1    9.57    2.73
 -14  -3   1   14.01    2.88
 -13  -3   1    3.65    2.30
 -12  -3   1   15.44    1.28
 -12  -3   1    9.94    1.40
 -11  -3   1   20.42    1.59
 -11  -3   1   19.44    1.61
 -11  -3   1   21.14    3.05
 -10  -3   1    0.36    0.88
 -10  -3   1   -0.54    1.86
 -10  -3   1   -0.31    0.80
  -9  -3   1   92.81    3.67
  -9  -3   1   96.16    4.99
  -9  -3   1   94.46    3.62
   8   3  -1  110.49    5.31
  -8  -3   1  121.86    4.25
  -8  -3   1  114.25    5.28
  -8  -3   1  113.31    4.22
  -7  -3   1   15.06    1.52
  -7  -3   1   14.32    1.46
   6   3  -1   29.09    1.81
   6   3  -1   30.24    2.73
  -6  -3   1   26.79    2.76
  -6  -3   1   29.96    1.81
   5   3  -1    5.44    1.10
   5   3  -1    8.65    1.76
  -5  -3   1    7.02    1.74
  -5  -3   1    6.31    1.12
   4   3  -1  136.61    4.79
   4   3  -1  140.43    5.25
  -4  -3   1  138.45    4.79
  -4  -3   1  137.29    5.23
   3   3  -1   67.18    2.78
   3   3  -1   65.80    3.07
  -3  -3   1   65.95    3.10
  -3  -3   1   66.23    2.74
   2   3  -1  291.06    9.01
   2   3  -1  276.34    8.59
  -2  -3   1  269.02    8.69
  -2  -3   1  265.72    8.56
   1   3  -1  589.12   17.01
   1   3  -1  575.14   17.10
  -1  -3   1  577.73   16.98
  -1  -3   1  548.65   17.01
   0   3  -1  373.93   11.40
   0   3  -1  375.18   11.54
   0  -3   1  368.28   11.47
   0  -3   1  388.46   11.53
  -1   3  -1   17.31    1.74
  -1   3  -1   22.17    1.42
   1  -3   1   18.41    1.49
  -2   3  -1    1.38    0.80
  -2   3  -1    3.10    1.11
   2  -3   1    2.32    0.99
   2  -3   1    1.58    0.70
  -3   3  -1  130.84    4.30
  -3   3  -1  125.47    4.82
   3  -3   1  121.85    4.74
   3  -3   1  132.98    4.31
  -4   3  -1    1.06    0.75
  -4   3  -1    1.21    1.17
   4  -3   1    0.92    0.72
   4  -3   1   -0.35    1.11
  -5   3  -1   25.93    2.31
   5  -3   1   24.09    2.28
   5  -3   1   25.63    1.44
   6  -3   1   29.22    1.43
   6  -3   1   31.05    2.62
   6  -3   1   30.23    1.41
  -7   3  -1  139.74    5.84
   7  -3   1  143.98    5.87
  -8   3  -1   72.60    4.32
  -9   3  -1    1.60    1.75
 -10   3  -1   24.52    3.38
 -12   3  -1    2.04    2.07
 -13   3  -1   20.36    3.31
 -14  -2   1    8.97    2.41
 -13  -2   1    4.21    2.22
 -11  -2   1    1.04    1.94
 -10  -2   1    1.84    0.77
 -10  -2   1    2.27    1.93
 -10  -2   1    2.33    0.95
  -9  -2   1   79.77    4.45
  -9  -2   1   72.91    2.86
   8   2  -1    1.20    1.56
  -8  -2   1    3.05    0.83
  -8  -2   1    3.53    1.24
  -8  -2   1    1.95    1.60
   7   2  -1   48.33    3.27
  -7  -2   1   52.27    2.22
  -7  -2   1   48.22    2.89
  -7  -2   1   50.05    4.94
   6   2  -1   51.37    3.23
  -6  -2   1   51.47    3.25
   5   2  -1   14.40    2.07
   5   2  -1   11.73    1.25
  -5  -2   1   13.30    1.93
  -5  -2   1   12.40    1.23
   4   2  -1    4.60    1.28
   4   2  -1    3.22    0.79
  -4  -2   1    3.39    1.27
  -4  -2   1    2.54    0.76
   3   2  -1  111.84    4.10
   3   2  -1  110.70    3.77
  -3  -2   1  107.77    3.74
  -3  -2   1  107.67    4.09
   2   2  -1   49.94    2.37
   2   2  -1   49.55    2.10
  -2  -2   1   50.55    2.44
  -2  -2   1   50.48    2.08
   1   2  -1  244.06    7.72
   1   2  -1  256.46    7.64
  -1  -2   1  245.17    7.73
  -1  -2   1  250.10    7.62
   0   2  -1  138.69    4.40
   0   2  -1  130.73    4.52
   0  -2   1  132.61    4.53
   0  -2   1  138.88    4.39
  -1   2  -1  225.37    7.16
  -1   2  -1  228.62    6.97
   1  -2   1  228.61    7.15
   1  -2   1  228.94    6.96
  -2   2  -1  114.17    4.17
  -2   2  -1  114.89    3.83
   2  -2   1  118.90    3.82
   2  -2   1  122.28    4.39
  -3   2  -1   25.94    1.31
  -3   2  -1   22.66    1.82
   3  -2   1   25.36    1.28
   3  -2   1   23.67    1.79
  -4   2  -1   -0.75    1.06
  -4   2  -1    0.45    0.59
   4  -2   1   -0.39    1.02
   4  -2   1    0.41    0.59
  -5   2  -1   45.79    2.82
   5  -2   1   49.70    1.78
   5  -2   1   45.22    2.80
  -6   2  -1    4.61    1.36
   6  -2   1    6.56    1.47
  -7   2  -1   89.84    4.26
   7  -2   1   88.36    4.24
  -8   2  -1    2.70    1.63
   8  -2   1    3.19    2.29
  -9   2  -1   18.83    2.89
 -10   2  -1   35.28    3.59
 -11   2  -1    2.15    2.10
 -12   2  -1   -0.38    2.02
 -13   2  -1   20.06    3.35
 -14   2  -1    4.23    2.37
 -14  -1   1   38.34    4.06
 -13  -1   1   45.53    4.16
 -11  -1   1   20.46    2.98
 -10  -1   1  220.66    8.53
  -9  -1   1    7.21    1.98
   8   1  -1   69.77    3.99
  -8  -1   1   70.58    2.50
  -8  -1   1   73.65    3.86
  -8  -1   1   72.23    2.52
   7   1  -1  201.25    7.46
  -7  -1   1  209.09    6.30
  -7  -1   1  200.99    6.27
  -7  -1   1  209.03    7.77
   6   1  -1  406.36   13.24
  -6  -1   1  418.65   13.28
  -6  -1   1  425.44   12.30
   5   1  -1   82.96    3.76
   5   1  -1   80.24    2.80
  -5  -1   1   77.65    2.81
  -5  -1   1   80.87    3.76
   4   1  -1   82.16    3.37
   4   1  -1   82.45    2.81
  -4  -1   1   79.99    2.81
  -4  -1   1   81.70    3.46
   3   1  -1  585.20   16.53
   3   1  -1  542.76   15.83
  -3  -1   1  519.05   16.13
  -3  -1   1  526.74   15.81
   2   1  -1   72.85    2.52
   2   1  -1   71.28    2.76
  -2  -1   1   75.30    2.80
  -2  -1   1   71.90    2.52
   1   1  -1   37.04    1.51
   1   1  -1   41.03    1.74
  -1  -1   1   38.21    1.71
  -1  -1   1   36.88    1.53
   0   1  -1    0.98    0.56
   0  -1   1    1.00    0.47
  -1   1  -1   20.87    1.28
  -1   1  -1   20.86    1.16
   1  -1   1   21.26    1.03
   1  -1   1   20.09    1.31
  -2   1  -1    6.02    0.75
  -2   1  -1    8.67    1.08
   2  -1   1    6.66    0.72
   2  -1   1    9.41    1.09
  -3   1  -1  694.07   19.83
  -3   1  -1  652.36   20.28
   3  -1   1  724.73   20.56
   3  -1   1  686.70   19.81
  -4   1  -1   19.73    1.78
   4  -1   1   17.26    1.71
  -5   1  -1  294.87    9.62
   5  -1   1  299.73    9.66
  -6   1  -1  256.96    8.74
   6  -1   1  264.98    8.86
  -7   1  -1  126.42    6.12
  -8   1  -1   19.47    2.49
   8  -1   1   23.29    2.62
  -9   1  -1   67.30    4.05
 -10   1  -1  150.66    6.64
 -11   1  -1    6.42    2.02
 -12   1  -1    9.02    2.35
 -13   1  -1    6.20    2.44
 -14   1  -1   63.68    5.12
 -14   0   1    8.37    2.36
 -13   0   1   25.71    3.64
 -11   0   1    2.90    1.84
 -10   0   1   78.31    4.59
  -9   0   1    8.60    2.02
   8   0  -1   79.81    4.27
  -8   0   1   83.90    4.24
   7   0  -1  117.73    5.03
  -7   0   1  125.65    5.27
   6   0  -1   19.16    2.42
  -6   0   1   17.85    2.11
   5   0  -1  107.48    4.34
  -5   0   1   98.75    4.27
   4   0  -1   16.39    1.72
   4   0  -1   17.20    0.88
  -4   0   1   15.76    0.86
  -4   0   1   17.77    1.75
   3   0  -1    4.46    0.95
   3   0  -1    4.32    0.61
  -3   0   1    4.40    0.52
  -3   0   1    5.16    1.05
   2   0  -1  246.08    7.06
   2   0  -1  236.37    7.36
  -2   0   1  239.84    7.05
  -2   0   1  239.33    7.37
   1   0  -1    0.16    0.18
   1   0  -1    0.03    0.33
  -1   0   1    0.05    0.24
  -1   0   1    0.13    0.27
  -1   0  -1    0.27    0.22
  -1   0  -1    0.09    0.22
   1   0   1   -0.21    0.18
  -2   0  -1   57.11    1.70
  -2   0  -1   50.06    2.05
   2   0   1   49.88    1.67
   2   0   1   46.81    2.05
  -3   0  -1   36.56    1.30
  -3   0  -1   34.87    1.91
   3   0   1   36.99    1.28
   3   0   1   37.07    1.91
  -4   0  -1    7.73    1.19
   4   0   1    7.47    1.16
  -5   0  -1   10.27    1.51
   5   0   1    7.85    1.33
  -6   0  -1  117.29    4.79
   6   0   1  116.39    4.81
  -7   0  -1   24.06    2.41
   7   0   1   25.26    2.43
  -8   0  -1   46.23    2.95
   8   0   1   40.95    3.06
  -9   0  -1   49.76    3.45
 -10   0  -1    1.39    1.66
 -11   0  -1    3.45    1.89
 -13   0  -1    0.59    1.89
 -14   0  -1   16.61    2.90
 -14   1   1   50.28    4.50
 -13   1   1   33.51    3.88
 -12   1   1   13.07    2.78
 -11   1   1   70.89    4.62
 -10   1   1   25.99    3.21
  -9   1   1   29.60    3.00
   8  -1  -1  335.93   11.48
  -8   1   1  342.52   11.42
   7  -1  -1  201.75    7.52
  -7   1   1  215.91    9.34
   6  -1  -1   39.40    2.68
  -6   1   1   32.91    2.62
   5  -1  -1  302.73    9.98
  -5   1   1  318.64   10.03
   4  -1  -1   50.53    2.53
  -4   1   1   53.61    2.57
   3  -1  -1  758.26   22.28
  -3   1   1  764.83   22.30
   2  -1  -1  167.05    5.23
   2  -1  -1  166.32    4.86
  -2   1   1  167.19    5.23
  -2   1   1  162.49    4.85
  -1  -1  -1   -0.11    0.20
  -2  -1  -1  211.70    6.48
  -2  -1  -1  215.61    6.29
   2   1   1  215.75    6.30
   2   1   1  211.98    6.49
  -3  -1  -1  336.15   10.25
  -3  -1  -1  334.76    9.87
   3   1   1  345.04    9.89
   3   1   1  341.76   10.27
  -4  -1  -1  607.36   17.88
  -4  -1  -1  594.30   17.32
   4   1   1  603.09   17.89
   4   1   1  599.21   17.32
  -5  -1  -1  169.57    5.30
  -5  -1  -1  169.06    5.88
   5   1   1  168.52    5.94
  -6  -1  -1  162.01    6.03
  -6  -1  -1  168.90    5.03
   6   1   1  164.30    6.07
  -7  -1  -1   25.62    2.38
   7   1   1   26.51    2.48
  -8  -1  -1  336.14   11.25
   8   1   1  336.51   11.32
  -9  -1  -1  162.45    6.61
 -10  -1  -1   12.17    2.31
 -11  -1  -1   70.77    4.52
 -12  -1  -1   35.93    3.99
 -13  -1  -1    4.27    2.02
 -14  -1  -1   41.18    4.15
 -14   2   1   11.41    2.64
 -13   2   1    3.48    2.22
 -12   2   1    2.99    1.98
 -11   2   1   11.51    2.37
 -10   2   1   20.65    2.81
  -9   2   1    1.37    1.63
   8  -2  -1   55.91    3.57
  -8   2   1   56.45    3.52
  -7   2   1    3.45    1.73
   6  -2  -1   46.69    2.85
  -6   2   1   44.57    2.81
   5  -2  -1   59.26    3.08
  -5   2   1   58.70    3.05
   4  -2  -1   26.51    1.95
  -4   2   1   27.53    2.08
   3  -2  -1    6.51    0.56
   3  -2  -1    4.92    1.02
  -3   2   1    4.99    1.00
  -3   2   1    4.98    0.61
   2  -2  -1    7.18    0.70
  -2   2   1    7.54    0.68
   1  -2  -1  129.96    4.11
   1  -2  -1  141.14    4.19
  -1   2   1  134.11    4.08
  -1   2   1  127.11    4.11
   0  -2  -1   74.17    2.48
   0  -2  -1   71.92    2.19
   0   2   1   77.90    2.38
   0   2   1   60.22    2.17
  -1  -2  -1    7.08    0.71
  -1  -2  -1    7.60    0.68
   1   2   1    7.12    0.75
   1   2   1    7.09    0.72
  -2  -2  -1  198.14    6.17
  -2  -2  -1  223.23    6.38
   2   2   1  198.19    6.17
   2   2   1  197.49    6.24
  -3  -2  -1  148.49    4.62
  -3  -2  -1  149.38    4.90
   3   2   1  148.94    4.91
   3   2   1  146.35    4.63
  -4  -2  -1   11.97    1.51
  -4  -2  -1   12.42    0.96
   4   2   1    9.15    0.97
   4   2   1   11.93    1.50
  -5  -2  -1  100.90    3.40
  -5  -2  -1  105.41    4.15
  -5  -2  -1  101.55    3.45
   5   2   1  101.48    4.12
  -6  -2  -1   38.11    2.70
  -6  -2  -1   41.58    1.81
  -6  -2  -1   41.83    1.79
   6   2   1   39.57    2.76
  -7  -2  -1   19.34    1.25
  -7  -2  -1   19.95    1.24
  -7  -2  -1   19.18    2.28
   7   2   1   17.80    2.29
  -8  -2  -1  207.81    6.44
  -8  -2  -1  211.21    6.50
  -8  -2  -1  214.25    7.74
   8   2   1  209.33    7.71
  -9  -2  -1    0.38    1.42
 -10  -2  -1    1.83    1.57
 -11  -2  -1   53.19    4.00
 -12  -2  -1    2.05    1.91
 -13  -2  -1   16.34    2.90
 -14  -2  -1   14.81    2.84
 -13   3   1    2.64    2.16
 -12   3   1    2.80    2.07
 -11   3   1    2.79    1.97
 -10   3   1   15.68    2.62
  -9   3   1   64.01    4.08
   8  -3  -1  136.75    6.44
  -8   3   1  144.07    5.96
   7  -3  -1   16.39    2.24
  -7   3   1   19.16    2.29
   6  -3  -1    0.58    1.11
  -6   3   1   -0.53    1.07
   5  -3  -1    8.45    1.49
  -5   3   1    9.23    1.52
   4  -3  -1   12.58    0.96
   4  -3  -1   14.55    1.02
   4  -3  -1   12.43    1.55
  -4   3   1   13.74    1.60
   3  -3  -1   20.46    1.13
   3  -3  -1   16.42    1.42
   3  -3  -1   20.56    1.11
  -3   3   1   19.67    1.68
   2  -3  -1 1106.50   31.41
   2  -3  -1 1090.64   31.58
  -2   3   1 1088.03   31.41
  -2   3   1 1084.82   31.59
   1  -3  -1  148.37    4.77
   1  -3  -1  153.92    4.77
  -1   3   1  151.77    4.80
  -1   3   1  153.08    4.80
   0  -3  -1    5.98    0.89
   0  -3  -1    7.89    0.87
   0  -3  -1    7.08    0.96
   0   3   1    7.15    0.86
  -1  -3  -1   76.30    2.71
  -1  -3  -1   73.44    2.57
   1   3   1   76.53    2.72
   1   3   1   72.72    2.57
  -2  -3  -1  581.50   16.60
  -2  -3  -1  574.62   16.65
   2   3   1  548.27   16.58
   2   3   1  567.79   16.66
  -3  -3  -1  755.31   22.60
  -3  -3  -1  787.09   22.54
   3   3   1  772.19   22.54
   3   3   1  782.74   22.63
  -4  -3  -1  202.25    6.56
  -4  -3  -1  200.01    6.31
  -4  -3  -1  200.17    6.27
   4   3   1  194.22    6.55
  -5  -3  -1   19.41    2.16
  -5  -3  -1   20.16    1.45
   5   3   1   22.64    2.24
  -6  -3  -1   11.86    1.24
  -6  -3  -1   11.81    1.80
  -6  -3  -1   11.60    1.32
   6   3   1   14.54    1.96
  -7  -3  -1   -0.04    0.73
  -7  -3  -1   -0.50    1.24
  -7  -3  -1    0.17    0.70
   7   3   1    0.54    1.31
  -8  -3  -1   23.31    1.57
  -8  -3  -1   25.91    1.59
  -8  -3  -1   23.50    2.57
   8   3   1   22.60    2.63
  -9  -3  -1   47.24    3.45
  -9  -3  -1   45.17    2.13
  -9  -3  -1   45.87    2.15
   9   3   1   49.45    5.62
 -10  -3  -1  125.34    4.43
 -10  -3  -1  115.60    4.06
 -10  -3  -1  112.05    5.59
 -11  -3  -1   53.77    4.13
 -12  -3  -1    5.36    2.18
 -13  -3  -1    1.91    1.98
 -14  -3  -1    3.11    2.07
 -13   4   1    1.78    2.04
 -12   4   1   26.00    3.96
 -10   4   1   31.49    3.84
  -9   4   1    9.04    2.28
  -8   4   1    1.27    1.60
   7  -4  -1   31.90    2.72
  -7   4   1   28.37    2.68
   6  -4  -1   47.47    2.91
  -6   4   1   45.21    2.88
   5  -4  -1    3.16    0.73
   5  -4  -1    2.65    1.16
   5  -4  -1    3.47    0.72
  -5   4   1    1.82    1.16
   4  -4  -1   16.25    1.93
   4  -4  -1   20.92    1.32
   4  -4  -1   19.42    1.29
  -4   4   1   18.70    1.94
   3  -4  -1   13.36    1.46
   3  -4  -1   11.79    1.22
   3  -4  -1   13.24    1.22
  -3   4   1   14.11    1.55
   2  -4  -1   50.22    2.48
   2  -4  -1   50.67    2.16
   2  -4  -1   50.64    2.10
  -2   4   1   51.99    2.39
   1  -4  -1   27.52    1.51
   1  -4  -1   25.37    1.56
   1  -4  -1   26.07    1.67
  -1   4   1   24.43    1.62
   0  -4  -1   31.38    1.74
   0  -4  -1   32.92    1.90
   0  -4  -1   31.51    1.69
   0  -4  -1   32.25    1.64
  -1  -4  -1   38.50    1.86
  -1  -4  -1   41.82    1.96
  -1  -4  -1   41.26    1.96
   1   4   1   39.51    1.90
  -2  -4  -1  386.77   11.82
  -2  -4  -1  399.32   11.97
  -2  -4  -1  405.46   12.01
   2   4   1  393.03   11.84
  -3  -4  -1   12.86    1.36
  -3  -4  -1   15.13    1.55
  -3  -4  -1   14.04    1.36
   3   4   1   14.81    1.62
  -4  -4  -1  420.26   12.77
  -4  -4  -1  417.90   12.65
  -4  -4  -1  410.16   12.59
   4   4   1  416.83   12.79
  -5  -4  -1   15.67    1.56
  -5  -4  -1   15.93    1.54
  -5  -4  -1   15.97    2.31
   5   4   1   20.56    2.31
  -6  -4  -1   31.96    2.57
  -6  -4  -1   30.87    1.88
  -6  -4  -1   32.94    1.91
   6   4   1   33.79    2.70
  -7  -4  -1   20.32    2.39
  -7  -4  -1   21.96    1.62
  -7  -4  -1   22.19    1.70
   7   4   1   21.23    2.45
  -8  -4  -1    8.84    1.22
  -8  -4  -1    9.17    1.29
  -8  -4  -1    8.15    1.85
   8   4   1    6.97    1.85
  -9  -4  -1   16.46    1.60
  -9  -4  -1   16.85    2.70
  -9  -4  -1   16.76    1.62
 -10  -4  -1   75.77    4.49
 -10  -4  -1   71.38    3.12
 -10  -4  -1   74.91    3.13
 -11  -4  -1   12.78    1.53
 -11  -4  -1   14.76    1.53
 -11  -4  -1   13.54    2.69
 -12  -4  -1   37.78    3.91
 -12  -4  -1   36.58    1.96
 -12  -4  -1   29.58    1.94
 -13  -4  -1    3.30    2.17
 -14  -4  -1   28.31    3.82
 -12   5   1    4.00    2.26
 -11   5   1    9.90    2.62
 -10   5   1    8.60    2.34
  -9   5   1   35.95    3.79
  -8   5   1   37.17    3.35
   7  -5  -1    4.31    1.51
  -7   5   1    1.63    1.59
   6  -5  -1    1.81    0.78
   6  -5  -1    2.45    0.84
  -6   5   1    2.82    1.44
   5  -5  -1   85.74    3.87
   5  -5  -1   88.76    3.69
   5  -5  -1   90.02    3.21
  -5   5   1   85.53    3.93
   4  -5  -1  111.08    3.88
   4  -5  -1  111.54    3.93
   4  -5  -1  109.51    4.38
  -4   5   1  107.93    4.38
   3  -5  -1  166.55    5.55
   3  -5  -1  172.35    5.62
   3  -5  -1  164.70    5.84
  -3   5   1  172.14    5.98
   2  -5  -1  108.26    4.11
   2  -5  -1  111.46    3.94
   2  -5  -1  108.64    3.96
  -2   5   1  107.11    4.14
   1  -5  -1   14.90    1.51
   1  -5  -1   13.44    1.71
   1  -5  -1   16.46    1.55
  -1   5   1   14.87    1.73
   0  -5  -1   36.87    2.03
   0  -5  -1   39.64    2.11
   0  -5  -1   38.15    2.14
   0  -5  -1   40.09    2.10
  -1  -5  -1    0.25    0.84
  -1  -5  -1    1.60    0.92
  -1  -5  -1    0.67    0.85
   1   5   1    1.62    0.92
  -2  -5  -1    4.80    1.08
  -2  -5  -1    4.31    1.08
  -2  -5  -1    4.07    1.07
   2   5   1    5.06    1.09
  -3  -5  -1  147.34    5.24
  -3  -5  -1  150.63    5.25
  -3  -5  -1  149.09    5.29
   3   5   1  150.75    5.26
  -4  -5  -1   53.81    2.68
  -4  -5  -1   51.94    2.71
  -4  -5  -1   58.66    3.01
   4   5   1   54.85    2.99
  -5  -5  -1  111.64    4.27
  -5  -5  -1  110.87    4.51
  -5  -5  -1  109.40    4.21
   5   5   1  111.18    4.63
  -6  -5  -1   62.25    2.91
  -6  -5  -1   61.47    2.86
  -6  -5  -1   61.86    3.34
   6   5   1   64.45    3.43
  -7  -5  -1  120.62    4.59
  -7  -5  -1  119.13    4.49
  -7  -5  -1  126.59    5.13
   7   5   1  115.99    5.17
  -8  -5  -1    2.55    1.13
  -8  -5  -1    3.83    1.18
  -8  -5  -1    3.12    1.62
   8   5   1    3.57    1.76
  -9  -5  -1    0.20    0.97
  -9  -5  -1    1.60    1.74
  -9  -5  -1    1.09    0.92
 -10  -5  -1   24.17    2.02
 -10  -5  -1   23.54    2.04
 -10  -5  -1   25.56    3.43
 -11  -5  -1   42.44    2.57
 -11  -5  -1   48.03    4.00
 -11  -5  -1   42.01    2.52
 -12  -5  -1   19.74    2.00
 -12  -5  -1   25.78    1.96
 -12  -5  -1   32.44    4.00
 -13  -5  -1    4.07    1.04
 -13  -5  -1    4.64    2.31
 -14  -5  -1    1.86    2.20
 -14  -5  -1   -0.27    0.87
 -12   6   1    8.23    2.60
 -11   6   1   27.36    3.93
 -10   6   1   28.03    3.66
  -9   6   1    5.62    2.08
  -8   6   1   -0.98    1.63
   7  -6  -1    1.46    1.03
   7  -6  -1    0.83    0.90
  -7   6   1    1.25    1.60
   6  -6  -1    3.24    1.04
   6  -6  -1    3.88    0.96
   6  -6  -1    2.67    1.35
  -6   6   1    2.10    1.53
   5  -6  -1   16.65    1.53
   5  -6  -1   13.34    1.94
   5  -6  -1   14.26    1.49
  -5   6   1   15.05    2.29
   4  -6  -1   71.03    3.44
   4  -6  -1   71.33    3.01
   4  -6  -1   69.70    3.03
  -4   6   1   75.30    3.66
   3  -6  -1  115.12    4.25
   3  -6  -1  114.73    4.45
   3  -6  -1  111.65    4.16
  -3   6   1  111.63    4.54
   2  -6  -1   67.99    3.11
   2  -6  -1   66.76    2.96
   2  -6  -1   65.63    2.94
  -2   6   1   69.21    3.27
   1  -6  -1   18.63    2.02
   1  -6  -1   21.96    1.80
   1  -6  -1   18.52    1.79
   1  -6  -1   22.23    1.85
   0  -6  -1   -0.14    0.93
   0  -6  -1   -0.22    0.97
   0  -6  -1    0.29    1.07
   0  -6  -1    1.85    1.05
  -1  -6  -1    4.71    1.21
  -1  -6  -1    7.61    1.33
  -1  -6  -1    5.66    1.29
   1   6   1    4.49    1.32
  -2  -6  -1   22.23    1.97
  -2  -6  -1   22.05    2.02
  -2  -6  -1   26.23    2.00
   2   6   1   25.26    2.12
  -3  -6  -1   43.55    2.57
  -3  -6  -1   50.73    2.74
  -3  -6  -1   48.52    2.63
   3   6   1   43.20    2.60
  -4  -6  -1   96.93    4.05
  -4  -6  -1  100.79    4.19
  -4  -6  -1  100.04    4.08
   4   6   1   99.18    4.16
  -5  -6  -1   70.82    3.31
  -5  -6  -1   76.54    3.61
  -5  -6  -1   66.80    3.25
   5   6   1   72.69    3.52
  -6  -6  -1  374.39   12.22
  -6  -6  -1  380.84   11.99
  -6  -6  -1  377.47   12.04
   6   6   1  383.15   12.35
  -7  -6  -1   26.61    2.11
  -7  -6  -1   27.60    2.20
   7   6   1   30.25    2.95
  -8  -6  -1    0.02    1.55
  -8  -6  -1    0.77    1.12
  -8  -6  -1    1.65    1.18
   8   6   1   -1.30    1.66
  -9  -6  -1    8.96    1.55
  -9  -6  -1    8.66    2.24
  -9  -6  -1    7.12    1.75
 -10  -6  -1   13.37    2.23
 -10  -6  -1   12.84    2.59
 -11  -6  -1   56.11    4.54
 -11  -6  -1   51.30    3.05
 -12  -6  -1   13.93    3.10
 -12  -6  -1   12.99    2.30
 -12  -6  -1   13.90    1.90
 -13  -6  -1   14.78    2.96
 -13  -6  -1   10.94    1.87
 -14  -6  -1   22.13    2.49
 -14  -6  -1   14.20    3.04
 -11   7   1   37.28    4.23
 -10   7   1   40.42    4.22
  -9   7   1   -1.23    1.90
   8  -7  -1    2.65    1.06
  -8   7   1    2.70    2.01
   7  -7  -1    4.80    1.22
  -7   7   1    4.53    2.01
   6  -7  -1   47.03    2.51
   6  -7  -1   50.85    3.26
   6  -7  -1   46.34    2.52
  -6   7   1   48.64    3.53
   5  -7  -1   97.24    3.92
   5  -7  -1  101.40    4.55
   5  -7  -1   97.33    3.97
  -5   7   1  103.22    4.84
   4  -7  -1  104.05    4.18
   4  -7  -1  105.17    4.18
   4  -7  -1  105.57    4.56
  -4   7   1  109.19    4.82
   3  -7  -1   64.71    3.30
   3  -7  -1   60.33    2.95
   3  -7  -1   59.66    2.93
  -3   7   1   60.60    3.45
   2  -7  -1   85.81    3.72
   2  -7  -1   90.86    3.99
   2  -7  -1   88.61    3.71
  -2   7   1   91.58    4.08
   1  -7  -1   36.33    2.29
   1  -7  -1   36.05    2.39
   1  -7  -1   35.96    2.30
   1  -7  -1   33.43    2.44
   0  -7  -1  287.39    9.31
   0  -7  -1  275.76    9.03
   0  -7  -1  285.02    9.14
   0  -7  -1  279.70    9.23
  -1  -7  -1   60.04    3.05
  -1  -7  -1   60.84    3.03
  -1  -7  -1   55.93    2.97
  -1  -7  -1   55.83    2.94
  -2  -7  -1   36.43    2.38
  -2  -7  -1   32.72    2.36
  -2  -7  -1   35.68    2.37
   2   7   1   29.13    2.39
  -3  -7  -1  429.08   13.29
  -3  -7  -1  422.26   13.24
  -3  -7  -1  408.00   13.00
   3   7   1  415.79   13.05
  -4  -7  -1   31.51    2.55
  -4  -7  -1   31.19    2.50
  -4  -7  -1   29.02    2.26
   4   7   1   26.39    2.41
  -5  -7  -1  125.76    4.94
  -5  -7  -1  107.74    5.52
  -5  -7  -1  113.57    5.74
   5   7   1  121.56    4.88
  -6  -7  -1   34.19    2.90
  -6  -7  -1   27.86    2.26
  -6  -7  -1   25.63    2.46
   6   7   1   27.11    2.83
  -7  -7  -1   73.27    4.01
  -7  -7  -1   72.68    3.68
  -7  -7  -1   73.17    3.60
   7   7   1   71.00    4.42
  -8  -7  -1  108.44    4.69
  -8  -7  -1  106.30    5.15
  -8  -7  -1  107.17    4.59
   8   7   1  105.97    5.28
  -9  -7  -1   29.78    2.61
  -9  -7  -1   32.76    3.37
  -9  -7  -1   35.00    2.61
 -10  -7  -1    9.14    2.38
 -10  -7  -1    9.06    1.72
 -10  -7  -1    7.29    1.68
 -11  -7  -1    5.99    1.65
 -11  -7  -1    8.51    1.62
 -11  -7  -1    8.25    2.47
 -12  -7  -1   -1.16    1.28
 -12  -7  -1    3.53    2.19
 -13  -7  -1   32.15    2.81
 -13  -7  -1   43.99    4.39
 -14  -7  -1   22.12    2.43
 -10   8   1   25.68    4.00
  -9   8   1   21.49    3.60
   8  -8  -1    2.35    0.97
   8  -8  -1   -0.20    1.15
  -8   8   1    0.25    1.91
   7  -8  -1   52.77    2.74
   7  -8  -1   49.02    2.75
  -7   8   1   52.97    4.23
   6  -8  -1   36.15    2.48
   6  -8  -1   39.13    2.51
  -6   8   1   39.03    3.67
   5  -8  -1   17.78    2.05
   5  -8  -1   19.72    2.02
   5  -8  -1   20.52    2.65
  -5   8   1   16.48    2.44
   4  -8  -1    0.49    1.10
   4  -8  -1    3.96    2.05
   4  -8  -1   -0.28    1.20
  -4   8   1    1.47    1.63
   3  -8  -1   10.62    1.64
   3  -8  -1   10.12    1.76
   3  -8  -1    9.13    1.64
  -3   8   1    8.42    1.89
   2  -8  -1   19.29    2.47
   2  -8  -1   14.22    1.98
   2  -8  -1   13.55    1.78
   1  -8  -1   27.90    2.58
   1  -8  -1   29.96    2.63
   1  -8  -1   25.78    2.54
   0  -8  -1  158.76    5.89
   0  -8  -1  158.22    7.24
   0  -8  -1  156.96    5.98
   0  -8  -1  161.51    5.83
  -1  -8  -1    9.57    1.65
  -1  -8  -1   10.85    1.72
  -1  -8  -1    8.81    1.61
  -1  -8  -1    9.64    1.58
  -2  -8  -1   35.66    2.56
  -2  -8  -1   36.61    2.59
  -2  -8  -1   33.51    2.55
   2   8   1   40.40    2.71
  -3  -8  -1   50.27    3.03
  -3  -8  -1   49.02    2.96
  -3  -8  -1   46.50    2.91
   3   8   1   49.70    2.98
  -4  -8  -1    0.11    1.13
  -4  -8  -1    0.47    1.23
  -4  -8  -1    1.47    1.46
   4   8   1   -1.66    1.22
  -5  -8  -1   82.55    4.05
  -5  -8  -1   81.56    4.03
  -5  -8  -1   83.30    4.18
   5   8   1   86.20    4.18
  -6  -8  -1   20.68    2.29
  -6  -8  -1   19.97    2.33
   6   8   1   23.30    2.87
  -7  -8  -1   69.93    4.24
  -7  -8  -1   72.48    3.80
  -7  -8  -1   70.03    5.00
   7   8   1   72.04    4.41
  -8  -8  -1   50.51    3.24
  -8  -8  -1   51.75    3.80
  -9  -8  -1   21.10    2.61
  -9  -8  -1   25.43    3.50
 -10  -8  -1   17.58    2.31
 -10  -8  -1   17.58    2.88
 -11  -8  -1    5.37    1.70
 -11  -8  -1    5.74    2.48
 -12  -8  -1   19.36    3.23
 -12  -8  -1   14.44    2.27
 -13  -8  -1   34.94    4.20
 -13  -8  -1   24.61    2.88
  -9   9   1   12.18    2.77
   8  -9  -1   -2.28    1.14
  -8   9   1   -0.91    2.10
   7  -9  -1    1.76    2.38
   7  -9  -1    4.31    1.26
  -7   9   1    3.14    2.17
   6  -9  -1    0.31    1.40
   6  -9  -1    5.34    1.53
  -6   9   1    3.70    2.15
   5  -9  -1    7.56    1.69
   5  -9  -1   11.04    1.76
  -5   9   1    9.65    2.36
   4  -9  -1   40.52    3.27
   4  -9  -1   27.89    2.60
   4  -9  -1   32.28    2.56
  -4   9   1   30.13    3.47
   3  -9  -1   67.25    3.59
   3  -9  -1   68.15    4.36
   3  -9  -1   66.02    3.50
   3  -9  -1   76.71    4.55
   2  -9  -1    8.09    1.58
   2  -9  -1    6.44    1.93
   2  -9  -1    9.68    1.98
   2  -9  -1    9.14    1.80
   1  -9  -1   62.50    3.70
   1  -9  -1   72.02    3.89
   1  -9  -1   64.39    3.52
   1  -9  -1   60.41    3.47
   0  -9  -1    0.78    1.27
   0  -9  -1    1.68    1.42
   0  -9  -1   -0.38    1.40
   0  -9  -1    0.91    1.54
  -1  -9  -1   60.35    3.61
  -1  -9  -1   58.06    3.49
  -1  -9  -1   55.36    3.39
  -1  -9  -1   58.15    3.39
  -2  -9  -1   43.47    3.03
  -2  -9  -1   41.55    3.15
  -2  -9  -1   46.21    3.07
  -3  -9  -1   15.77    2.26
  -3  -9  -1   18.47    2.59
   3   9   1   14.43    2.31
  -4  -9  -1    3.44    1.57
  -4  -9  -1    8.02    1.91
   4   9   1    6.40    1.81
  -5  -9  -1   93.34    4.58
  -5  -9  -1   92.59    5.30
   5   9   1   95.78    4.56
  -6  -9  -1    6.88    2.07
  -6  -9  -1    5.32    1.77
   6   9   1    4.19    1.87
  -7  -9  -1   60.57    3.72
  -7  -9  -1   67.27    4.32
   7   9   1   57.17    4.18
  -8  -9  -1    9.99    2.07
  -8  -9  -1    9.31    2.44
  -9  -9  -1    4.35    1.85
  -9  -9  -1    1.90    2.08
 -10  -9  -1   20.09    2.76
 -10  -9  -1   23.60    3.25
 -11  -9  -1   -1.66    1.54
 -11  -9  -1    2.53    2.28
 -12  -9  -1    2.96    1.80
 -12  -9  -1    5.09    2.58
 -13  -9  -1   15.38    3.16
 -13  -9  -1   14.97    2.41
   8 -10  -1   -2.77    1.23
  -8  10   1    4.51    2.78
   7 -10  -1    4.45    1.68
  -7  10   1    8.76    2.65
   6 -10  -1    6.27    1.89
   6 -10  -1    1.09    1.54
  -6  10   1    2.34    2.26
   5 -10  -1    2.52    1.54
  -5  10   1   -0.07    2.00
   4 -10  -1   16.13    2.28
   4 -10  -1   19.34    2.84
   3 -10  -1    0.91    1.94
   3 -10  -1   -0.78    1.45
   2 -10  -1   11.26    2.09
   2 -10  -1   14.41    2.19
   2 -10  -1    9.65    2.21
   1 -10  -1   60.64    3.83
   1 -10  -1   74.58    6.21
   1 -10  -1   77.82    6.50
   0 -10  -1    1.67    1.61
   0 -10  -1    2.80    1.72
   0 -10  -1    0.59    1.69
  -1 -10  -1   44.30    3.45
  -1 -10  -1   33.55    3.28
  -1 -10  -1   40.67    3.20
  -2 -10  -1    4.79    1.90
  -2 -10  -1    4.74    1.84
  -2 -10  -1    9.86    2.04
  -3 -10  -1    1.76    1.81
  -3 -10  -1    0.10    1.47
   3  10   1    0.90    1.52
  -4 -10  -1    6.96    3.57
  -4 -10  -1    1.74    1.67
   4  10   1    3.07    2.26
  -5 -10  -1    2.20    1.97
  -5 -10  -1    4.75    1.85
   5  10   1    3.63    1.83
  -6 -10  -1   22.10    3.48
  -6 -10  -1   14.25    2.40
   6  10   1   15.24    2.39
  -7 -10  -1   32.18    3.23
  -7 -10  -1   29.02    3.63
  -8 -10  -1   25.35    3.73
  -8 -10  -1   25.81    3.06
  -9 -10  -1    8.86    2.27
  -9 -10  -1    9.35    2.61
 -10 -10  -1    2.03    1.83
 -10 -10  -1    0.01    2.30
 -11 -10  -1   23.45    3.13
 -12 -10  -1   35.26    4.29
   7 -11  -1   -0.59    1.56
   6 -11  -1   -3.19    1.52
   6 -11  -1    5.01    2.51
   5 -11  -1    3.46    2.48
   5 -11  -1    0.50    1.61
   4 -11  -1    1.25    2.19
   4 -11  -1   -0.74    1.54
   3 -11  -1    0.07    1.96
   3 -11  -1   -0.32    1.70
   2 -11  -1   -1.03    1.67
   2 -11  -1   -0.54    1.93
   1 -11  -1   -0.65    1.86
   1 -11  -1    0.66    1.63
   0 -11  -1    9.69    2.05
   0 -11  -1    3.97    2.01
   0 -11  -1    5.92    2.14
  -1 -11  -1   20.88    2.83
  -1 -11  -1   26.29    3.26
  -2 -11  -1   -0.58    1.78
  -2 -11  -1   -3.16    1.72
  -2 -11  -1    4.14    2.03
  -3 -11  -1    3.36    1.87
  -3 -11  -1    2.50    2.04
  -3 -11  -1    5.32    2.05
  -4 -11  -1    7.38    2.22
  -4 -11  -1   11.10    2.37
   4  11   1    7.22    2.04
  -5 -11  -1    3.06    2.28
  -5 -11  -1    0.57    1.83
   5  11   1    5.19    2.06
  -6 -11  -1    2.11    2.21
  -6 -11  -1    4.48    2.08
  -7 -11  -1    3.22    2.00
  -7 -11  -1    0.46    2.19
  -8 -11  -1    0.78    1.86
  -8 -11  -1   -0.90    2.20
  -9 -11  -1    7.09    3.19
  -9 -11  -1    2.17    2.24
 -10 -11  -1    1.52    2.01
 -10 -11  -1    4.35    2.55
 -11 -11  -1    3.43    2.55
 -11 -11  -1    2.60    2.06
 -12 -11  -1   -1.67    1.85
   6 -12  -1   13.76    2.36
   5 -12  -1   99.80    5.95
   5 -12  -1   71.46    4.42
   4 -12  -1   22.05    3.29
   4 -12  -1   20.50    2.96
   3 -12  -1    5.51    2.43
   3 -12  -1    6.41    2.20
   2 -12  -1    6.02    2.26
   2 -12  -1    6.79    2.36
   1 -12  -1    4.67    2.12
   1 -12  -1    1.03    2.09
   0 -12  -1   51.85    4.06
   0 -12  -1   58.90    4.21
  -1 -12  -1   78.17    4.80
  -1 -12  -1   76.91    4.76
  -1 -12  -1   84.03    4.67
  -2 -12  -1   -2.81    1.91
  -2 -12  -1   -0.55    1.83
  -2 -12  -1    7.44    2.09
  -3 -12  -1   25.78    3.10
  -3 -12  -1   27.45    3.40
  -4 -12  -1   12.63    2.62
  -5 -12  -1    6.84    2.49
  -5 -12  -1    5.50    2.40
  -6 -12  -1    0.33    2.27
  -6 -12  -1   -0.23    1.96
  -7 -12  -1   -1.16    1.97
  -7 -12  -1   -2.32    2.17
  -8 -12  -1    0.44    2.09
  -8 -12  -1    1.54    2.39
  -9 -12  -1    2.14    2.38
  -9 -12  -1    3.83    2.25
 -10 -12  -1   11.51    3.00
 -10 -12  -1    8.60    2.51
   4 -13  -1    8.87    2.24
   4 -13  -1    9.69    2.89
   3 -13  -1   15.00    3.08
   3 -13  -1   15.19    2.77
   2 -13  -1    1.75    2.38
   2 -13  -1    2.73    2.15
   1 -13  -1    3.32    2.42
   1 -13  -1    6.63    2.40
   0 -13  -1   33.84    3.62
   0 -13  -1   23.75    3.15
  -1 -13  -1    7.31    2.48
  -1 -13  -1    1.94    2.34
  -2 -13  -1   13.02    2.75
  -2 -13  -1   19.00    3.07
  -3 -13  -1   50.27    4.28
  -3 -13  -1   35.55    4.18
  -4 -13  -1   -2.19    2.19
  -4 -13  -1   -0.92    2.03
  -5 -13  -1    9.39    2.72
  -5 -13  -1   14.49    2.84
  -6 -13  -1   13.40    2.85
  -6 -13  -1    9.89    2.88
  -7 -13  -1   -0.13    2.19
  -7 -13  -1   -0.51    2.41
  -8 -13  -1   20.31    3.36
  -8 -13  -1   18.05    3.18
  -9 -13  -1   10.99    2.77
  -9 -13  -1   12.08    4.48
   1 -14  -1   17.14    3.10
   1 -14  -1   19.70    3.22
   0 -14  -1    8.69    2.70
   0 -14  -1    1.09    2.51
  -1 -14  -1    3.03    2.51
  -2 -14  -1   10.73    2.92
  -2 -14  -1   17.67    3.14
  -3 -14  -1   12.22    2.81
  -3 -14  -1    6.47    2.78
  -4 -14  -1    5.48    2.47
  -4 -14  -1   -3.01    2.42
  -5 -14  -1   -5.12    2.35
  -5 -14  -1    0.92    2.18
  -6 -14  -1    1.28    2.35
  -6 -14  -1   -5.29    2.41
  -7 -14  -1   -3.56    2.47
  -7 -14  -1    1.21    2.37
  -5 -13   2    2.49    3.09
  -5 -13   2    7.63    2.79
  -4 -13   2    0.65    2.96
  -4 -13   2    3.50    2.56
  -3 -13   2   -0.99    2.18
  -3 -13   2   -4.33    2.73
  -2 -13   2    9.80    2.78
  -2 -13   2    4.94    2.88
  -1 -13   2   -0.46    2.20
  -1 -13   2   -1.15    2.66
   0 -13   2   -2.00    2.48
   0 -13   2    0.07    2.14
  -8 -12   2   -0.14    2.14
  -8 -12   2   -1.17    3.01
  -7 -12   2    4.28    2.44
  -7 -12   2    2.08    2.90
  -6 -12   2   10.22    3.37
  -6 -12   2    9.91    2.76
  -5 -12   2   -0.26    1.94
  -4 -12   2    4.76    3.11
  -4 -12   2   11.58    2.83
  -3 -12   2   -1.24    2.65
  -3 -12   2    3.09    2.19
  -2 -12   2    0.26    2.09
  -2 -12   2   -0.09    2.55
  -1 -12   2    0.52    2.58
  -1 -12   2    6.40    2.54
   0 -12   2    0.75    2.65
   0 -12   2    1.27    2.12
   1 -12   2    3.52    2.32
   1 -12   2   -5.86    4.83
   2 -12   2    6.64    2.48
   2 -12   2    9.76    3.06
   3 -12   2   -1.80    2.53
   3 -12   2    2.93    2.14
 -10 -11   2   31.34    3.83
  -9 -11   2    2.14    2.30
  -9 -11   2    2.30    2.85
  -8 -11   2    0.45    2.84
  -8 -11   2    1.68    2.16
  -7 -11   2    6.33    2.31
  -6 -11   2   19.81    3.20
  -6 -11   2   13.94    3.16
  -5 -11   2   35.61    3.87
  -5 -11   2   34.61    4.74
  -4 -11   2   55.77    4.45
  -4 -11   2   57.02    5.17
  -3 -11   2    0.79    2.07
  -3 -11   2    1.18    2.30
  -2 -11   2   32.84    4.24
  -2 -11   2   28.22    3.52
  -1 -11   2   20.88    3.33
  -1 -11   2   21.32    3.21
   0 -11   2    0.29    2.20
   1 -11   2   26.14    3.77
   2 -11   2   13.64    4.24
   2 -11   2    7.23    2.79
   3 -11   2   13.46    3.00
   3 -11   2   11.21    3.05
   4 -11   2   48.57    3.84
   4 -11   2   47.84    5.05
   5 -11   2    0.75    2.35
   5 -11   2    2.38    1.88
 -11 -10   2   23.28    3.76
 -11 -10   2   29.28    3.50
 -10 -10   2   33.88    4.81
 -10 -10   2   30.92    3.66
  -9 -10   2    0.91    1.94
  -9 -10   2   -1.21    2.73
  -8 -10   2   18.16    4.02
  -8 -10   2   18.66    2.93
  -7 -10   2    9.12    3.16
  -7 -10   2   14.34    3.17
  -6 -10   2    1.09    2.21
  -6 -10   2   -0.57    2.45
  -5 -10   2   56.89    4.23
  -5 -10   2   52.66    5.01
  -4 -10   2   16.67    2.80
  -4 -10   2   20.54    3.30
  -3 -10   2   31.14    3.56
  -3 -10   2   32.86    3.91
  -2 -10   2   47.66    3.85
  -2 -10   2   44.34    4.08
  -1 -10   2    7.90    2.30
  -1 -10   2    6.39    2.42
   0 -10   2   10.96    2.52
   0 -10   2    9.08    2.62
   1 -10   2   49.10    3.85
   1 -10   2   45.44    4.10
   2 -10   2    5.16    2.34
   2 -10   2    4.23    2.06
   3 -10   2   30.85    3.22
   3 -10   2   29.88    4.05
   4 -10   2   41.35    4.38
   4 -10   2   33.90    3.30
   5 -10   2    1.74    1.76
   6 -10   2   53.87    3.74
   6 -10   2   65.07    5.11
   7 -10   2   36.69    3.24
   7 -10   2   50.12    5.22
 -12  -9   2    6.42    2.13
 -12  -9   2    7.84    2.83
 -11  -9   2    0.69    2.57
 -11  -9   2   -0.11    1.70
 -10  -9   2   -0.70    2.50
 -10  -9   2    2.04    2.22
  -9  -9   2    0.17    1.70
  -9  -9   2   -2.92    3.35
  -8  -9   2    2.22    2.63
  -8  -9   2    1.88    1.91
  -7  -9   2   13.65    2.54
  -7  -9   2   13.12    3.01
  -6  -9   2   13.38    2.61
  -6  -9   2   18.50    3.22
  -5  -9   2   20.88    2.81
  -5  -9   2   18.43    3.10
   4   9  -2   14.00    2.36
  -4  -9   2   16.50    2.60
  -4  -9   2   23.77    3.22
   3   9  -2   -3.21    1.54
  -3  -9   2   -0.71    1.71
  -3  -9   2    3.30    2.08
   2   9  -2    5.05    1.92
   1   9  -2    2.80    1.80
  -1  -9   2    4.39    2.17
   0   9  -2   11.82    2.33
   0  -9   2   16.25    2.59
   0  -9   2   11.98    2.41
   1  -9   2   13.29    2.41
   1  -9   2   14.26    2.52
   2  -9   2   23.80    2.85
   2  -9   2   24.76    3.33
   3  -9   2  107.90    5.19
   3  -9   2  114.23    5.80
   4  -9   2   15.38    2.36
   4  -9   2    9.24    2.77
   5  -9   2    4.25    2.62
   5  -9   2    6.81    1.83
   6  -9   2   -0.55    2.33
   6  -9   2   -0.67    1.49
  -7   9  -2   -1.94    2.25
   7  -9   2   -0.71    1.49
  -8   9  -2   13.85    3.17
   8  -9   2   10.35    1.95
 -12  -8   2    1.72    1.62
 -12  -8   2   -0.46    2.46
 -11  -8   2   -1.39    2.36
 -11  -8   2    0.31    1.64
 -10  -8   2   -0.43    1.66
 -10  -8   2   -2.10    3.81
  -9  -8   2    7.63    2.74
  -9  -8   2    5.84    1.97
  -8  -8   2    0.12    1.78
  -8  -8   2    3.29    2.54
  -7  -8   2   11.51    2.80
  -7  -8   2   12.10    2.34
  -6  -8   2   34.49    3.22
  -6  -8   2   36.36    4.09
   5   8  -2    4.04    1.72
  -5  -8   2    5.29    2.37
   4   8  -2    1.53    1.51
   4   8  -2    1.14    2.27
  -4  -8   2    1.10    2.22
   3   8  -2   10.76    2.14
   3   8  -2    8.75    1.92
  -3  -8   2    8.68    2.20
   2   8  -2   14.48    2.39
   2   8  -2   13.51    2.14
  -2  -8   2   15.08    2.38
   1   8  -2   59.49    3.61
  -1  -8   2   64.84    4.28
  -1  -8   2   63.38    3.90
   0   8  -2    7.67    1.86
   0  -8   2   11.24    2.24
   0  -8   2   12.37    2.21
  -1   8  -2   23.41    2.60
   1  -8   2   23.11    3.24
   1  -8   2   21.96    2.96
  -2   8  -2   27.56    2.72
   2  -8   2   24.70    3.31
   3  -8   2   55.12    4.05
   3  -8   2   54.04    3.42
   4  -8   2    0.38    1.23
   4  -8   2    0.76    1.41
   4  -8   2   -1.57    2.07
  -5   8  -2    3.87    2.34
   5  -8   2    5.49    1.47
   5  -8   2    7.20    1.75
   5  -8   2    2.12    2.23
  -6   8  -2    0.43    2.23
   6  -8   2    3.96    1.28
   6  -8   2   -2.10    1.34
  -7   8  -2    1.72    2.27
   7  -8   2    1.52    1.42
  -8   8  -2    2.03    2.43
   8  -8   2    1.88    1.51
  -9   8  -2    1.31    2.44
   9  -8   2   -0.63    1.54
 -13  -7   2    1.21    2.45
 -13  -7   2   -1.27    1.49
 -12  -7   2   40.43    4.59
 -12  -7   2   40.57    3.17
 -11  -7   2   10.37    2.10
 -11  -7   2   10.01    2.98
 -10  -7   2    4.83    2.62
 -10  -7   2    5.29    1.84
  -9  -7   2   16.15    3.04
  -9  -7   2   20.34    2.59
  -8  -7   2   16.29    2.99
  -8  -7   2   18.09    2.50
  -7  -7   2    9.22    2.63
  -7  -7   2    7.66    2.02
   6   7  -2   21.78    2.55
  -6  -7   2   19.61    2.96
   5   7  -2    0.01    1.65
   5   7  -2    2.41    1.36
  -5  -7   2    3.08    2.05
   4   7  -2   51.00    3.58
   4   7  -2   50.52    3.19
  -4  -7   2   51.41    3.88
  -4  -7   2   52.27    3.29
   3   7  -2   57.47    4.03
   3   7  -2   56.97    3.32
  -3  -7   2   52.89    3.21
  -3  -7   2   55.69    3.72
   2   7  -2    1.49    1.27
  -2  -7   2    1.04    1.23
  -2  -7   2    1.78    1.84
   1   7  -2   90.24    4.25
  -1  -7   2   91.47    4.25
   0   7  -2   11.59    1.82
   0  -7   2   10.64    2.30
   0  -7   2   10.31    1.76
  -1   7  -2   16.32    2.06
   1  -7   2   15.62    2.29
   1  -7   2   12.89    2.02
   1  -7   2   14.87    1.96
  -2   7  -2   96.40    4.32
   2  -7   2   90.03    4.21
   2  -7   2  100.79    4.84
   2  -7   2   93.44    4.64
  -3   7  -2    4.75    1.51
   3  -7   2    7.38    1.77
   3  -7   2    4.70    1.46
   3  -7   2    5.99    2.06
  -4   7  -2   43.32    2.85
  -4   7  -2   40.90    3.72
   4  -7   2   36.35    2.58
   4  -7   2   38.80    3.80
  -5   7  -2   15.07    2.62
   5  -7   2   23.48    3.40
   5  -7   2   16.02    2.16
  -6   7  -2    4.17    2.23
   6  -7   2    7.43    1.49
  -7   7  -2   30.10    4.20
   7  -7   2   36.47    2.28
   7  -7   2   25.78    2.45
  -8   7  -2   22.86    3.73
   8  -7   2   29.75    2.37
   8  -7   2   36.21    2.13
  -9   7  -2    0.60    2.37
   9  -7   2   -0.74    1.10
 -10   7  -2    4.64    2.59
 -13  -6   2   10.21    2.94
 -13  -6   2   11.98    1.89
 -12  -6   2   37.30    2.92
 -12  -6   2   43.49    4.78
 -11  -6   2    0.92    3.55
 -11  -6   2    1.84    1.41
 -10  -6   2   31.15    2.77
 -10  -6   2   33.50    4.06
  -9  -6   2    1.70    1.50
  -9  -6   2    4.46    1.80
  -9  -6   2    0.44    2.34
  -8  -6   2   -1.35    2.07
  -8  -6   2    0.48    1.25
  -8  -6   2    1.83    1.44
   7   6  -2   53.25    3.21
  -7  -6   2   57.00    4.23
  -7  -6   2   53.69    3.24
   6   6  -2   35.49    3.50
   6   6  -2   34.66    2.70
  -6  -6   2   41.85    3.62
  -6  -6   2   40.61    2.73
   5   6  -2  111.22    5.13
   5   6  -2  107.15    4.69
  -5  -6   2  117.18    5.31
  -5  -6   2  108.02    4.71
   4   6  -2  317.22   10.75
   4   6  -2  339.11   11.64
  -4  -6   2  318.06   10.72
   3   6  -2   62.94    3.73
   3   6  -2   68.64    3.49
  -3  -6   2   67.46    3.67
  -3  -6   2   72.89    4.07
   2   6  -2   88.48    4.24
   2   6  -2   84.30    4.21
  -2  -6   2   85.21    4.25
   1   6  -2   81.92    4.05
  -1  -6   2   82.02    4.12
  -1  -6   2   81.36    3.78
   0   6  -2    0.85    1.14
   0  -6   2    0.95    1.28
   0  -6   2    1.61    1.41
   0  -6   2    2.09    1.15
  -1   6  -2  139.48    5.27
   1  -6   2  134.83    5.47
   1  -6   2  131.29    5.18
   1  -6   2  134.23    5.64
  -2   6  -2  409.58   13.25
   2  -6   2  401.50   13.19
   2  -6   2  451.21   15.66
   2  -6   2  417.12   13.59
  -3   6  -2    2.36    1.23
  -3   6  -2    2.18    1.65
   3  -6   2    4.57    1.50
   3  -6   2    0.30    1.56
   3  -6   2    3.27    1.20
  -4   6  -2   31.06    3.16
  -4   6  -2   28.31    2.21
   4  -6   2   25.54    2.09
   4  -6   2   32.44    3.02
  -5   6  -2   36.15    3.49
  -5   6  -2   37.16    2.46
   5  -6   2   30.98    2.26
  -6   6  -2   -0.48    1.77
   6  -6   2    2.81    1.16
   6  -6   2    2.33    1.31
  -7   6  -2   18.49    2.87
   7  -6   2   23.25    1.97
   7  -6   2   19.66    2.05
  -8   6  -2   19.27    2.99
   8  -6   2   22.65    1.73
   8  -6   2   16.63    1.86
   9  -6   2   20.46    1.46
 -10   6  -2   29.45    4.32
 -11   6  -2    2.44    2.36
 -14  -5   2   -0.17    1.19
 -14  -5   2    1.18    2.14
 -13  -5   2    7.45    2.75
 -13  -5   2    7.00    1.52
 -12  -5   2   14.63    1.93
 -12  -5   2   21.74    2.00
 -12  -5   2   15.78    3.17
 -11  -5   2    0.32    2.20
 -11  -5   2    3.08    1.35
 -11  -5   2    2.84    1.18
 -10  -5   2   14.23    1.96
 -10  -5   2   10.29    2.76
 -10  -5   2   11.65    1.71
  -9  -5   2   29.98    2.44
  -9  -5   2   25.03    3.68
  -9  -5   2   30.53    2.55
  -8  -5   2    5.15    2.18
  -8  -5   2    3.88    1.44
  -8  -5   2    4.41    1.54
   7   5  -2   75.41    4.44
  -7  -5   2   80.79    4.61
  -7  -5   2   82.14    4.12
   6   5  -2    1.02    1.09
   6   5  -2    0.75    1.55
  -6  -5   2    1.33    1.10
  -6  -5   2    0.38    1.69
   5   5  -2    4.94    1.32
   5   5  -2    3.55    1.58
  -5  -5   2    4.73    2.04
  -5  -5   2    4.49    1.22
   4   5  -2   25.57    2.58
   4   5  -2   26.68    2.14
  -4  -5   2   25.09    2.11
  -4  -5   2   29.46    2.92
   3   5  -2   15.55    1.90
   3   5  -2   13.94    2.16
  -3  -5   2   17.30    2.53
  -3  -5   2   13.57    1.74
   2   5  -2   35.09    2.76
   2   5  -2   36.63    2.45
  -2  -5   2   32.96    2.31
  -2  -5   2   43.75    3.13
   1   5  -2   19.46    1.96
   1   5  -2   18.80    2.35
  -1  -5   2   23.20    2.52
  -1  -5   2   19.20    1.88
   0   5  -2    3.53    1.21
   0  -5   2    4.91    1.48
   0  -5   2    3.11    1.38
   0  -5   2    4.56    1.22
  -1   5  -2   43.79    2.51
   1  -5   2   45.95    3.07
   1  -5   2   42.66    2.78
   1  -5   2   41.68    2.44
  -2   5  -2   27.87    2.06
   2  -5   2   22.61    2.70
   2  -5   2   26.20    1.98
   2  -5   2   26.91    2.47
  -3   5  -2   43.67    3.13
  -3   5  -2   47.91    2.52
   3  -5   2   46.88    2.96
   3  -5   2   45.71    2.44
  -4   5  -2   18.60    1.80
  -4   5  -2   17.62    2.49
   4  -5   2   17.18    1.69
  -5   5  -2    5.09    1.77
  -5   5  -2    5.76    1.25
   5  -5   2    8.14    1.32
   5  -5   2    8.06    1.72
  -6   5  -2   50.33    3.65
   6  -5   2   46.98    2.49
  -7   5  -2   18.63    2.74
   7  -5   2   20.46    1.81
   7  -5   2   22.96    1.80
  -8   5  -2   -0.80    1.86
   8  -5   2    2.29    0.85
   8  -5   2    0.47    1.01
  -9   5  -2   14.03    2.88
 -10   5  -2    3.07    2.36
 -11   5  -2    0.27    2.22
 -12   5  -2    6.90    2.69
 -14  -4   2    5.58    2.53
 -13  -4   2   -0.63    2.13
 -12  -4   2   12.81    1.80
 -12  -4   2   13.25    2.86
 -12  -4   2   16.90    1.65
 -11  -4   2   15.54    1.84
 -11  -4   2   12.86    1.88
 -11  -4   2   19.25    3.12
 -10  -4   2    7.22    1.45
 -10  -4   2    6.85    2.45
 -10  -4   2    6.70    1.51
  -9  -4   2    7.15    1.51
  -9  -4   2    6.35    1.36
  -9  -4   2    6.13    2.29
  -8  -4   2   28.05    3.34
  -8  -4   2   25.16    2.12
   7   4  -2   38.65    2.36
   7   4  -2   36.35    3.28
  -7  -4   2   40.20    3.40
  -7  -4   2   38.85    2.43
   6   4  -2   22.08    1.92
  -6  -4   2   26.78    4.26
  -6  -4   2   22.82    1.94
   5   4  -2  143.94    5.87
   5   4  -2  153.17    5.42
  -5  -4   2  151.72    5.97
  -5  -4   2  141.06    5.33
   4   4  -2    2.56    1.14
   4   4  -2    1.91    1.44
  -4  -4   2    1.70    1.00
  -4  -4   2    4.54    1.72
   3   4  -2   38.67    2.43
   3   4  -2   39.91    2.82
  -3  -4   2   45.68    3.14
  -3  -4   2   39.58    2.36
   2   4  -2  446.94   13.96
   2   4  -2  451.24   13.81
  -2  -4   2  445.97   13.99
  -2  -4   2  441.74   13.75
   1   4  -2   40.95    2.41
   1   4  -2   35.69    2.74
  -1  -4   2   39.90    2.90
  -1  -4   2   40.76    2.33
   0   4  -2  328.80   10.45
   0  -4   2  335.28   10.68
   0  -4   2  329.10   10.64
   0  -4   2  329.24   10.42
  -1   4  -2  331.89   10.35
   1  -4   2  331.95   10.63
   1  -4   2  324.55   10.29
   1  -4   2  319.34   10.52
  -2   4  -2    2.57    1.04
  -2   4  -2    3.86    1.49
   2  -4   2    2.16    1.02
   2  -4   2    2.81    1.28
  -3   4  -2   38.00    2.14
  -3   4  -2   35.65    2.75
   3  -4   2   32.46    2.01
   3  -4   2   34.14    2.67
  -4   4  -2  116.22    4.95
  -4   4  -2  115.47    4.25
   4  -4   2  116.50    4.21
   4  -4   2  115.74    4.84
  -5   4  -2    8.64    1.21
  -5   4  -2    7.29    1.67
   5  -4   2   11.32    1.30
  -6   4  -2   35.56    2.00
  -6   4  -2   36.20    3.11
   6  -4   2   36.25    1.99
   6  -4   2   40.84    3.01
  -7   4  -2    4.23    1.85
   7  -4   2    5.29    0.95
  -8   4  -2    7.61    2.13
   8  -4   2    8.71    1.12
  -9   4  -2    3.40    2.01
 -10   4  -2   11.84    2.53
 -11   4  -2    0.10    1.99
 -12   4  -2    1.19    2.06
 -14  -3   2   12.07    2.92
 -13  -3   2   14.02    3.00
 -12  -3   2   -0.08    2.03
 -12  -3   2    2.67    0.84
 -12  -3   2    0.55    0.89
 -11  -3   2   22.57    1.85
 -11  -3   2   23.00    1.73
 -11  -3   2   23.29    3.29
 -10  -3   2   31.23    3.65
 -10  -3   2   25.96    1.96
 -10  -3   2   26.93    2.04
  -9  -3   2    6.77    1.95
  -9  -3   2    6.83    1.29
  -9  -3   2    5.74    1.22
   8   3  -2  114.48    5.96
  -8  -3   2  114.24    4.35
  -8  -3   2  115.33    5.46
   7   3  -2    8.03    1.25
   7   3  -2    6.74    1.82
  -7  -3   2    7.05    1.21
  -7  -3   2    8.25    2.00
   6   3  -2   37.73    3.00
   6   3  -2   40.06    2.18
  -6  -3   2   40.29    2.21
  -6  -3   2   37.04    3.11
   5   3  -2   44.47    3.05
   5   3  -2   39.57    2.26
  -5  -3   2   43.92    3.14
  -5  -3   2   36.66    2.24
   4   3  -2   19.24    2.37
   4   3  -2   15.27    1.64
  -4  -3   2   14.94    1.67
  -4  -3   2   24.14    2.73
   3   3  -2  152.42    5.65
   3   3  -2  151.88    5.33
  -3  -3   2  154.18    5.76
  -3  -3   2  150.77    5.29
   2   3  -2   67.17    3.31
   2   3  -2   78.64    3.13
  -2  -3   2   71.57    3.41
  -2  -3   2   72.76    3.03
   1   3  -2   45.95    2.27
   1   3  -2   40.28    2.52
  -1  -3   2   39.73    2.57
  -1  -3   2   45.38    2.23
   0   3  -2  450.20   13.84
   0   3  -2  450.84   13.69
   0  -3   2  455.68   13.69
   0  -3   2  442.35   13.84
   0  -3   2  463.67   13.91
  -1   3  -2  106.78    3.77
   1  -3   2   97.05    4.08
   1  -3   2   97.04    3.99
   1  -3   2   99.65    3.74
  -2   3  -2  172.97    5.71
  -2   3  -2  174.51    6.14
   2  -3   2  170.32    6.03
   2  -3   2  165.62    5.65
  -3   3  -2   23.18    1.67
  -3   3  -2   21.39    2.26
   3  -3   2   20.29    2.15
   3  -3   2   20.95    1.57
  -4   3  -2   29.35    2.52
  -4   3  -2   28.82    1.74
   4  -3   2   28.73    1.73
   4  -3   2   28.31    2.36
  -5   3  -2   36.36    2.76
  -5   3  -2   37.97    1.92
   5  -3   2   41.11    2.11
   5  -3   2   35.90    2.61
  -6   3  -2   87.70    3.24
  -6   3  -2   88.04    4.32
   6  -3   2   90.04    4.28
   6  -3   2   94.24    3.32
  -7   3  -2    8.06    1.78
   7  -3   2    7.96    1.03
   7  -3   2    8.12    1.72
  -8   3  -2   73.20    4.34
  -9   3  -2   32.06    3.42
 -10   3  -2    8.00    2.37
 -11   3  -2   22.84    3.58
 -12   3  -2    7.35    2.42
 -13   3  -2    5.30    2.34
 -14  -2   2    7.82    2.57
 -13  -2   2    4.12    2.30
 -12  -2   2    9.66    2.64
 -11  -2   2    3.42    2.18
 -11  -2   2    3.92    0.87
 -10  -2   2   30.86    1.77
 -10  -2   2   27.27    3.50
 -10  -2   2   27.58    1.79
  -9  -2   2   58.27    4.12
  -9  -2   2   63.05    2.68
  -9  -2   2   65.20    2.75
   8   2  -2   13.72    2.37
  -8  -2   2   12.90    2.15
  -8  -2   2   13.58    1.44
   7   2  -2   43.44    3.23
   7   2  -2   43.16    2.12
  -7  -2   2   41.36    3.17
  -7  -2   2   40.62    2.10
   6   2  -2   84.63    4.22
   6   2  -2   91.05    3.38
  -6  -2   2   87.01    4.30
  -6  -2   2   87.64    3.36
   5   2  -2   85.24    3.31
   5   2  -2   83.33    3.88
  -5  -2   2   80.83    3.24
  -5  -2   2   85.23    4.10
   4   2  -2  330.93   10.12
   4   2  -2  328.80   10.58
  -4  -2   2  324.79   10.10
  -4  -2   2  327.80   10.57
   3   2  -2   73.18    3.33
   3   2  -2   78.02    3.00
  -3  -2   2   76.23    3.43
  -3  -2   2   75.05    2.98
   2   2  -2   80.28    3.04
   2   2  -2   76.89    3.23
  -2  -2   2   78.72    3.02
  -2  -2   2   78.33    3.37
   1   2  -2 3667.80  125.65
  -1  -2   2 3561.44  124.42
   0   2  -2 9754.75  298.19
   0  -2   2 9999.00  298.38
  -1   2  -2   62.48    2.51
  -1   2  -2   63.63    2.77
   1  -2   2   53.28    2.88
   1  -2   2   69.61    3.06
   1  -2   2   59.55    2.46
  -2   2  -2  229.83    7.14
  -2   2  -2  228.69    7.49
   2  -2   2  226.80    7.12
   2  -2   2  229.64    7.46
  -3   2  -2  177.84    5.77
  -3   2  -2  182.74    6.31
   3  -2   2  183.47    5.76
   3  -2   2  180.72    6.26
  -4   2  -2  135.88    4.44
  -4   2  -2  129.90    5.14
   4  -2   2  132.36    5.10
   4  -2   2  136.88    4.42
  -5   2  -2   47.96    2.98
  -5   2  -2   52.10    2.10
   5  -2   2   51.32    2.06
   5  -2   2   49.51    2.99
  -6   2  -2  151.65    4.75
  -6   2  -2  142.22    6.85
   6  -2   2  145.75    4.68
   6  -2   2  155.08    5.89
  -7   2  -2   13.10    2.04
   7  -2   2   13.85    2.21
  -8   2  -2   63.60    3.93
  -9   2  -2    2.37    1.74
 -10   2  -2   23.08    3.27
 -11   2  -2   19.00    3.27
 -12   2  -2    2.88    2.10
 -13   2  -2    3.75    2.36
 -14  -1   2   15.20    2.92
 -13  -1   2    3.29    2.03
 -12  -1   2    8.97    2.71
 -11  -1   2    0.32    1.91
 -10  -1   2    4.52    2.06
  -9  -1   2  101.42    3.50
  -9  -1   2  100.41    3.50
  -9  -1   2  102.04    5.16
   8   1  -2    2.09    1.65
  -8  -1   2    2.09    1.58
  -8  -1   2    3.78    0.79
   7   1  -2    9.49    1.07
  -7  -1   2    7.82    2.49
  -7  -1   2    9.95    1.11
   6   1  -2  109.82    3.75
   6   1  -2  106.37    4.74
  -6  -1   2  107.62    4.60
  -6  -1   2  106.20    3.72
   5   1  -2   12.91    1.93
   5   1  -2    8.27    1.21
  -5  -1   2    8.28    1.19
  -5  -1   2   11.55    1.89
   4   1  -2    9.82    1.09
   4   1  -2    8.64    1.55
  -4  -1   2    8.91    1.03
  -4  -1   2    9.77    1.60
   3   1  -2   43.49    1.92
   3   1  -2   42.82    2.41
  -3  -1   2   42.10    2.29
  -3  -1   2   44.89    1.92
   2   1  -2    3.35    1.07
   2   1  -2    2.64    0.76
  -2  -1   2    4.48    1.14
  -2  -1   2    2.74    0.71
   1   1  -2  205.54    6.68
   1   1  -2  216.11    6.54
  -1  -1   2  210.84    6.51
  -1  -1   2  207.18    6.70
   0   1  -2  281.54    8.91
   0   1  -2  299.47    8.80
   0  -1   2  294.35    8.78
   0  -1   2  288.22    8.95
  -1   1  -2   99.41    3.71
  -1   1  -2  106.70    3.48
   1  -1   2  102.90    3.43
   1  -1   2   98.64    3.67
  -2   1  -2  240.70    7.82
  -2   1  -2  250.41    7.54
   2  -1   2  253.03    7.53
  -3   1  -2   16.44    1.15
  -3   1  -2   18.70    1.71
   3  -1   2   18.25    1.68
   3  -1   2   15.70    1.08
  -4   1  -2    0.09    1.08
  -4   1  -2   -0.09    0.61
   4  -1   2   -0.59    0.56
   4  -1   2   -0.79    0.97
  -5   1  -2   23.37    1.25
  -5   1  -2   19.39    2.19
   5  -1   2   17.60    1.16
   5  -1   2   20.84    2.20
  -6   1  -2    2.31    1.31
  -6   1  -2    3.71    0.67
   6  -1   2    4.08    1.33
  -7   1  -2  107.98    4.81
   7  -1   2  113.67    4.88
  -8   1  -2   11.55    2.04
   8  -1   2   10.80    1.87
  -9   1  -2   13.50    2.29
 -10   1  -2   65.43    4.41
 -11   1  -2   -1.60    1.63
 -12   1  -2    6.07    2.36
 -13   1  -2    6.74    2.49
 -14   1  -2    3.04    2.28
 -14   0   2   -0.18    1.83
 -13   0   2    0.53    1.85
 -12   0   2    1.68    1.94
 -11   0   2   20.96    3.36
 -10   0   2   44.35    3.81
  -9   0   2    4.99    1.90
   8   0  -2    8.52    1.90
  -8   0   2    8.44    1.98
   7   0  -2   16.52    2.36
   7   0  -2   13.64    0.99
  -7   0   2   12.66    1.00
   6   0  -2   11.75    1.90
   6   0  -2    9.26    0.98
  -6   0   2    9.16    1.69
  -6   0   2    7.35    0.95
   5   0  -2   25.92    2.46
   5   0  -2   21.78    1.29
  -5   0   2   21.92    2.43
  -5   0   2   17.88    1.25
   4   0  -2    2.22    0.66
   4   0  -2    1.60    1.11
  -4   0   2    1.57    0.60
  -4   0   2    0.64    1.08
   3   0  -2   34.81    1.60
  -3   0   2   33.71    1.54
  -3   0   2   38.71    2.16
   2   0  -2   30.13    1.84
   2   0  -2   30.20    1.46
  -2   0   2   29.40    1.38
  -2   0   2   28.67    1.73
   1   0  -2  205.92    6.59
   1   0  -2  224.89    6.49
  -1   0   2  203.78    6.59
  -1   0   2  219.22    6.48
   0   0  -2   11.34    1.05
   0   0  -2    8.13    0.84
   0   0   2    8.55    1.04
   0   0   2    7.62    0.85
  -1   0  -2  335.20   10.19
  -1   0  -2  358.95   10.08
   1   0   2  340.47   10.05
   1   0   2  329.84   10.17
  -2   0  -2   21.36    1.52
  -2   0  -2   23.38    1.17
   2   0   2   21.26    1.16
   2   0   2   22.22    1.55
  -3   0  -2   30.77    1.36
  -3   0  -2   28.66    1.86
   3   0   2   29.92    1.33
  -4   0  -2   11.61    1.60
  -4   0  -2    8.86    0.87
   4   0   2    8.82    0.85
   4   0   2   12.52    1.44
  -5   0  -2   44.03    1.73
  -5   0  -2   38.95    2.61
   5   0   2   44.27    1.68
   5   0   2   42.60    2.67
  -6   0  -2   21.14    2.23
   6   0   2   19.46    2.23
   7   0   2    4.67    1.54
  -8   0  -2    1.18    1.34
   8   0   2    1.63    1.24
  -9   0  -2    2.19    1.60
 -10   0  -2   41.58    3.54
 -11   0  -2   20.22    2.85
 -12   0  -2    4.28    2.50
 -13   0  -2    1.50    2.02
 -14   0  -2    1.79    2.09
 -14   1   2    2.49    1.92
 -13   1   2   21.91    3.52
 -12   1   2    3.18    1.98
 -11   1   2    5.81    2.11
 -10   1   2   33.53    3.44
  -9   1   2    3.35    1.78
   8  -1  -2   37.63    3.14
  -8   1   2   40.91    3.19
   7  -1  -2  141.69    6.13
   6  -1  -2    6.54    1.59
  -6   1   2    5.73    1.59
   5  -1  -2  102.64    4.32
  -5   1   2  100.22    4.29
  -5   1   2  101.71    3.23
   4  -1  -2   65.97    3.03
  -4   1   2   65.60    3.02
  -4   1   2   62.29    2.20
   3  -1  -2    8.81    1.28
   3  -1  -2    8.19    0.88
  -3   1   2    5.64    0.75
  -3   1   2    8.96    1.22
   2  -1  -2  181.13    5.83
   2  -1  -2  194.15    5.70
  -2   1   2  179.89    5.54
  -2   1   2  180.23    5.83
   1  -1  -2  124.03    3.61
   1  -1  -2   98.17    3.50
  -1   1   2  104.88    3.42
   0  -1  -2    6.50    0.64
   0   1   2    7.08    0.71
  -1  -1  -2  139.60    4.17
  -1  -1  -2  135.67    4.16
   1   1   2  131.97    4.14
   1   1   2  128.83    4.14
  -2  -1  -2   44.34    1.95
  -2  -1  -2   52.04    1.82
   2   1   2   51.29    1.82
   2   1   2   43.29    1.94
  -3  -1  -2    5.98    0.82
  -3  -1  -2    3.40    0.88
   3   1   2    3.82    0.88
  -4  -1  -2   22.46    1.16
  -4  -1  -2   20.34    1.57
   4   1   2   20.97    1.66
   4   1   2   22.83    1.15
  -5  -1  -2    2.34    0.67
  -5  -1  -2    2.25    1.14
   5   1   2    1.59    1.08
  -6  -1  -2   57.08    3.16
  -6  -1  -2   56.76    2.15
   6   1   2   59.02    3.21
   6   1   2   61.26    2.15
  -7  -1  -2   34.11    2.61
   7   1   2   36.91    1.52
   7   1   2   35.23    2.69
  -8  -1  -2   36.55    2.85
   8   1   2   39.34    3.00
  -9  -1  -2   34.11    3.00
 -10  -1  -2    3.00    1.77
 -11  -1  -2    3.28    1.95
 -12  -1  -2   27.86    5.45
 -13  -1  -2    4.03    2.06
 -14  -1  -2    5.46    2.32
 -14   2   2    3.58    2.19
 -13   2   2   35.94    3.96
 -12   2   2   27.48    3.53
 -11   2   2  133.85    6.45
 -10   2   2   38.47    3.54
  -9   2   2   11.25    2.16
   8  -2  -2  126.95    5.66
  -8   2   2  131.62    5.56
  -7   2   2   19.55    2.77
   6  -2  -2   59.92    3.34
  -6   2   2   59.93    3.25
   5  -2  -2  296.24    9.67
  -5   2   2  295.78    9.62
   4  -2  -2   40.89    1.87
   4  -2  -2   41.44    2.41
  -4   2   2   42.43    1.57
  -4   2   2   41.67    2.49
   3  -2  -2 1192.95   34.70
   3  -2  -2 1270.14   34.25
  -3   2   2 1182.79   34.48
  -3   2   2 1114.65   34.03
   2  -2  -2 2347.89   87.47
   1  -2  -2    5.54    0.89
   1  -2  -2    6.62    0.84
  -1   2   2    5.58    0.67
  -1   2   2    8.45    0.82
   0  -2  -2  557.86   16.01
   0  -2  -2  545.19   15.78
   0   2   2  553.41   16.01
  -1  -2  -2  632.90   18.47
  -1  -2  -2  661.44   18.68
   1   2   2  633.08   18.46
   1   2   2  652.88   18.67
  -2  -2  -2    7.73    0.87
   2   2   2    6.75    0.78
   2   2   2    4.55    0.71
  -3  -2  -2 3609.26  129.84
   3   2   2 2939.47  118.76
  -4  -2  -2  824.49   24.67
  -4  -2  -2  836.72   24.35
   4   2   2  851.11   24.75
   4   2   2  860.56   24.37
  -5  -2  -2   41.15    2.58
  -5  -2  -2   45.72    1.86
   5   2   2   42.21    2.55
   5   2   2   44.33    1.87
  -6  -2  -2  335.17    9.98
  -6  -2  -2  322.74   10.71
   6   2   2  335.29   10.82
   6   2   2  345.20   10.03
  -7  -2  -2   34.27    2.58
  -7  -2  -2   34.79    1.65
   7   2   2   32.45    2.62
   7   2   2   37.75    1.68
  -8  -2  -2   19.63    2.35
  -8  -2  -2   18.78    1.30
  -8  -2  -2   20.23    1.28
   8   2   2   22.93    2.48
  -9  -2  -2  112.31    3.72
  -9  -2  -2  115.79    5.26
 -10  -2  -2   14.93    2.40
 -11  -2  -2   51.42    3.94
 -12  -2  -2  121.54    6.11
 -13  -2  -2   39.79    3.97
 -14  -2  -2   35.06    4.14
 -13   3   2   11.98    2.69
 -12   3   2   10.04    2.47
 -11   3   2   35.15    3.68
 -10   3   2    1.80    1.72
  -9   3   2   27.88    3.01
   8  -3  -2   69.11    4.05
  -8   3   2   73.27    4.11
   7  -3  -2    0.29    1.30
  -7   3   2    0.65    1.24
   6  -3  -2   38.37    2.66
  -6   3   2   39.01    2.63
   5  -3  -2   53.03    2.86
  -5   3   2   51.97    1.88
  -5   3   2   50.63    2.91
   4  -3  -2   10.36    1.46
   4  -3  -2   10.60    1.05
  -4   3   2    7.78    0.90
  -4   3   2   10.37    1.45
   3  -3  -2  217.16    6.52
  -3   3   2  217.43    6.91
  -3   3   2  212.64    6.53
   2  -3  -2  346.81   10.45
   2  -3  -2  351.29   10.33
  -2   3   2  347.86   10.44
  -2   3   2  351.96   10.34
   1  -3  -2  174.14    5.34
   1  -3  -2  177.72    5.47
  -1   3   2  177.62    5.38
  -1   3   2  175.91    5.47
   0  -3  -2  345.39   10.32
   0  -3  -2  368.16   10.69
   0   3   2  365.64   10.68
  -1  -3  -2    7.04    1.00
   1   3   2    6.01    0.63
  -2  -3  -2   55.02    2.19
   2   3   2   56.86    2.20
   2   3   2   53.69    2.08
  -3  -3  -2  148.61    4.78
  -3  -3  -2  142.96    4.79
   3   3   2  148.15    4.82
   3   3   2  148.81    4.77
  -4  -3  -2   38.86    1.89
  -4  -3  -2   41.36    2.20
   4   3   2   48.35    2.37
   4   3   2   39.17    1.86
  -5  -3  -2   98.19    4.06
  -5  -3  -2  107.59    3.64
   5   3   2  103.12    4.20
  -6  -3  -2   19.68    2.19
  -6  -3  -2   24.87    1.57
   6   3   2   18.92    1.70
   6   3   2   22.83    2.28
  -7  -3  -2    1.58    0.81
  -7  -3  -2   -0.16    1.18
   7   3   2    2.87    1.33
  -8  -3  -2  142.54    4.84
  -8  -3  -2  143.40    4.79
  -8  -3  -2  144.75    5.81
   8   3   2  149.74    6.12
  -9  -3  -2    8.53    1.08
  -9  -3  -2    6.79    1.78
  -9  -3  -2    6.99    1.02
   9   3   2    6.07    1.99
 -10  -3  -2    3.16    0.95
 -10  -3  -2    2.40    1.77
 -11  -3  -2   62.43    4.27
 -12  -3  -2   17.28    2.81
 -13  -3  -2   32.01    3.76
 -14  -3  -2   29.16    3.81
 -13   4   2   19.11    3.25
 -12   4   2   15.81    2.97
 -11   4   2   41.30    4.42
 -10   4   2    4.68    2.09
  -9   4   2    0.26    1.68
  -8   4   2    4.82    1.79
   7  -4  -2    9.95    1.80
  -7   4   2    9.64    1.78
   6  -4  -2    3.05    1.32
  -6   4   2    2.42    1.30
   5  -4  -2   12.46    1.06
   5  -4  -2   12.36    1.01
   5  -4  -2   11.90    1.80
  -5   4   2   11.98    1.79
   4  -4  -2   85.94    3.72
   4  -4  -2   92.59    3.12
  -4   4   2   89.20    3.12
  -4   4   2   87.20    3.71
   3  -4  -2  336.28   10.62
   3  -4  -2  352.43   10.35
  -3   4   2  343.99   10.64
  -3   4   2  348.27   10.37
   2  -4  -2   37.18    1.78
   2  -4  -2   37.92    1.74
  -2   4   2   35.63    1.89
  -2   4   2   35.10    1.76
   1  -4  -2    8.29    1.05
   1  -4  -2    7.37    0.95
  -1   4   2    7.38    1.00
  -1   4   2    7.50    1.02
   0  -4  -2 1011.70   28.62
   0  -4  -2  974.36   28.28
   0  -4  -2  975.15   28.27
  -1  -4  -2   71.00    2.56
  -1  -4  -2   81.79    2.94
   1   4   2   76.97    2.59
   1   4   2   82.33    2.97
  -2  -4  -2  449.07   13.60
  -2  -4  -2  486.54   13.51
   2   4   2  430.56   13.35
   2   4   2  458.89   13.64
  -3  -4  -2   91.76    3.32
  -3  -4  -2   93.28    3.38
   3   4   2   90.56    3.39
   3   4   2   92.79    3.41
  -4  -4  -2   70.68    2.88
  -4  -4  -2   68.93    3.05
   4   4   2   78.13    3.35
   4   4   2   71.42    2.92
  -5  -4  -2  168.72    5.88
  -5  -4  -2  165.84    5.53
   5   4   2  163.51    5.58
   5   4   2  167.10    5.91
  -6  -4  -2  183.91    6.06
  -6  -4  -2  185.72    6.57
   6   4   2  185.21    6.61
   6   4   2  182.44    6.11
  -7  -4  -2    3.86    1.07
  -7  -4  -2    5.86    1.13
  -7  -4  -2    4.90    1.45
   7   4   2    6.65    1.65
  -8  -4  -2    3.28    1.01
  -8  -4  -2    3.52    1.02
  -8  -4  -2    4.14    1.51
   8   4   2    2.94    1.59
  -9  -4  -2    3.79    1.03
  -9  -4  -2    4.29    1.08
  -9  -4  -2    2.69    1.70
   9   4   2    2.78    1.80
 -10  -4  -2    0.76    1.70
 -10  -4  -2    1.67    1.05
 -10  -4  -2    0.74    0.97
 -11  -4  -2    9.98    1.30
 -11  -4  -2   11.74    2.43
 -11  -4  -2    9.72    1.31
 -12  -4  -2   19.71    1.62
 -12  -4  -2   21.19    3.25
 -12  -4  -2   24.18    1.62
 -13  -4  -2   57.23    4.70
 -14  -4  -2   -0.35    1.90
 -12   5   2    3.28    2.36
 -11   5   2   27.32    4.16
 -10   5   2    3.86    2.14
  -9   5   2   19.22    2.83
  -8   5   2   16.31    2.48
   7  -5  -2    0.86    1.43
  -7   5   2   -0.15    1.44
   6  -5  -2   11.32    1.75
   6  -5  -2    8.76    1.13
   6  -5  -2   10.66    1.10
  -6   5   2   10.19    1.93
   5  -5  -2   12.37    1.67
   5  -5  -2    8.65    1.17
   5  -5  -2   14.71    1.85
  -5   5   2   12.86    1.74
   4  -5  -2  224.03    7.51
   4  -5  -2  226.99    7.11
   4  -5  -2  227.15    7.06
  -4   5   2  221.39    7.53
   3  -5  -2  273.78    8.33
   3  -5  -2  263.93    8.50
  -3   5   2  264.80    8.54
   2  -5  -2   27.82    2.03
   2  -5  -2   31.19    1.79
  -2   5   2   26.45    1.82
  -2   5   2   29.62    1.81
   1  -5  -2   58.37    2.48
   1  -5  -2   54.69    2.33
  -1   5   2   57.77    2.54
  -1   5   2   56.42    2.42
   0  -5  -2   30.63    1.55
   0  -5  -2   30.09    1.64
   0  -5  -2   34.53    1.87
   0   5   2   33.56    1.87
  -1  -5  -2   11.93    1.14
  -1  -5  -2   13.85    1.40
   1   5   2   11.16    1.33
   1   5   2    9.60    1.20
  -2  -5  -2   79.90    3.20
  -2  -5  -2   79.96    2.94
   2   5   2   78.95    3.20
   2   5   2   81.80    2.96
  -3  -5  -2    4.06    1.04
  -3  -5  -2    4.80    1.06
   3   5   2    4.80    1.08
   3   5   2    2.57    1.04
  -4  -5  -2   86.40    3.42
  -4  -5  -2   85.43    3.58
   4   5   2   84.04    3.56
   4   5   2   80.30    3.39
  -5  -5  -2   74.36    3.44
  -5  -5  -2   73.53    3.12
   5   5   2   76.10    3.58
   5   5   2   67.40    3.12
  -6  -5  -2    2.98    1.30
  -6  -5  -2    2.54    1.04
  -6  -5  -2    3.10    1.00
   6   5   2    4.55    1.47
  -7  -5  -2   14.27    2.16
  -7  -5  -2   18.47    1.62
  -7  -5  -2   16.94    1.71
   7   5   2   19.95    2.32
  -8  -5  -2   10.11    1.44
  -8  -5  -2   10.51    1.88
  -8  -5  -2   10.96    1.47
   8   5   2    7.38    1.99
  -9  -5  -2    8.75    1.42
  -9  -5  -2    9.66    2.04
  -9  -5  -2    9.76    1.48
   9   5   2    6.34    2.03
 -10  -5  -2    6.38    1.31
 -10  -5  -2    7.32    2.10
 -10  -5  -2    7.99    1.44
 -11  -5  -2   12.26    1.58
 -11  -5  -2   12.97    1.82
 -11  -5  -2   13.76    2.59
 -12  -5  -2    5.98    1.07
 -12  -5  -2    6.86    2.34
 -12  -5  -2    5.15    1.30
 -13  -5  -2   34.81    2.21
 -13  -5  -2   42.52    4.25
 -13  -5  -2   43.90    2.26
 -14  -5  -2    2.75    2.09
 -12   6   2   68.29    5.41
 -11   6   2    8.42    2.51
 -10   6   2   17.96    2.94
  -9   6   2   28.87    3.69
  -8   6   2   45.65    3.87
   7  -6  -2   71.38    2.84
   7  -6  -2   75.83    4.20
  -7   6   2   75.25    4.29
   6  -6  -2    9.72    1.84
   6  -6  -2   10.37    1.23
   6  -6  -2    8.26    1.19
  -6   6   2    8.61    1.85
   5  -6  -2   40.11    2.67
   5  -6  -2   40.68    2.12
   5  -6  -2   41.34    2.12
  -5   6   2   41.18    2.72
   4  -6  -2   20.59    1.65
   4  -6  -2   21.40    1.96
   4  -6  -2   22.76    1.66
  -4   6   2   23.41    2.15
   3  -6  -2   12.04    1.39
   3  -6  -2   10.28    1.53
   3  -6  -2   10.29    1.37
  -3   6   2    9.38    1.41
   2  -6  -2  106.01    4.00
   2  -6  -2  107.61    4.05
   2  -6  -2  110.67    4.05
  -2   6   2  109.18    4.14
   1  -6  -2    1.11    0.99
   1  -6  -2    1.34    0.91
   1  -6  -2    0.27    0.94
  -1   6   2    0.89    1.02
   0  -6  -2    2.83    0.93
   0  -6  -2    2.50    1.12
   0  -6  -2    3.57    1.01
   0  -6  -2    4.65    1.15
   0   6   2    1.70    1.10
  -1  -6  -2   69.81    3.08
  -1  -6  -2   63.08    2.77
  -1  -6  -2   70.49    2.83
   1   6   2   70.34    3.08
  -2  -6  -2   39.76    2.18
  -2  -6  -2   38.89    2.30
  -2  -6  -2   40.57    2.35
   2   6   2   35.98    2.25
   2   6   2   35.67    2.06
  -3  -6  -2    3.27    1.16
  -3  -6  -2    2.71    1.09
   3   6   2    1.66    1.04
  -4  -6  -2  103.42    4.02
  -4  -6  -2   98.78    4.06
  -4  -6  -2   97.81    4.01
   4   6   2  103.01    4.04
  -5  -6  -2    0.27    1.08
  -5  -6  -2    2.87    1.26
  -5  -6  -2    1.87    1.09
   5   6   2    1.83    1.29
  -6  -6  -2    6.94    1.30
  -6  -6  -2    6.10    1.31
  -6  -6  -2    7.79    1.59
   6   6   2    8.53    1.69
  -7  -6  -2   27.77    2.20
  -7  -6  -2   31.55    2.60
  -7  -6  -2   27.78    2.09
   7   6   2   31.49    2.79
  -8  -6  -2    6.60    1.78
  -8  -6  -2    5.56    1.36
  -8  -6  -2    7.12    1.39
   8   6   2    6.70    1.95
  -9  -6  -2   15.36    1.92
  -9  -6  -2   14.82    2.38
  -9  -6  -2   14.34    1.84
   9   6   2   10.48    3.35
 -10  -6  -2   69.24    4.47
 -10  -6  -2   66.81    3.32
 -10  -6  -2   64.86    3.32
 -11  -6  -2    0.47    1.18
 -11  -6  -2    0.72    1.56
 -11  -6  -2    3.10    1.99
 -12  -6  -2   39.42    2.65
 -12  -6  -2   42.66    4.17
 -13  -6  -2   -1.82    1.43
 -13  -6  -2    4.45    1.23
 -13  -6  -2    1.61    2.06
 -14  -6  -2   33.46    3.96
 -14  -6  -2   25.28    2.14
 -11   7   2    8.16    2.44
  -9   7   2   22.58    3.33
  -8   7   2    9.84    2.25
   7  -7  -2   17.28    1.74
   7  -7  -2   24.56    1.76
  -7   7   2   20.58    2.79
   6  -7  -2    1.29    0.96
   6  -7  -2    0.00    1.36
   6  -7  -2   -0.71    1.01
  -6   7   2    0.97    1.49
   5  -7  -2  110.07    4.17
   5  -7  -2  112.78    4.24
   5  -7  -2  107.31    4.59
  -5   7   2  107.06    5.41
   4  -7  -2  130.70    5.18
   4  -7  -2  136.16    4.92
   4  -7  -2  135.11    4.98
  -4   7   2  141.46    5.41
   3  -7  -2   48.65    2.66
   3  -7  -2   46.73    2.51
   3  -7  -2   48.06    2.51
  -3   7   2   49.99    2.96
   2  -7  -2  101.55    4.03
   2  -7  -2  100.66    4.06
   2  -7  -2  100.72    4.00
  -2   7   2  106.29    4.18
   1  -7  -2   20.52    1.92
   1  -7  -2   22.74    1.89
   1  -7  -2   19.38    1.98
   1  -7  -2   16.58    1.73
   0  -7  -2   31.27    2.15
   0  -7  -2   26.62    2.36
   0  -7  -2   29.03    2.12
   0  -7  -2   28.53    2.00
  -1  -7  -2  117.01    4.59
  -1  -7  -2  117.95    4.29
  -1  -7  -2  119.90    4.64
  -2  -7  -2    3.02    1.10
  -2  -7  -2    4.31    1.17
  -2  -7  -2    1.98    1.07
   2   7   2    1.42    1.82
  -3  -7  -2  193.57    6.33
  -3  -7  -2  178.21    6.49
   3   7   2  185.22    6.26
  -4  -7  -2  190.69    6.63
  -4  -7  -2  185.54    6.66
  -4  -7  -2  180.50    6.40
   4   7   2  193.19    6.53
  -5  -7  -2   36.06    2.43
  -5  -7  -2   34.14    2.50
  -5  -7  -2   33.27    2.39
   5   7   2   38.87    2.71
  -6  -7  -2   89.06    4.06
  -6  -7  -2   90.10    4.13
   6   7   2   93.40    4.30
  -7  -7  -2   21.19    2.17
  -7  -7  -2   25.34    2.65
   7   7   2   24.83    2.87
  -8  -7  -2    2.92    1.27
  -8  -7  -2    4.26    1.67
  -8  -7  -2    3.42    1.28
   8   7   2    1.64    1.78
  -9  -7  -2   30.78    3.19
  -9  -7  -2   33.02    2.52
  -9  -7  -2   31.04    2.56
 -10  -7  -2  104.67    4.59
 -10  -7  -2  105.10    5.41
 -10  -7  -2  100.60    4.47
 -11  -7  -2    0.59    1.18
 -11  -7  -2    1.23    1.44
 -11  -7  -2   -0.21    1.98
 -12  -7  -2   13.75    2.02
 -12  -7  -2   19.29    3.08
 -13  -7  -2   13.45    2.78
 -13  -7  -2   17.74    1.90
 -14  -7  -2   58.01    4.91
 -14  -7  -2   64.18    3.42
 -10   8   2    3.26    2.26
  -9   8   2    4.45    2.23
   8  -8  -2   34.40    2.27
   8  -8  -2   46.94    2.27
  -8   8   2   48.06    4.18
   7  -8  -2   30.96    2.19
   7  -8  -2   25.79    2.10
  -7   8   2   33.83    3.60
   6  -8  -2    7.63    1.43
   6  -8  -2    5.72    1.87
   6  -8  -2    4.15    1.36
  -6   8   2    6.29    2.00
   5  -8  -2   25.98    2.22
   5  -8  -2   30.68    2.73
   5  -8  -2   29.18    2.18
  -5   8   2   27.19    3.01
   4  -8  -2    4.94    1.34
   4  -8  -2    4.95    1.38
   4  -8  -2    6.00    1.42
  -4   8   2    5.18    1.64
   3  -8  -2   90.26    3.95
   3  -8  -2   85.75    3.77
   3  -8  -2   82.69    3.75
  -3   8   2   88.98    4.20
   2  -8  -2   14.24    1.82
   2  -8  -2   12.91    1.70
   2  -8  -2   14.74    1.89
   2  -8  -2   15.20    2.14
   1  -8  -2   10.02    1.65
   1  -8  -2   11.69    1.67
   1  -8  -2    9.81    1.45
   1  -8  -2   12.37    1.62
   0  -8  -2   53.85    2.78
   0  -8  -2   52.22    2.66
   0  -8  -2   50.43    2.89
   0  -8  -2   47.50    3.90
  -1  -8  -2   31.32    3.06
  -1  -8  -2   32.92    2.33
  -1  -8  -2   32.57    2.72
  -1  -8  -2   31.24    2.24
  -2  -8  -2   12.07    1.52
  -2  -8  -2   15.06    2.75
  -2  -8  -2    9.77    1.58
   2   8   2   12.94    1.82
  -3  -8  -2   46.12    2.70
  -3  -8  -2   48.27    2.80
  -3  -8  -2   48.47    2.85
   3   8   2   44.83    2.70
  -4  -8  -2    5.24    1.44
  -4  -8  -2    6.11    1.52
  -4  -8  -2    7.13    1.59
   4   8   2    6.65    1.43
  -5  -8  -2   23.37    2.28
  -5  -8  -2   28.14    2.42
  -5  -8  -2   23.76    2.29
   5   8   2   27.25    2.51
  -6  -8  -2   65.64    3.51
  -6  -8  -2   63.03    3.50
  -6  -8  -2   67.85    3.67
   6   8   2   64.37    3.76
  -7  -8  -2    1.78    1.33
  -7  -8  -2    0.11    1.23
  -8  -8  -2   11.10    1.85
  -8  -8  -2   11.22    1.94
  -8  -8  -2   10.55    2.17
   8   8   2   13.21    2.51
  -9  -8  -2   29.00    3.40
  -9  -8  -2   26.12    2.57
 -10  -8  -2   15.51    2.82
 -10  -8  -2   14.67    2.10
 -11  -8  -2   71.96    3.95
 -11  -8  -2   77.80    4.99
 -12  -8  -2   14.44    3.80
 -12  -8  -2   12.17    2.18
 -13  -8  -2   -1.26    1.45
 -13  -8  -2    5.76    2.39
 -14  -8  -2    5.35    2.35
 -14  -8  -2    0.62    1.54
 -10   9   2    3.09    2.39
   8  -9  -2   38.67    2.25
  -8   9   2   29.11    4.00
   7  -9  -2   10.89    1.76
  -7   9   2   18.65    2.84
   6  -9  -2   36.95    2.60
   6  -9  -2   25.48    3.52
  -6   9   2   38.13    3.77
   5  -9  -2   10.47    1.78
   5  -9  -2   10.32    3.00
   5  -9  -2   10.77    1.84
  -5   9   2   13.79    2.38
   4  -9  -2   26.36    2.39
   4  -9  -2   28.22    2.31
   4  -9  -2   33.60    3.23
  -4   9   2   22.23    3.01
   3  -9  -2   59.36    3.31
   3  -9  -2   65.94    3.57
   3  -9  -2   63.10    3.37
   3  -9  -2   62.93    3.71
  -3   9   2   64.59    3.78
   2  -9  -2   17.25    2.55
   2  -9  -2   11.49    1.79
   2  -9  -2   10.76    1.91
   2  -9  -2   15.10    2.14
   1  -9  -2    8.32    1.71
   1  -9  -2    7.36    1.65
   1  -9  -2    9.31    1.62
   1  -9  -2    7.86    1.62
   0  -9  -2    6.09    1.54
   0  -9  -2    6.03    1.45
   0  -9  -2    4.85    1.57
   0  -9  -2    3.73    1.42
  -1  -9  -2    5.07    1.47
  -1  -9  -2    4.28    1.53
  -1  -9  -2    4.61    1.37
  -1  -9  -2    4.99    1.50
  -2  -9  -2   23.51    2.34
  -2  -9  -2   21.67    2.22
  -2  -9  -2   19.63    2.21
  -2  -9  -2   21.66    2.41
  -3  -9  -2    8.99    1.76
  -3  -9  -2    7.60    1.63
  -3  -9  -2   12.72    1.76
   3   9   2   10.02    1.64
  -4  -9  -2    1.46    1.48
  -4  -9  -2    0.71    1.29
   4   9   2    0.07    1.35
  -5  -9  -2  100.45    4.55
  -5  -9  -2   94.24    4.54
   5   9   2   97.89    4.53
  -6  -9  -2   18.54    2.68
  -6  -9  -2   14.21    2.22
   6   9   2   17.24    2.30
  -7  -9  -2    7.08    1.96
  -7  -9  -2    3.49    1.60
   7   9   2    5.73    2.00
  -8  -9  -2   24.21    3.23
  -8  -9  -2   25.54    2.76
   8   9   2   21.46    3.39
  -9  -9  -2    2.38    1.92
  -9  -9  -2    1.86    1.61
 -10  -9  -2   10.24    2.48
 -10  -9  -2    8.77    1.99
 -11  -9  -2   29.97    3.04
 -11  -9  -2   32.47    4.15
 -12  -9  -2    0.85    1.65
 -12  -9  -2    2.89    2.36
 -13  -9  -2    4.17    2.22
 -13  -9  -2   -1.36    1.71
   9 -10  -2    7.43    1.42
  -9  10   2   16.01    3.09
  -8  10   2    4.62    2.41
  -7  10   2   12.04    2.69
   6 -10  -2   59.16    3.24
   6 -10  -2   43.94    3.14
  -6  10   2   55.18    4.38
   5 -10  -2   21.92    2.28
   5 -10  -2   19.05    2.40
  -5  10   2   18.11    2.78
   4 -10  -2    8.61    1.86
   4 -10  -2   13.74    2.45
   4 -10  -2   12.12    2.25
   3 -10  -2    6.69    2.08
   3 -10  -2    7.49    1.73
   2 -10  -2    1.85    1.52
   2 -10  -2    2.84    1.59
   2 -10  -2    1.76    1.74
   1 -10  -2   34.91    2.92
   1 -10  -2   30.99    3.03
   1 -10  -2   38.86    3.10
   0 -10  -2   57.68    3.48
   0 -10  -2   60.00    3.49
   0 -10  -2   59.82    3.67
  -1 -10  -2    0.99    1.61
  -1 -10  -2    1.36    1.56
  -1 -10  -2   -0.59    1.45
  -2 -10  -2   96.88    4.48
  -2 -10  -2  105.39    4.70
  -2 -10  -2   99.87    4.75
  -3 -10  -2    5.38    1.79
  -3 -10  -2    4.09    1.76
   3  10   2    5.52    1.61
  -4 -10  -2   16.29    2.32
  -4 -10  -2   22.51    2.90
   4  10   2   19.90    2.33
  -5 -10  -2   65.26    3.91
  -5 -10  -2   59.69    3.77
   5  10   2   61.02    3.70
  -6 -10  -2    0.65    1.59
  -6 -10  -2    0.43    1.72
   6  10   2    0.93    2.48
  -7 -10  -2   20.28    3.12
  -7 -10  -2   19.23    2.77
   7  10   2   21.78    2.72
  -8 -10  -2   17.32    2.64
  -8 -10  -2   15.92    2.53
  -9 -10  -2    9.27    2.19
  -9 -10  -2    6.39    2.13
 -10 -10  -2   66.83    4.29
 -10 -10  -2   78.06    4.84
 -11 -10  -2   18.99    3.15
 -11 -10  -2   20.05    2.73
 -12 -10  -2    0.40    1.82
 -12 -10  -2    2.03    2.25
 -13 -10  -2    8.16    2.79
 -13 -10  -2    1.04    2.27
   8 -11  -2   -3.42    1.41
  -8  11   2    5.25    2.55
   7 -11  -2   37.21    2.89
   6 -11  -2   33.41    2.96
  -6  11   2   46.35    4.30
   5 -11  -2    8.87    2.46
   5 -11  -2    5.56    1.80
   4 -11  -2    7.54    2.25
   4 -11  -2    4.79    1.80
   2 -11  -2    0.83    1.89
   2 -11  -2   -0.36    1.63
   1 -11  -2    6.46    1.88
   1 -11  -2    0.83    2.52
   1 -11  -2   -1.07    1.72
   0 -11  -2   10.18    2.15
   0 -11  -2   11.11    2.23
  -1 -11  -2   20.38    2.87
  -1 -11  -2   21.60    2.93
  -1 -11  -2   21.06    2.98
  -2 -11  -2   60.53    3.93
  -2 -11  -2   54.69    3.67
  -2 -11  -2   69.64    3.88
  -3 -11  -2    2.20    1.71
  -3 -11  -2    1.86    1.92
  -3 -11  -2   -1.09    1.77
  -4 -11  -2  108.98    5.26
  -4 -11  -2  113.11    5.40
   4  11   2  111.89    5.07
  -5 -11  -2   73.47    4.43
  -5 -11  -2   74.39    4.55
   5  11   2   79.56    5.59
  -6 -11  -2    2.82    2.04
  -6 -11  -2    4.11    1.98
   6  11   2    4.71    1.97
  -7 -11  -2   17.24    2.70
  -7 -11  -2   17.19    2.63
  -8 -11  -2    6.87    2.23
  -8 -11  -2    8.89    2.45
  -9 -11  -2   69.56    4.72
  -9 -11  -2   66.75    4.44
 -10 -11  -2  117.79    6.21
 -11 -11  -2   16.75    2.77
 -12 -11  -2   -0.94    1.81
 -12 -11  -2   -0.21    2.46
   6 -12  -2    5.91    2.67
   6 -12  -2   -0.26    1.74
   5 -12  -2   -2.52    1.59
   5 -12  -2    0.22    2.26
   4 -12  -2    0.72    2.11
   4 -12  -2   -0.02    1.70
   3 -12  -2   -1.64    1.78
   3 -12  -2    1.95    2.11
   2 -12  -2    0.88    1.89
   2 -12  -2   -2.11    1.93
   0 -12  -2   -2.96    1.73
   0 -12  -2   -2.19    1.81
  -1 -12  -2    4.44    2.28
  -1 -12  -2    4.60    2.15
  -2 -12  -2   -1.70    2.66
  -2 -12  -2    1.06    1.98
  -3 -12  -2    6.33    2.45
  -3 -12  -2    0.26    2.02
  -3 -12  -2    1.27    2.00
  -4 -12  -2    1.16    1.84
  -4 -12  -2   -0.09    1.91
  -4 -12  -2    3.21    1.89
  -5 -12  -2    0.78    2.11
  -5 -12  -2    2.38    1.98
   5  12   2    2.29    1.74
  -6 -12  -2   -2.53    1.99
  -7 -12  -2    1.78    2.04
  -7 -12  -2   -0.12    2.12
  -8 -12  -2    1.43    2.26
  -8 -12  -2    3.27    2.13
  -9 -12  -2   10.27    2.59
  -9 -12  -2   10.54    2.62
 -10 -12  -2    0.44    1.98
 -10 -12  -2    1.31    2.24
 -11 -12  -2    4.04    2.31
 -11 -12  -2    5.87    2.56
   5 -13  -2   -0.70    1.84
   5 -13  -2   -0.29    2.20
   4 -13  -2    1.23    2.38
   4 -13  -2    5.18    2.87
   3 -13  -2    7.53    2.52
   2 -13  -2    0.34    2.17
   1 -13  -2   -2.48    1.94
   1 -13  -2   -0.18    3.41
   0 -13  -2   -2.38    1.97
   0 -13  -2   -0.76    1.90
  -1 -13  -2   -1.43    1.97
  -3 -13  -2   22.58    3.58
  -3 -13  -2   26.74    3.56
  -4 -13  -2   -2.26    2.10
  -4 -13  -2    0.64    2.14
  -5 -13  -2   -2.78    1.99
  -5 -13  -2    0.01    2.15
  -6 -13  -2   -0.21    2.10
  -6 -13  -2   -0.39    2.11
  -7 -13  -2   18.06    2.93
  -7 -13  -2   25.95    3.65
  -8 -13  -2   14.70    2.95
  -8 -13  -2   19.11    3.20
  -9 -13  -2   63.22    4.83
  -9 -13  -2   57.55    4.82
 -10 -13  -2   -0.55    2.06
 -10 -13  -2    0.48    3.95
   2 -14  -2    8.88    2.55
   2 -14  -2    5.30    2.61
   1 -14  -2   -1.60    2.16
   0 -14  -2   25.92    3.81
   0 -14  -2   23.02    3.32
  -1 -14  -2   -1.12    2.28
  -1 -14  -2    8.56    2.59
  -2 -14  -2    2.48    2.37
  -3 -14  -2   29.96    3.88
  -3 -14  -2   36.04    4.13
  -4 -14  -2    0.46    2.29
  -5 -14  -2    4.59    2.51
  -5 -14  -2    5.70    2.64
  -6 -14  -2   10.78    2.79
  -6 -14  -2    6.16    2.56
  -7 -14  -2    3.83    2.49
  -7 -14  -2   -3.20    2.21
  -8 -14  -2   14.80    3.30
  -8 -14  -2   13.01    3.02
  -2 -15  -2   29.62    3.99
  -2 -15  -2   18.77    3.34
  -3 -15  -2   26.97    4.12
  -4 -15  -2   -0.31    2.40
  -6 -12   3    6.76    2.64
  -6 -12   3    1.86    3.03
  -5 -12   3   -2.58    2.93
  -5 -12   3   -0.38    2.09
  -4 -12   3    8.80    2.76
  -4 -12   3    9.77    3.46
  -3 -12   3   -0.41    2.75
  -3 -12   3    2.21    2.33
  -2 -12   3   -0.98    2.82
  -2 -12   3    1.09    2.22
  -1 -12   3   14.28    3.09
  -1 -12   3    6.11    2.99
   0 -12   3    8.22    2.51
   0 -12   3    8.85    3.22
   1 -12   3    1.80    2.26
   1 -12   3   -1.62    2.66
   2 -12   3    0.06    2.12
   2 -12   3   -1.12    2.58
  -8 -11   3   10.24    3.45
  -8 -11   3   13.85    2.91
  -7 -11   3    1.63    2.09
  -7 -11   3   -2.69    2.93
  -6 -11   3   24.11    3.56
  -6 -11   3   17.00    3.59
  -5 -11   3   -3.25    4.17
  -5 -11   3   -1.54    2.06
  -4 -11   3   62.04    7.41
  -4 -11   3   56.91    4.55
  -3 -11   3   18.80    3.20
  -3 -11   3   18.49    3.41
  -2 -11   3    8.63    2.98
  -2 -11   3    4.86    2.37
  -1 -11   3   33.62    4.52
  -1 -11   3   26.63    3.57
   0 -11   3   13.36    2.82
   0 -11   3   10.75    2.93
   1 -11   3    5.91    2.32
   2 -11   3    5.95    2.80
   2 -11   3    3.31    2.27
   3 -11   3    6.14    2.79
   3 -11   3    4.05    2.14
   4 -11   3   32.85    3.49
   4 -11   3   43.18    4.99
 -10 -10   3   -0.54    2.77
 -10 -10   3    0.80    2.00
  -9 -10   3    0.69    2.03
  -9 -10   3   -1.38    2.87
  -8 -10   3   11.00    2.61
  -8 -10   3    3.86    3.06
  -7 -10   3   43.87    5.98
  -7 -10   3   47.06    4.35
  -6 -10   3   59.19    4.46
  -6 -10   3   49.14    5.23
  -5 -10   3   13.43    2.74
  -5 -10   3   14.48    3.31
   4  10  -3    7.44    2.54
  -4 -10   3   10.68    2.76
  -4 -10   3   10.77    3.08
  -3 -10   3    5.66    2.74
   2  10  -3    4.49    2.26
  -2 -10   3    5.47    2.63
   1  10  -3   -0.33    1.93
  -1 -10   3    1.54    2.42
   0  10  -3    2.06    2.04
   0 -10   3   -0.35    2.49
   0 -10   3    1.96    2.04
   1 -10   3   13.64    2.73
   1 -10   3   10.22    2.83
   2 -10   3   26.25    3.22
   2 -10   3   25.56    3.94
   3 -10   3    2.93    2.43
   3 -10   3    0.87    1.94
   4 -10   3   23.02    3.67
   4 -10   3   17.72    2.70
   5 -10   3   -1.15    2.38
   5 -10   3    1.16    1.82
   6 -10   3    2.07    2.78
   6 -10   3    0.59    1.85
 -11  -9   3    4.71    2.19
 -11  -9   3    1.37    2.76
 -10  -9   3    4.71    2.10
 -10  -9   3    4.26    2.85
  -9  -9   3    0.99    1.85
  -9  -9   3   -2.09    2.65
  -7  -9   3   71.63    5.64
  -7  -9   3   83.26    5.01
   6   9  -3   18.96    2.91
  -6  -9   3   24.79    3.30
  -6  -9   3   16.72    3.30
   5   9  -3   12.06    2.41
  -5  -9   3   18.98    3.26
   4   9  -3   68.44    4.40
  -4  -9   3   82.13    5.63
   3   9  -3    3.70    1.90
  -3  -9   3    4.72    2.53
   2   9  -3   40.66    3.51
  -2  -9   3   48.62    4.28
   1   9  -3    1.36    1.75
  -1  -9   3    3.33    2.36
   0   9  -3   15.49    2.55
   0  -9   3   14.92    2.83
  -1   9  -3   29.31    3.19
   1  -9   3   34.72    3.88
  -2   9  -3    0.39    1.79
   2  -9   3    2.81    2.30
   3  -9   3   91.68    4.92
   3  -9   3   96.85    5.81
   4  -9   3   61.44    5.02
   4  -9   3   56.48    3.92
   5  -9   3    1.78    4.33
   5  -9   3    3.49    1.78
   6  -9   3    6.44    1.98
   6  -9   3    8.22    3.06
   7  -9   3   -0.86    1.67
   7  -9   3    0.40    2.59
  -8   9  -3    6.93    3.04
   8  -9   3   14.92    3.45
   8  -9   3    9.48    1.98
 -12  -8   3    1.16    2.73
 -12  -8   3   -0.37    2.07
 -11  -8   3   17.41    3.62
 -11  -8   3   27.25    3.54
 -10  -8   3   13.08    2.58
 -10  -8   3    7.73    3.10
  -9  -8   3   -0.66    1.75
  -8  -8   3    3.91    1.96
  -8  -8   3    1.03    2.57
   7   8  -3   14.70    2.45
  -7  -8   3   15.61    3.32
   6   8  -3    9.88    2.25
  -6  -8   3   13.57    3.02
   5   8  -3   64.44    4.06
  -5  -8   3   71.75    5.06
   4   8  -3   22.30    2.94
  -4  -8   3   29.11    3.95
   3   8  -3   41.62    3.38
  -3  -8   3   47.35    4.16
   2   8  -3   45.43    3.45
  -2  -8   3   45.63    4.05
   1   8  -3    3.26    1.69
  -1  -8   3    6.46    2.39
   0   8  -3   11.31    2.15
   0  -8   3   17.90    2.72
  -1   8  -3   12.74    2.27
   1  -8   3   15.62    2.71
  -2   8  -3    2.81    1.69
   2  -8   3    3.46    2.15
  -3   8  -3   43.51    3.26
   3  -8   3   43.61    4.07
  -4   8  -3    3.50    1.74
   4  -8   3    4.22    2.53
   5  -8   3    5.73    2.71
   5  -8   3   13.15    2.20
  -6   8  -3   17.85    3.25
   6  -8   3   15.67    3.29
   6  -8   3   19.92    2.55
  -7   8  -3    5.18    2.64
   7  -8   3    5.32    1.76
  -8   8  -3   13.53    3.13
   8  -8   3   12.37    1.99
  -9   8  -3   12.46    3.16
   9  -8   3    7.64    1.74
 -12  -7   3    0.32    2.52
 -12  -7   3    1.78    1.67
 -11  -7   3   66.67    5.59
 -11  -7   3   69.77    4.18
 -10  -7   3    8.39    2.13
 -10  -7   3    6.16    3.07
  -9  -7   3    4.69    2.68
  -9  -7   3    2.73    1.80
   8   7  -3   -1.43    1.43
  -8  -7   3   -0.51    2.48
   7   7  -3   -2.57    1.30
  -7  -7   3    1.03    2.45
   6   7  -3    5.81    1.90
  -6  -7   3    5.46    2.60
   5   7  -3   37.17    3.04
  -5  -7   3   40.88    4.12
   4   7  -3   63.29    3.87
  -4  -7   3   67.46    4.63
   3   7  -3    5.03    1.98
   3   7  -3    6.58    1.72
  -3  -7   3    6.63    2.20
   2   7  -3   19.29    2.49
   2   7  -3   18.92    2.63
  -2  -7   3   18.84    2.64
   1   7  -3   28.55    2.64
  -1  -7   3   24.94    3.12
  -1  -7   3   26.04    3.31
   0   7  -3    2.52    1.48
   0  -7   3    4.26    1.94
   0  -7   3    5.52    1.84
  -1   7  -3   29.25    2.62
   1  -7   3   26.82    3.26
   1  -7   3   30.71    3.10
   1  -7   3   31.60    3.13
  -2   7  -3   29.91    2.65
   2  -7   3   29.30    2.57
   2  -7   3   29.08    3.39
  -3   7  -3    4.06    1.63
   3  -7   3    1.80    2.06
   3  -7   3    3.73    1.40
  -4   7  -3    3.08    1.55
   4  -7   3    1.87    1.30
   4  -7   3    2.65    2.22
  -5   7  -3   -0.24    2.06
  -5   7  -3    1.07    1.42
   5  -7   3    1.66    1.08
   5  -7   3   -0.75    2.26
  -6   7  -3    0.34    2.18
   6  -7   3    5.77    1.30
  -7   7  -3   19.52    3.24
   7  -7   3   32.50    2.21
   7  -7   3   25.23    2.56
  -8   7  -3   66.65    5.20
   8  -7   3   63.28    3.58
  -9   7  -3    6.05    2.76
   9  -7   3    7.51    1.67
 -10   7  -3   -0.60    2.41
 -13  -6   3    0.87    2.44
 -13  -6   3    1.12    1.45
 -12  -6   3    6.27    1.78
 -12  -6   3    7.52    2.73
 -11  -6   3   11.36    2.09
 -11  -6   3   11.43    2.96
 -10  -6   3    3.86    2.76
 -10  -6   3    5.14    1.77
  -9  -6   3   18.04    2.60
  -9  -6   3   21.29    3.29
   8   6  -3   62.43    3.59
  -8  -6   3   58.27    4.84
   7   6  -3   17.69    2.40
  -7  -6   3   21.28    3.16
   6   6  -3   15.45    2.14
  -6  -6   3   15.66    2.77
   5   6  -3   21.66    2.39
   5   6  -3   19.49    2.83
  -5  -6   3   23.58    3.41
  -5  -6   3   17.75    2.20
   4   6  -3   36.55    2.77
   4   6  -3   38.82    3.38
  -4  -6   3   39.23    3.65
  -4  -6   3   34.18    2.70
   3   6  -3   48.17    3.11
   3   6  -3   55.20    3.64
  -3  -6   3   48.99    3.06
  -3  -6   3   51.33    3.76
   2   6  -3   10.36    1.80
   2   6  -3   10.92    2.34
  -2  -6   3   11.76    1.85
  -2  -6   3   11.28    2.11
   1   6  -3   18.86    2.19
  -1  -6   3   24.19    2.95
  -1  -6   3   17.96    2.10
   0   6  -3   37.50    2.70
   0  -6   3   41.29    3.66
   0  -6   3   42.33    3.26
   0  -6   3   34.17    2.57
  -1   6  -3    1.90    1.31
   1  -6   3    3.63    1.75
   1  -6   3    2.28    1.27
   1  -6   3    2.54    1.54
  -2   6  -3   23.00    2.33
   2  -6   3   27.29    2.89
   2  -6   3   26.42    3.07
   2  -6   3   21.84    2.12
  -3   6  -3   13.19    1.88
   3  -6   3   14.64    2.21
   3  -6   3   15.73    2.57
   3  -6   3   13.43    2.10
  -4   6  -3   14.16    1.97
  -4   6  -3   17.01    2.60
   4  -6   3   14.30    2.67
  -5   6  -3   15.03    2.69
   5  -6   3   13.71    1.85
  -6   6  -3    6.33    1.59
  -6   6  -3    4.36    2.30
   6  -6   3    4.42    1.28
  -7   6  -3   18.74    3.08
   7  -6   3   23.78    2.11
  -8   6  -3    0.96    2.24
   8  -6   3    2.08    1.35
  -9   6  -3    1.68    2.41
   9  -6   3    5.02    1.29
 -10   6  -3    4.66    2.56
 -11   6  -3    0.45    2.22
 -13  -5   3    7.36    1.59
 -13  -5   3    8.76    2.79
 -12  -5   3   27.29    2.56
 -12  -5   3   35.14    4.40
 -11  -5   3   13.82    2.09
 -11  -5   3   14.90    3.15
 -10  -5   3   25.25    3.48
 -10  -5   3   25.14    2.38
 -10  -5   3   23.36    2.59
   9   5  -3  119.22    5.07
  -9  -5   3  125.39    6.50
  -9  -5   3  119.32    5.08
   8   5  -3   41.30    2.83
  -8  -5   3   46.57    4.32
  -8  -5   3   40.92    2.79
   7   5  -3   15.00    2.00
  -7  -5   3   17.06    2.14
  -7  -5   3   16.76    2.80
   6   5  -3   48.23    3.65
   6   5  -3   50.52    3.05
  -6  -5   3   48.79    3.97
  -6  -5   3   46.64    2.94
   5   5  -3   40.67    2.75
   5   5  -3   41.84    3.27
  -5  -5   3   40.33    2.69
  -5  -5   3   42.77    3.63
   4   5  -3   66.24    3.45
  -4  -5   3   66.51    4.33
  -4  -5   3   60.25    4.75
   3   5  -3   21.52    2.61
  -3  -5   3   20.45    2.27
  -3  -5   3   22.39    2.86
   2   5  -3  141.21    5.80
   2   5  -3  143.72    5.81
  -2  -5   3  135.70    5.38
  -2  -5   3  134.27    5.78
   1   5  -3   27.49    2.83
   1   5  -3   24.95    2.38
  -1  -5   3   25.48    2.35
  -1  -5   3   33.10    3.09
   0   5  -3   14.46    2.01
   0  -5   3   21.96    2.68
   0  -5   3   13.22    1.91
   0  -5   3   18.66    2.56
  -1   5  -3   19.76    2.02
   1  -5   3   18.12    2.45
   1  -5   3   22.12    2.67
   1  -5   3   20.31    1.94
  -2   5  -3  117.75    4.83
   2  -5   3  128.80    5.81
   2  -5   3  119.85    4.80
  -3   5  -3   24.79    2.15
  -3   5  -3   26.94    2.91
   3  -5   3   26.89    2.06
   3  -5   3   26.09    2.68
   3  -5   3   23.32    2.96
  -4   5  -3   22.69    2.73
  -4   5  -3   19.63    1.99
   4  -5   3   16.57    1.86
   4  -5   3   17.97    2.65
  -5   5  -3    9.07    2.17
  -5   5  -3   10.93    1.64
   5  -5   3    9.49    1.51
  -6   5  -3   40.48    3.66
  -6   5  -3   40.56    2.53
   6  -5   3   38.47    2.42
  -7   5  -3   84.10    5.03
  -7   5  -3   85.21    3.64
   7  -5   3   85.25    3.55
  -8   5  -3   32.59    3.74
   8  -5   3   31.31    2.23
   8  -5   3   31.90    1.97
  -9   5  -3    9.19    4.55
   9  -5   3    7.66    1.34
   9  -5   3    8.85    1.13
 -10   5  -3   37.89    4.26
 -11   5  -3    7.65    2.59
 -14  -4   3    1.43    1.85
 -13  -4   3    8.18    1.90
 -13  -4   3   10.08    2.97
 -12  -4   3    5.01    1.42
 -12  -4   3    4.48    2.49
 -11  -4   3   -1.77    1.13
 -11  -4   3    3.78    1.11
 -10  -4   3   15.98    2.24
 -10  -4   3   11.77    2.73
 -10  -4   3   17.23    2.09
   9   4  -3   49.84    2.91
  -9  -4   3   47.69    4.34
  -8  -4   3   15.89    2.78
  -8  -4   3   16.32    1.98
   7   4  -3   64.67    3.26
  -7  -4   3   64.60    4.32
  -7  -4   3   61.51    3.19
   6   4  -3   14.54    2.30
   6   4  -3   13.26    1.86
  -6  -4   3   13.98    2.34
  -6  -4   3   14.26    1.80
   5   4  -3    9.73    1.60
  -5  -4   3   10.93    1.64
  -5  -4   3   10.10    2.46
   4   4  -3   20.14    2.55
   4   4  -3   24.45    2.09
  -4  -4   3   22.28    1.96
  -4  -4   3   21.47    2.91
   3   4  -3   21.04    2.01
   3   4  -3   15.37    2.38
  -3  -4   3   18.33    1.89
  -3  -4   3   22.28    2.80
   2   4  -3   74.97    3.89
   2   4  -3   75.13    3.50
  -2  -4   3   74.95    3.44
  -2  -4   3   76.55    3.84
   1   4  -3   64.02    3.19
   1   4  -3   63.85    3.54
  -1  -4   3   63.23    3.12
  -1  -4   3   68.87    3.76
   0   4  -3    8.00    1.48
   0  -4   3   10.99    1.57
   0  -4   3    9.48    1.75
   0  -4   3   10.33    1.91
  -1   4  -3  200.55    6.78
   1  -4   3  193.45    7.14
   1  -4   3  191.44    6.70
   1  -4   3  196.59    7.10
  -2   4  -3    8.24    1.43
   2  -4   3    7.31    1.62
   2  -4   3    7.69    1.35
   2  -4   3    8.80    1.91
  -3   4  -3    8.90    1.82
  -3   4  -3   10.09    1.47
   3  -4   3    9.11    1.42
   3  -4   3    7.56    1.62
  -4   4  -3    0.99    0.99
  -4   4  -3    1.16    1.49
   4  -4   3    0.85    0.92
  -5   4  -3   33.51    2.16
  -5   4  -3   35.37    3.14
   5  -4   3   38.16    3.03
   5  -4   3   37.10    2.16
  -6   4  -3   37.87    2.23
  -6   4  -3   36.96    3.37
   6  -4   3   33.91    2.11
  -7   4  -3   43.58    3.68
  -7   4  -3   40.41    2.28
   7  -4   3   39.93    2.20
  -8   4  -3    0.95    1.97
   8  -4   3    1.39    0.85
  -9   4  -3   24.97    3.69
 -10   4  -3   13.94    3.16
 -11   4  -3   -2.16    2.08
 -12   4  -3    0.65    2.22
 -14  -3   3    2.49    2.26
 -13  -3   3   61.09    2.93
 -13  -3   3   73.87    2.92
 -13  -3   3   68.57    5.25
 -12  -3   3    5.23    1.27
 -12  -3   3    2.70    2.37
 -11  -3   3  105.19    4.06
 -11  -3   3  106.41    5.97
 -11  -3   3   96.67    4.14
 -10  -3   3  142.51    5.26
 -10  -3   3  135.34    5.14
 -10  -3   3  137.97    6.71
   9   3  -3    5.20    1.25
  -9  -3   3    5.37    1.20
  -9  -3   3    5.42    2.19
   8   3  -3  177.27    6.23
  -8  -3   3  177.96    7.39
  -8  -3   3  175.40    6.24
   7   3  -3  319.53   11.35
   7   3  -3  326.64   10.47
  -7  -3   3  330.67   10.48
  -7  -3   3  331.96   11.34
   6   3  -3  154.02    6.42
   6   3  -3  145.70    5.33
  -6  -3   3  140.03    5.98
  -6  -3   3  137.86    5.22
   5   3  -3   15.24    2.40
   5   3  -3   13.94    1.78
  -5  -3   3   13.06    1.66
  -5  -3   3   18.59    2.53
   4   3  -3   16.25    2.32
   4   3  -3   14.59    1.75
  -4  -3   3   15.60    1.75
  -4  -3   3   20.01    2.49
   3   3  -3  180.80    6.24
   3   3  -3  172.77    6.52
  -3  -3   3  184.09    6.63
  -3  -3   3  176.56    6.18
   2   3  -3   50.99    2.73
   2   3  -3   54.53    3.15
  -2  -3   3   57.73    3.39
  -2  -3   3   51.70    2.71
   1   3  -3  119.21    4.80
   1   3  -3  113.97    4.42
  -1  -3   3  116.13    4.87
  -1  -3   3  114.83    4.39
   0   3  -3   54.83    2.75
   0   3  -3   53.92    3.01
   0  -3   3   55.61    3.28
   0  -3   3   57.22    3.17
   0  -3   3   53.22    2.69
  -1   3  -3  307.91    9.70
   1  -3   3  303.39    9.66
   1  -3   3  304.80   10.00
   1  -3   3  304.84   10.03
  -2   3  -3   37.23    2.82
  -2   3  -3   37.62    2.20
   2  -3   3   33.33    2.86
   2  -3   3   35.45    2.20
   2  -3   3   39.83    2.73
  -3   3  -3   50.83    3.21
  -3   3  -3   51.56    2.51
   3  -3   3   48.35    2.43
   3  -3   3   48.03    2.85
  -4   3  -3   24.73    1.78
  -4   3  -3   21.98    2.53
   4  -3   3   27.37    2.43
   4  -3   3   23.10    1.68
  -5   3  -3  228.90    7.62
  -5   3  -3  231.81    8.51
   5  -3   3  267.43   10.13
   5  -3   3  227.68    7.57
  -6   3  -3  232.87    8.51
  -6   3  -3  227.73    7.39
   6  -3   3  229.19    8.33
   6  -3   3  228.95    7.31
  -7   3  -3  177.02    5.75
  -7   3  -3  172.37    6.97
   7  -3   3  169.85    5.66
  -8   3  -3    7.22    2.15
  -8   3  -3    7.26    1.07
  -9   3  -3  224.69    8.95
 -10   3  -3   81.32    5.17
 -11   3  -3   34.24    4.03
 -12   3  -3   12.76    2.85
 -13   3  -3    3.12    2.25
 -14  -2   3   11.30    2.86
 -13  -2   3   12.40    2.88
 -12  -2   3    1.14    2.06
 -12  -2   3    2.12    0.87
 -11  -2   3    6.34    2.51
 -11  -2   3    8.33    1.13
 -11  -2   3    5.12    1.16
 -10  -2   3   43.05    2.43
 -10  -2   3   43.78    2.31
 -10  -2   3   48.12    4.15
   9   2  -3    1.59    0.92
  -9  -2   3    2.57    1.94
  -9  -2   3    1.17    0.91
   8   2  -3   83.92    3.43
  -8  -2   3   87.98    4.75
  -8  -2   3   80.48    3.39
   7   2  -3   24.29    1.85
   7   2  -3   24.38    2.81
  -7  -2   3   26.29    3.02
  -7  -2   3   23.09    1.78
   6   2  -3   23.18    1.79
   6   2  -3   20.29    2.52
  -6  -2   3   19.19    1.68
   5   2  -3   83.22    3.44
   5   2  -3   85.80    4.15
  -5  -2   3   89.59    4.29
  -5  -2   3   80.51    3.42
   4   2  -3    5.33    1.65
   4   2  -3    4.40    1.15
  -4  -2   3    3.85    1.08
  -4  -2   3    5.82    1.89
   3   2  -3   50.41    2.86
   3   2  -3   53.10    2.55
  -3  -2   3   51.25    3.08
  -3  -2   3   53.78    2.52
   2   2  -3  106.28    4.02
   2   2  -3  106.58    4.34
  -2  -2   3  111.90    4.47
  -2  -2   3  108.26    4.00
   1   2  -3   13.06    1.71
  -1  -2   3   10.68    1.64
   0   2  -3  383.53   11.45
   0   2  -3  386.59   11.67
   0  -2   3  343.76   11.34
   0  -2   3  373.68   11.63
  -1   2  -3  225.50    7.10
   1  -2   3  213.12    7.37
   1  -2   3  219.76    7.35
   1  -2   3  216.90    7.04
  -2   2  -3  126.43    4.94
  -2   2  -3  133.27    4.62
   2  -2   3  127.08    4.94
   2  -2   3  135.66    4.59
  -3   2  -3   29.49    1.89
  -3   2  -3   29.25    2.52
   3  -2   3   30.52    2.44
   3  -2   3   29.09    1.78
  -4   2  -3   34.34    2.69
  -4   2  -3   32.49    1.91
   4  -2   3   31.74    1.82
   4  -2   3   34.95    2.59
  -5   2  -3   10.33    1.80
  -5   2  -3   10.30    1.29
   5  -2   3   11.37    1.73
   5  -2   3   12.10    1.24
  -6   2  -3  132.70    5.61
  -6   2  -3  136.11    4.60
   6  -2   3  140.00    4.74
   6  -2   3  135.27    5.58
  -7   2  -3    1.40    1.34
  -7   2  -3    1.94    0.77
   7  -2   3    1.90    0.86
   7  -2   3    2.87    1.26
  -8   2  -3   55.87    3.85
   8  -2   3   58.85    2.25
  -9   2  -3   35.30    3.56
 -10   2  -3    1.75    1.90
 -11   2  -3   12.05    3.69
 -12   2  -3    9.02    2.51
 -13   2  -3    3.02    2.20
 -14  -1   3   24.22    3.86
 -13  -1   3    7.13    2.51
 -12  -1   3   17.18    3.05
 -11  -1   3    8.47    2.46
 -10  -1   3    6.96    1.13
 -10  -1   3    7.48    1.05
 -10  -1   3    5.78    2.27
   9   1  -3   20.91    1.57
  -9  -1   3   22.27    3.17
  -9  -1   3   21.92    1.61
   8   1  -3  186.59    8.08
   8   1  -3  188.54    6.22
  -8  -1   3  197.30    7.58
  -8  -1   3  192.49    6.24
   7   1  -3   45.00    3.32
   7   1  -3   45.54    2.23
  -7  -1   3   47.22    3.36
  -7  -1   3   46.23    2.18
   6   1  -3    5.77    1.73
   6   1  -3    6.11    1.10
  -6  -1   3    6.12    1.80
  -6  -1   3    6.54    1.06
   5   1  -3    9.22    1.76
   5   1  -3    9.92    1.29
  -5  -1   3   11.41    2.01
  -5  -1   3   11.25    1.28
   4   1  -3   71.10    3.56
   4   1  -3   68.62    2.87
  -4  -1   3   69.44    3.67
  -4  -1   3   64.59    2.79
   3   1  -3    3.93    1.30
   3   1  -3    4.89    1.02
  -3  -1   3    2.45    0.88
  -3  -1   3    3.75    1.37
   2   1  -3    9.34    1.20
   2   1  -3    6.85    1.30
  -2  -1   3    7.23    1.04
  -2  -1   3    7.82    1.44
   1   1  -3  689.92   19.96
   1   1  -3  670.13   20.11
  -1  -1   3  674.89   19.91
  -1  -1   3  673.98   20.13
   0   1  -3  285.52    9.05
   0   1  -3  272.59    8.52
   0  -1   3  266.30    8.72
  -1   1  -3  162.76    5.14
   1  -1   3  149.05    5.40
   1  -1   3  152.40    5.35
  -2   1  -3    6.41    1.30
  -2   1  -3    5.52    0.94
   2  -1   3    4.74    1.08
  -3   1  -3   38.07    1.94
  -3   1  -3   39.33    2.48
   3  -1   3   38.39    2.06
   3  -1   3   37.88    2.37
  -4   1  -3   43.85    2.78
  -4   1  -3   45.67    2.13
   4  -1   3   44.73    2.75
   4  -1   3   43.78    2.06
  -5   1  -3   28.85    1.66
  -5   1  -3   25.58    2.21
   5  -1   3   26.91    1.56
   5  -1   3   29.82    2.42
  -6   1  -3    0.43    0.67
  -6   1  -3    0.08    1.29
   6  -1   3    0.23    0.65
   6  -1   3   -0.32    0.97
  -7   1  -3   88.25    4.35
  -7   1  -3   94.35    3.22
   7  -1   3   89.17    3.13
   7  -1   3   93.39    4.36
  -8   1  -3  127.45    5.64
  -9   1  -3   10.67    2.12
 -10   1  -3   22.72    3.27
 -11   1  -3   16.14    2.70
 -12   1  -3    5.30    2.27
 -13   1  -3    7.40    2.46
 -14   1  -3   18.19    3.10
 -14   0   3   11.36    2.56
 -13   0   3    1.86    2.13
 -12   0   3   10.01    2.57
 -11   0   3   13.34    2.77
 -10   0   3    6.03    2.20
  -9   0   3   22.58    3.15
  -9   0   3   22.22    1.36
   8   0  -3   28.94    3.14
   8   0  -3   32.89    1.66
  -8   0   3   34.19    1.71
  -8   0   3   31.55    3.12
   7   0  -3    1.09    0.70
   7   0  -3   -0.29    1.46
  -7   0   3    0.98    1.40
  -7   0   3    0.54    0.73
   6   0  -3   74.00    2.74
   6   0  -3   70.49    3.79
  -6   0   3   69.58    3.58
  -6   0   3   64.96    2.91
   5   0  -3    9.60    1.18
   5   0  -3    7.31    1.56
  -5   0   3    8.37    1.09
  -5   0   3    9.49    1.88
   4   0  -3   37.60    1.92
   4   0  -3   38.57    2.68
  -4   0   3   37.50    2.52
  -4   0   3   36.00    1.84
   3   0  -3    8.33    1.17
   3   0  -3   11.29    1.44
  -3   0   3    7.60    1.10
  -3   0   3   11.65    1.54
   2   0  -3    7.59    1.00
  -2   0   3    7.00    1.23
  -2   0   3    6.76    0.91
   1   0  -3  182.04    5.65
   1   0  -3  174.45    5.80
  -1   0   3  180.90    5.63
  -1   0   3  168.97    5.80
   0   0  -3   41.62    2.17
   0   0  -3   43.25    1.94
   0   0   3   44.99    1.93
   0   0   3   42.28    2.19
  -1   0  -3   13.39    1.23
   1   0   3   12.52    1.16
   1   0   3   12.75    1.47
   1   0   3   17.23    1.53
  -2   0  -3  152.47    4.89
  -2   0  -3  150.16    5.17
   2   0   3  151.18    4.87
  -3   0  -3   31.20    1.58
  -3   0  -3   30.55    1.89
   3   0   3   30.55    2.00
   3   0   3   27.38    1.52
  -4   0  -3   46.44    2.64
  -4   0  -3   46.37    2.00
   4   0   3   44.82    2.59
   4   0   3   45.50    1.96
  -5   0  -3   22.74    1.44
  -5   0  -3   21.43    2.19
   5   0   3   21.60    2.24
   5   0   3   24.15    1.44
  -6   0  -3    3.21    1.32
  -6   0  -3    4.82    0.81
   6   0   3    5.25    0.83
   6   0   3    4.22    1.36
  -7   0  -3   53.06    2.11
  -7   0  -3   51.19    3.20
   7   0   3   52.70    2.06
   7   0   3   56.41    3.45
  -8   0  -3   52.18    3.46
   8   0   3   54.90    3.45
  -9   0  -3    0.58    1.55
 -10   0  -3    2.76    1.92
 -11   0  -3   11.28    2.48
 -12   0  -3    6.81    2.36
 -13   0  -3   10.18    2.65
 -14   0  -3    5.95    2.36
 -14   1   3   15.29    2.94
 -13   1   3    2.26    2.05
 -12   1   3    1.56    1.95
 -11   1   3    3.62    2.04
 -10   1   3   62.65    4.33
  -9   1   3  117.76    5.73
   8  -1  -3   49.71    3.74
  -8   1   3   51.71    3.55
   7  -1  -3   68.29    2.53
  -7   1   3   70.17    2.52
  -7   1   3   74.26    3.89
   6  -1  -3   16.00    1.19
   6  -1  -3   14.98    2.27
  -6   1   3   15.72    1.16
  -6   1   3   14.98    2.28
   5  -1  -3    1.53    0.76
   5  -1  -3    1.92    1.35
  -5   1   3    0.83    0.72
  -5   1   3    1.20    1.43
   4  -1  -3   29.27    2.36
   4  -1  -3   22.96    1.51
  -4   1   3   29.94    2.42
  -4   1   3   24.93    1.48
   3  -1  -3  271.68    8.63
   3  -1  -3  276.75    8.27
  -3   1   3  272.56    8.23
  -3   1   3  268.48    8.62
   2  -1  -3  594.59   16.91
   2  -1  -3  581.05   17.11
  -2   1   3  560.96   17.06
  -2   1   3  573.92   16.87
   1  -1  -3  569.13   16.23
   1  -1  -3  537.80   16.28
  -1   1   3  564.47   16.22
  -1   1   3  545.08   16.28
   0  -1  -3   62.84    2.37
   0  -1  -3   61.09    2.43
   0   1   3   61.07    2.42
  -1  -1  -3    3.59    0.76
  -1  -1  -3    3.84    0.87
   1   1   3    2.60    0.69
   1   1   3    2.92    0.78
  -2  -1  -3  155.41    4.81
  -2  -1  -3  142.71    4.92
   2   1   3  151.49    4.96
   2   1   3  149.36    4.76
  -3  -1  -3 1254.85   36.14
   3   1   3 1258.23   36.12
  -4  -1  -3    0.39    0.94
  -4  -1  -3    0.65    0.71
   4   1   3    1.27    0.70
   4   1   3    0.75    0.92
  -5  -1  -3   22.45    2.15
  -5  -1  -3   23.70    1.49
   5   1   3   24.95    1.44
   5   1   3   20.18    2.13
  -6  -1  -3    7.89    0.98
  -6  -1  -3    5.23    1.31
   6   1   3    7.71    1.07
   6   1   3    5.72    1.46
  -7  -1  -3    2.22    2.13
  -7  -1  -3    1.08    0.66
   7   1   3    1.39    1.14
   7   1   3    1.80    0.71
  -8  -1  -3    3.32    0.72
  -8  -1  -3    3.26    1.48
   8   1   3    3.62    0.76
   8   1   3    3.27    1.47
  -9  -1  -3  126.98    5.62
 -10  -1  -3   60.21    3.83
 -11  -1  -3   10.36    2.34
 -13  -1  -3    0.00    2.00
 -14  -1  -3    6.55    2.32
 -13   2   3   13.56    2.80
 -12   2   3   29.09    3.63
 -11   2   3    2.46    1.89
 -10   2   3   81.83    4.92
  -9   2   3    2.45    1.73
   8  -2  -3    0.67    1.55
  -8   2   3    3.58    1.57
  -7   2   3  139.39    5.77
   6  -2  -3   20.53    1.24
   6  -2  -3   20.03    2.30
  -6   2   3   22.28    2.29
   5  -2  -3   46.82    2.91
   5  -2  -3   45.61    1.92
  -5   2   3   45.74    1.88
  -5   2   3   48.53    2.92
   4  -2  -3   37.98    2.50
   4  -2  -3   35.70    1.72
  -4   2   3   37.77    2.62
  -4   2   3   37.25    1.71
   3  -2  -3   17.70    7.76
  -3   2   3    5.84    6.28
   2  -2  -3   82.13    3.11
   2  -2  -3   84.74    2.92
  -2   2   3   83.13    3.13
  -2   2   3   84.58    2.91
   1  -2  -3  161.19    5.10
   1  -2  -3  162.75    5.11
  -1   2   3  161.41    5.10
  -1   2   3  165.12    5.12
   0  -2  -3    4.92    0.68
   0   2   3    4.48    0.69
  -1  -2  -3  194.55    6.08
  -1  -2  -3  204.51    5.98
   1   2   3  187.48    5.92
   1   2   3  198.61    6.08
  -2  -2  -3  257.17    7.61
  -2  -2  -3  249.65    7.57
   2   2   3  247.10    7.57
   2   2   3  243.72    7.54
  -3  -2  -3  180.55    5.90
  -3  -2  -3  181.06    5.75
   3   2   3  189.50    5.75
   3   2   3  183.39    5.91
  -4  -2  -3  391.97   12.24
  -4  -2  -3  411.73   11.98
   4   2   3  403.76   12.28
   4   2   3  404.35   11.96
  -5  -2  -3   20.94    2.02
  -5  -2  -3   20.90    1.52
   5   2   3   18.67    1.97
   5   2   3   22.82    1.47
  -6  -2  -3   41.27    2.67
  -6  -2  -3   43.30    2.02
   6   2   3   43.59    2.76
   6   2   3   46.26    1.99
  -7  -2  -3   23.14    2.28
  -7  -2  -3   23.40    1.50
   7   2   3   26.59    2.39
   7   2   3   25.82    1.49
  -8  -2  -3   17.81    2.29
  -8  -2  -3   16.01    1.30
   8   2   3   17.33    1.32
   8   2   3   19.22    2.41
  -9  -2  -3   88.24    4.52
  -9  -2  -3   93.87    3.24
 -10  -2  -3   35.34    3.30
 -11  -2  -3    0.54    1.77
 -12  -2  -3   35.53    4.06
 -13  -2  -3   12.02    2.60
 -14  -2  -3   19.81    3.23
 -13   3   3   17.33    2.96
 -12   3   3    1.70    1.99
 -11   3   3   23.62    3.34
 -10   3   3   69.11    4.46
  -9   3   3   56.89    3.84
   8  -3  -3    0.51    1.58
  -8   3   3    0.42    1.33
   7  -3  -3   52.74    3.56
  -7   3   3   49.67    3.15
   6  -3  -3   77.07    2.62
   6  -3  -3   75.66    3.75
  -6   3   3   74.41    2.56
  -6   3   3   75.25    3.73
   5  -3  -3  382.33   12.18
   5  -3  -3  384.95   11.35
  -5   3   3  377.22   11.33
  -5   3   3  392.06   12.16
   4  -3  -3  410.95   12.66
   4  -3  -3  409.25   12.09
  -4   3   3  408.17   12.07
  -4   3   3  407.91   12.62
   3  -3  -3    6.08    0.90
  -3   3   3    7.76    1.02
  -3   3   3    5.62    1.12
   2  -3  -3 1085.59   31.30
   2  -3  -3 1085.81   31.24
  -2   3   3 1106.65   31.31
  -2   3   3 1057.02   31.22
   1  -3  -3   98.11    3.26
   1  -3  -3  102.74    3.41
  -1   3   3   98.40    3.33
  -1   3   3  100.14    3.38
   0  -3  -3   72.81    2.38
   0  -3  -3   86.87    2.81
   0   3   3   81.36    2.78
   0   3   3   63.86    2.34
  -1  -3  -3  314.93    8.93
  -1  -3  -3  308.40    9.30
   1   3   3  300.06    8.91
   1   3   3  310.05    9.30
  -2  -3  -3   28.78    1.55
   2   3   3   30.64    1.59
   2   3   3   27.36    1.34
  -3  -3  -3  787.37   22.89
  -3  -3  -3  783.49   22.84
   3   3   3  787.83   22.87
  -4  -3  -3  186.81    6.23
  -4  -3  -3  190.74    6.06
   4   3   3  187.62    6.41
   4   3   3  198.60    6.32
  -5  -3  -3  261.46    8.11
  -5  -3  -3  255.50    8.50
   5   3   3  265.85    8.13
   5   3   3  267.30    8.57
  -6  -3  -3  354.23   10.84
  -6  -3  -3  358.81   11.45
   6   3   3  368.05   10.91
   6   3   3  354.61   11.46
  -7  -3  -3  262.80    8.22
  -7  -3  -3  263.09    8.97
   7   3   3  271.88    8.27
   7   3   3  263.58    9.01
  -8  -3  -3   55.18    3.31
  -8  -3  -3   54.10    2.41
   8   3   3   56.36    2.44
   8   3   3   56.82    3.37
  -9  -3  -3    1.57    1.48
  -9  -3  -3    3.29    0.94
   9   3   3    1.13    1.66
 -10  -3  -3   10.82    1.32
 -10  -3  -3   10.97    1.40
 -10  -3  -3   14.97    2.37
 -11  -3  -3   66.71    2.63
 -11  -3  -3   67.05    4.35
 -12  -3  -3   59.87    4.36
 -13  -3  -3    3.70    2.12
 -14  -3  -3   11.65    2.80
 -13   4   3   10.78    2.69
 -12   4   3    2.33    2.12
 -11   4   3   35.95    4.16
 -10   4   3    9.94    2.27
  -9   4   3   -1.06    1.61
  -8   4   3    3.86    1.61
   7  -4  -3    3.53    1.57
  -7   4   3    3.42    1.46
   6  -4  -3    2.16    0.67
   6  -4  -3    0.71    1.19
  -6   4   3    0.85    1.16
  -6   4   3    1.80    0.66
   5  -4  -3   33.89    1.64
   5  -4  -3   33.67    2.44
  -5   4   3   35.47    2.41
  -5   4   3   32.49    1.59
   4  -4  -3    4.20    8.62
  -4   4   3    8.79    9.38
   3  -4  -3  145.04    4.72
   3  -4  -3  141.46    5.16
  -3   4   3  144.40    4.69
  -3   4   3  141.33    4.93
   2  -4  -3   61.69    2.44
   2  -4  -3   58.38    2.44
  -2   4   3   60.91    2.43
  -2   4   3   63.55    2.66
   1  -4  -3   23.69    1.23
   1  -4  -3   26.89    1.50
  -1   4   3   22.56    1.49
  -1   4   3   25.99    1.65
   0  -4  -3    5.13    0.91
   0   4   3    4.97    0.88
  -1  -4  -3   10.70    1.23
   1   4   3    8.74    1.13
  -2  -4  -3   82.43    3.00
  -2  -4  -3   74.19    2.55
   2   4   3   74.72    2.59
   2   4   3   78.35    2.96
  -3  -4  -3  214.40    6.71
  -3  -4  -3  215.96    6.89
   3   4   3  223.57    6.92
   3   4   3  214.89    6.75
  -4  -4  -3   63.94    2.74
  -4  -4  -3   65.97    2.77
   4   4   3   63.03    2.73
  -5  -4  -3  448.38   13.87
  -5  -4  -3  461.61   13.69
   5   4   3  453.31   13.93
   5   4   3  454.73   13.70
  -6  -4  -3  369.77   11.37
  -6  -4  -3  373.25   11.77
   6   4   3  382.68   11.45
   6   4   3  366.08   11.81
  -7  -4  -3    9.76    1.64
  -7  -4  -3   10.73    1.33
   7   4   3   12.04    1.86
   7   4   3   13.53    1.47
  -8  -4  -3   11.12    1.79
  -8  -4  -3   10.78    1.44
   8   4   3   12.10    1.48
  -9  -4  -3    4.42    1.12
  -9  -4  -3    7.09    1.19
  -9  -4  -3    5.42    1.68
   9   4   3    6.61    1.93
 -10  -4  -3   26.54    1.91
 -10  -4  -3   27.22    3.05
 -10  -4  -3   25.83    1.90
 -11  -4  -3   63.85    2.82
 -11  -4  -3   64.84    2.83
 -11  -4  -3   67.33    4.34
 -12  -4  -3    3.86    0.88
 -12  -4  -3    3.06    2.01
 -12  -4  -3    2.70    0.94
 -13  -4  -3   11.92    2.63
 -14  -4  -3   25.50    3.79
 -12   5   3    7.58    2.55
 -10   5   3   32.40    3.87
  -9   5   3    1.16    1.83
  -8   5   3    6.82    1.98
   7  -5  -3   12.32    2.01
  -7   5   3   10.47    1.97
   6  -5  -3   11.24    1.82
   6  -5  -3   10.14    1.22
  -6   5   3   12.08    1.82
   5  -5  -3   90.85    4.05
   5  -5  -3   97.59    3.40
  -5   5   3   93.50    4.20
  -5   5   3   95.54    4.08
   4  -5  -3  104.26    3.65
   4  -5  -3   99.00    4.03
  -4   5   3  106.00    3.67
  -4   5   3   98.58    4.00
   3  -5  -3   38.19    2.26
   3  -5  -3   43.23    2.10
  -3   5   3   39.84    2.22
  -3   5   3   41.07    2.05
   2  -5  -3   12.37    1.43
   2  -5  -3   17.68    1.52
  -2   5   3   11.01    1.44
  -2   5   3   13.83    1.39
   1  -5  -3  118.64    3.95
   1  -5  -3  129.07    4.37
  -1   5   3  125.29    4.31
  -1   5   3  119.97    4.00
   0  -5  -3   55.91    2.00
   0  -5  -3   54.37    1.93
   0  -5  -3   57.35    2.54
   0   5   3   63.53    2.59
  -1  -5  -3    4.09    0.98
  -1  -5  -3    3.45    0.48
  -1  -5  -3    2.83    0.48
   1   5   3    3.84    0.92
  -2  -5  -3   66.16    2.84
  -2  -5  -3   66.45    2.43
   2   5   3   67.97    2.83
   2   5   3   67.77    2.40
  -3  -5  -3  209.88    6.60
  -3  -5  -3  213.71    6.92
   3   5   3  213.26    6.65
   3   5   3  209.51    6.91
  -4  -5  -3   10.63    1.39
  -4  -5  -3   10.24    1.31
   4   5   3   10.37    1.37
  -5  -5  -3   57.31    2.71
  -5  -5  -3   54.60    2.83
   5   5   3   58.68    3.05
   5   5   3   51.50    2.65
  -6  -5  -3   21.29    1.78
  -6  -5  -3   21.07    2.10
   6   5   3   20.03    2.13
   6   5   3   21.63    1.74
  -7  -5  -3  150.39    5.22
  -7  -5  -3  142.99    5.64
   7   5   3  145.94    5.24
   7   5   3  148.54    5.74
  -8  -5  -3   30.90    2.92
  -8  -5  -3   34.62    2.17
  -9  -5  -3   11.12    2.03
  -9  -5  -3    9.44    1.47
  -9  -5  -3   11.69    1.53
   9   5   3   11.53    2.15
 -10  -5  -3   13.39    1.86
 -10  -5  -3   15.48    1.81
 -10  -5  -3   16.50    2.49
 -11  -5  -3    5.92    1.36
 -11  -5  -3    5.01    2.07
 -11  -5  -3    5.69    1.29
 -12  -5  -3    8.83    2.38
 -12  -5  -3    9.62    1.43
 -12  -5  -3   10.85    1.47
 -13  -5  -3   47.65    4.25
 -13  -5  -3   43.89    2.40
 -13  -5  -3   48.91    2.35
 -14  -5  -3   12.49    2.84
 -11   6   3   57.34    4.66
 -10   6   3    4.76    2.19
  -9   6   3   37.97    3.94
  -8   6   3   22.87    2.82
   7  -6  -3   74.15    4.18
   7  -6  -3   75.84    2.92
  -7   6   3   78.55    4.35
   6  -6  -3   17.01    1.47
   6  -6  -3   19.47    1.58
   6  -6  -3   17.67    2.47
   5  -6  -3   10.79    1.38
   5  -6  -3    9.04    1.56
   5  -6  -3   10.44    1.25
  -5   6   3    7.49    1.54
   4  -6  -3    2.78    0.99
   4  -6  -3    0.33    0.99
  -4   6   3    1.37    0.89
  -4   6   3    0.79    1.07
   3  -6  -3   52.14    2.56
   3  -6  -3   55.39    2.52
  -3   6   3   51.57    2.62
  -3   6   3   55.48    2.53
   2  -6  -3   12.36    1.54
   2  -6  -3    7.76    1.20
  -2   6   3    9.78    1.31
  -2   6   3    8.63    1.20
   1  -6  -3  151.98    5.06
   1  -6  -3  163.73    5.50
  -1   6   3  157.97    5.13
  -1   6   3  158.21    5.48
   0  -6  -3  194.60    6.60
   0  -6  -3  203.36    6.25
   0  -6  -3  213.77    6.85
   0   6   3  211.25    6.85
  -1  -6  -3    6.18    1.26
  -1  -6  -3    6.27    1.10
  -1  -6  -3    4.89    0.77
   1   6   3    5.21    1.21
  -2  -6  -3   51.39    2.10
  -2  -6  -3   49.02    2.55
   2   6   3   48.02    2.08
   2   6   3   48.90    2.55
  -3  -6  -3   24.66    1.76
  -3  -6  -3   22.70    1.89
   3   6   3   22.42    1.87
   3   6   3   22.51    1.72
  -4  -6  -3    8.41    1.31
  -4  -6  -3   10.22    1.45
   4   6   3    9.71    1.41
  -5  -6  -3  130.42    4.71
  -5  -6  -3  121.71    4.67
   5   6   3  128.91    4.79
   5   6   3  122.46    4.70
  -6  -6  -3    1.52    1.02
  -6  -6  -3    0.80    1.08
   6   6   3    0.04    0.92
   6   6   3    1.21    1.29
  -7  -6  -3  172.48    6.08
  -7  -6  -3  170.60    6.39
   7   6   3  169.37    6.54
   7   6   3  174.49    6.12
  -8  -6  -3   23.04    2.05
  -8  -6  -3   22.78    2.63
  -8  -6  -3   23.41    2.09
  -9  -6  -3    5.06    1.76
  -9  -6  -3    7.88    1.48
  -9  -6  -3    8.48    1.49
   9   6   3    2.38    1.95
 -10  -6  -3   25.73    2.22
 -10  -6  -3   28.41    2.35
 -10  -6  -3   28.69    3.51
 -11  -6  -3    2.09    1.35
 -11  -6  -3    0.82    1.81
 -11  -6  -3    1.18    1.27
 -12  -6  -3   25.94    2.44
 -12  -6  -3   31.14    2.21
 -12  -6  -3   30.34    3.54
 -13  -6  -3   38.11    2.29
 -13  -6  -3   35.64    3.92
 -13  -6  -3   29.81    2.37
 -14  -6  -3    4.46    1.26
 -14  -6  -3    7.65    2.64
 -11   7   3    4.78    2.33
 -10   7   3   23.60    3.74
  -9   7   3    8.26    2.32
  -8   7   3   -2.08    1.57
   7  -7  -3    3.87    1.15
   7  -7  -3    4.23    1.04
  -7   7   3    1.55    1.74
   6  -7  -3    2.35    1.02
   6  -7  -3    3.31    1.46
   6  -7  -3    2.21    1.09
  -6   7   3    0.33    1.45
   5  -7  -3   15.44    1.66
   5  -7  -3   13.41    2.06
   5  -7  -3   14.61    1.62
  -5   7   3   15.01    1.93
   4  -7  -3  100.93    3.98
   4  -7  -3  103.26    4.04
   4  -7  -3   99.85    4.17
  -4   7   3  106.99    4.33
   3  -7  -3   41.60    2.38
   3  -7  -3   44.57    2.38
   3  -7  -3   40.50    2.34
  -3   7   3   43.20    2.55
   2  -7  -3   75.06    3.12
   2  -7  -3   78.72    3.34
  -2   7   3   78.25    3.26
  -2   7   3   76.87    3.32
   1  -7  -3   14.00    1.65
   1  -7  -3   12.77    1.36
   1  -7  -3   15.04    1.58
  -1   7   3   15.34    1.68
   0  -7  -3   29.28    2.09
   0  -7  -3   28.23    1.74
   0  -7  -3   28.33    1.65
   0   7   3   22.18    1.99
  -1  -7  -3   60.19    2.95
  -1  -7  -3   59.23    2.40
  -1  -7  -3   60.50    2.47
   1   7   3   59.88    2.94
  -2  -7  -3   19.98    1.59
  -2  -7  -3   21.85    1.92
   2   7   3   18.53    1.53
   2   7   3   18.13    1.85
  -3  -7  -3   20.94    1.96
  -3  -7  -3   25.84    1.77
   3   7   3   24.27    1.78
   3   7   3   21.43    1.93
  -4  -7  -3    8.05    1.27
  -4  -7  -3    9.67    1.47
   4   7   3    7.41    1.40
   4   7   3    8.47    1.32
  -5  -7  -3   98.33    3.98
  -5  -7  -3   97.28    4.07
   5   7   3   95.21    4.12
   5   7   3   98.20    4.10
  -6  -7  -3   66.62    3.24
  -6  -7  -3   65.59    3.28
  -6  -7  -3   61.43    3.28
   6   7   3   65.23    3.44
  -7  -7  -3   29.57    2.65
  -7  -7  -3   25.58    2.48
   7   7   3   34.47    2.95
  -8  -7  -3    1.86    1.42
  -8  -7  -3    1.23    1.52
  -8  -7  -3    2.35    1.27
   8   7   3    2.19    1.94
  -9  -7  -3    8.21    1.66
  -9  -7  -3    7.95    1.98
  -9  -7  -3    8.02    1.61
   9   7   3    8.47    2.30
 -10  -7  -3    6.72    2.11
 -10  -7  -3    7.32    1.67
 -10  -7  -3    4.96    1.43
 -11  -7  -3    0.49    1.24
 -11  -7  -3    1.21    2.00
 -11  -7  -3   -0.83    1.30
 -12  -7  -3    6.81    2.38
 -12  -7  -3    9.06    1.78
 -12  -7  -3    8.52    1.51
 -13  -7  -3    5.21    1.32
 -13  -7  -3    5.40    2.25
 -14  -7  -3    1.45    1.39
 -14  -7  -3    4.20    2.15
 -11   8   3    2.52    2.17
 -10   8   3    3.61    2.38
  -9   8   3   16.05    2.67
   8  -8  -3   18.68    1.80
   8  -8  -3   24.67    1.80
  -8   8   3   22.66    3.29
   7  -8  -3   13.85    1.68
   7  -8  -3   17.25    1.86
  -7   8   3   14.81    2.42
   6  -8  -3   -1.37    1.15
   6  -8  -3   -0.88    1.04
   6  -8  -3    0.05    1.39
  -6   8   3   -0.08    1.62
   5  -8  -3    9.26    1.67
   5  -8  -3   13.39    1.66
   5  -8  -3   12.06    1.69
   4  -8  -3   44.47    2.65
   4  -8  -3   45.51    2.62
   4  -8  -3   45.28    2.83
  -4   8   3   46.22    3.14
   3  -8  -3    6.54    1.28
   3  -8  -3    6.59    1.34
   3  -8  -3    4.44    1.20
  -3   8   3    5.89    1.47
   2  -8  -3   80.97    3.61
   2  -8  -3   81.46    3.39
   2  -8  -3   78.47    3.57
  -2   8   3   82.39    3.63
   1  -8  -3   79.56    3.31
   1  -8  -3   83.06    3.66
   1  -8  -3   81.70    3.65
   1  -8  -3   82.46    3.39
   0  -8  -3   20.44    2.06
   0  -8  -3   19.11    2.00
   0  -8  -3   17.36    1.90
   0  -8  -3   19.54    1.76
  -1  -8  -3   74.76    3.54
  -1  -8  -3   79.69    3.89
  -1  -8  -3   76.37    3.05
  -1  -8  -3   74.66    2.99
   1   8   3   70.88    3.46
  -2  -8  -3    1.21    1.25
  -2  -8  -3    0.36    0.96
   2   8   3    0.49    1.21
  -3  -8  -3    4.44    1.14
  -3  -8  -3    3.16    1.21
   3   8   3    2.04    2.04
   3   8   3    3.18    1.20
  -4  -8  -3   15.20    1.94
  -4  -8  -3   18.08    1.94
  -4  -8  -3   14.00    1.90
   4   8   3   15.74    1.88
  -5  -8  -3   12.04    1.78
  -5  -8  -3   15.02    2.00
  -5  -8  -3   11.34    1.71
   5   8   3   14.26    2.12
  -6  -8  -3   71.61    3.59
  -6  -8  -3   70.46    3.55
  -6  -8  -3   70.09    3.59
   6   8   3   73.36    3.77
  -7  -8  -3   58.14    3.42
  -7  -8  -3   55.20    3.25
  -7  -8  -3   55.10    3.20
   7   8   3   51.68    3.56
  -8  -8  -3    6.75    1.63
  -8  -8  -3    6.32    1.91
  -8  -8  -3    7.91    1.73
   8   8   3    4.22    1.89
  -9  -8  -3   13.25    2.18
  -9  -8  -3   14.68    2.46
  -9  -8  -3   16.36    2.13
 -10  -8  -3   32.33    2.93
 -10  -8  -3   37.66    3.52
 -11  -8  -3   48.02    4.09
 -11  -8  -3   39.89    3.10
 -12  -8  -3   19.21    2.55
 -13  -8  -3   -2.26    1.44
 -13  -8  -3    3.14    2.23
 -14  -8  -3    5.69    2.30
 -14  -8  -3    0.36    1.62
 -10   9   3   13.12    2.86
  -9   9   3    0.01    2.21
   8  -9  -3   31.67    2.11
   8  -9  -3   21.31    2.03
  -8   9   3   25.62    3.71
   7  -9  -3   22.83    2.11
   7  -9  -3   14.26    1.88
  -7   9   3   18.26    2.71
   6  -9  -3    6.94    1.62
   6  -9  -3   10.67    1.61
  -6   9   3   12.12    2.25
   5  -9  -3   45.37    4.35
   5  -9  -3   47.58    2.92
   5  -9  -3   46.16    3.16
  -5   9   3   54.45    3.85
   4  -9  -3   19.09    2.32
   4  -9  -3   13.04    1.97
  -4   9   3   13.50    2.10
   3  -9  -3   31.80    2.45
   3  -9  -3   31.17    2.52
   3  -9  -3   24.10    2.30
  -3   9   3   29.60    2.79
   2  -9  -3   21.11    2.18
   2  -9  -3   18.47    2.02
   2  -9  -3   17.55    2.27
   2  -9  -3   17.91    2.15
   1  -9  -3    2.83    1.38
   1  -9  -3    2.58    1.15
   1  -9  -3    2.94    1.25
   1  -9  -3    1.16    1.25
   0  -9  -3   96.83    3.86
   0  -9  -3   94.14    4.22
   0  -9  -3   94.98    3.88
   0  -9  -3   94.87    4.30
  -1  -9  -3  104.00    4.00
  -1  -9  -3   99.52    4.52
  -1  -9  -3  106.84    4.54
  -1  -9  -3  105.36    4.04
  -2  -9  -3    2.54    1.33
  -2  -9  -3    0.50    1.24
  -2  -9  -3   -0.74    1.12
  -2  -9  -3    0.26    1.17
  -3  -9  -3   98.69    3.91
  -3  -9  -3   90.53    4.26
  -3  -9  -3   91.34    4.30
   3   9   3   93.02    3.85
  -4  -9  -3   64.80    3.59
  -4  -9  -3   68.45    3.26
  -4  -9  -3   65.35    3.55
   4   9   3   71.55    3.38
  -5  -9  -3    2.32    1.44
  -5  -9  -3   -0.85    2.17
  -5  -9  -3   -1.68    1.25
   5   9   3    0.25    1.30
  -6  -9  -3   45.99    3.13
  -6  -9  -3   39.82    3.00
   6   9   3   49.27    3.26
  -7  -9  -3    3.01    1.61
  -7  -9  -3    3.17    1.97
   7   9   3    2.19    1.78
  -8  -9  -3   11.62    2.18
  -8  -9  -3   11.42    1.98
   8   9   3    9.85    2.24
  -9  -9  -3   61.28    4.03
  -9  -9  -3   59.20    3.69
 -10  -9  -3    5.70    2.22
 -10  -9  -3    3.18    1.80
 -11  -9  -3   25.29    2.90
 -11  -9  -3   28.20    3.82
 -12  -9  -3   11.04    2.18
 -12  -9  -3   21.58    3.40
 -13  -9  -3   -1.31    1.63
 -13  -9  -3    4.39    2.31
   9 -10  -3    1.22    1.02
  -9  10   3    2.87    2.41
   8 -10  -3   40.85    2.43
  -8  10   3   32.38    4.04
   7 -10  -3    6.78    1.57
  -7  10   3    4.45    2.17
   6 -10  -3   72.02    3.57
   6 -10  -3   66.51    3.65
  -6  10   3   79.96    4.94
   5 -10  -3  115.27    4.89
   5 -10  -3  110.65    4.90
   5 -10  -3  115.96    5.06
  -5  10   3  130.29    5.81
   4 -10  -3   16.29    3.30
   4 -10  -3    8.35    1.82
   4 -10  -3    5.94    1.53
  -4  10   3    8.17    2.16
   3 -10  -3   23.89    3.04
   3 -10  -3   23.48    2.48
   3 -10  -3   21.72    2.35
   3 -10  -3   30.51    2.81
   2 -10  -3    1.42    1.28
   2 -10  -3    1.34    1.53
   2 -10  -3    0.67    1.46
   2 -10  -3    0.47    1.52
   1 -10  -3   30.73    2.73
   1 -10  -3   34.49    2.72
   1 -10  -3   34.25    2.74
   0 -10  -3  155.05    5.73
   0 -10  -3  155.15    5.67
   0 -10  -3  155.28    6.18
  -1 -10  -3  101.58    4.19
  -1 -10  -3   98.61    4.13
  -1 -10  -3   97.25    4.59
  -2 -10  -3   17.63    2.43
  -2 -10  -3   16.11    2.40
  -2 -10  -3   13.76    1.83
  -3 -10  -3  107.48    4.46
  -3 -10  -3  105.55    4.88
   3  10   3  105.93    4.38
  -4 -10  -3    4.58    1.75
  -4 -10  -3    5.77    1.66
   4  10   3    4.50    1.62
  -5 -10  -3    9.16    1.88
  -5 -10  -3   10.30    1.97
   5  10   3   11.11    1.88
  -6 -10  -3    1.02    1.70
  -6 -10  -3   -1.58    1.38
   6  10   3   -0.59    1.52
  -7 -10  -3    0.82    1.75
  -7 -10  -3   -0.34    1.51
   7  10   3    2.55    2.82
  -8 -10  -3    0.75    1.82
  -8 -10  -3    0.33    1.58
   8  10   3   -0.90    1.95
  -9 -10  -3    6.95    1.94
  -9 -10  -3    5.45    2.13
 -10 -10  -3   14.69    2.44
 -10 -10  -3   22.15    3.54
 -11 -10  -3   47.75    3.74
 -11 -10  -3   53.74    4.51
 -12 -10  -3   26.26    3.22
 -13 -10  -3   -1.22    1.73
 -13 -10  -3    2.84    2.35
   8 -11  -3    6.59    1.70
  -8  11   3   12.09    3.46
   7 -11  -3   -0.97    1.56
   6 -11  -3   17.77    2.30
   5 -11  -3    9.77    1.96
  -5  11   3   12.66    2.54
   4 -11  -3   39.24    3.15
   4 -11  -3   39.02    3.64
   3 -11  -3    4.65    3.06
   3 -11  -3    4.37    1.74
   2 -11  -3    1.77    1.74
   2 -11  -3    1.00    1.60
   1 -11  -3   22.60    2.77
   1 -11  -3   19.95    2.70
   0 -11  -3   35.79    3.03
   0 -11  -3   29.84    2.82
   0 -11  -3   27.22    3.00
  -1 -11  -3   -1.20    1.45
  -1 -11  -3    0.36    1.50
  -1 -11  -3    0.98    1.48
  -2 -11  -3   52.92    3.30
  -2 -11  -3   48.11    3.25
  -2 -11  -3   52.29    3.63
  -3 -11  -3   29.86    2.96
  -3 -11  -3   30.65    3.09
  -3 -11  -3   29.37    2.83
  -4 -11  -3   12.54    2.04
  -4 -11  -3   10.25    2.19
   4  11   3   12.68    1.93
  -5 -11  -3   17.09    2.57
  -5 -11  -3   16.88    2.27
   5  11   3   18.98    2.37
  -6 -11  -3    5.38    1.98
   6  11   3    4.06    1.99
  -7 -11  -3    4.19    1.86
  -7 -11  -3    6.06    2.03
   7  11   3    1.86    1.84
  -8 -11  -3   37.85    3.57
  -8 -11  -3   37.93    3.53
  -9 -11  -3    6.35    2.20
  -9 -11  -3    6.47    2.11
 -10 -11  -3   30.04    3.74
 -10 -11  -3   25.81    3.32
 -11 -11  -3   15.46    2.91
 -12 -11  -3   -2.63    1.88
 -12 -11  -3    1.78    2.19
   7 -12  -3   -0.88    1.69
   6 -12  -3   10.44    2.19
   5 -12  -3    1.89    2.20
   5 -12  -3   -0.72    1.67
   4 -12  -3   34.46    3.77
   4 -12  -3   35.25    3.29
   3 -12  -3   72.55    4.38
   3 -12  -3   78.99    4.56
   2 -12  -3    8.84    2.74
   2 -12  -3   11.45    2.37
   1 -12  -3   27.62    3.14
   1 -12  -3   27.32    3.11
   0 -12  -3    0.60    1.80
   0 -12  -3   -1.25    1.72
  -1 -12  -3   10.27    2.27
  -1 -12  -3   14.34    2.17
  -2 -12  -3   24.80    3.22
  -2 -12  -3   18.46    2.84
  -3 -12  -3   12.39    2.16
  -3 -12  -3   14.03    2.50
  -3 -12  -3   18.77    2.52
  -4 -12  -3    5.05    2.03
  -4 -12  -3    3.56    1.82
  -4 -12  -3    4.31    2.04
  -5 -12  -3    1.12    1.89
   5  12   3    3.56    1.79
  -6 -12  -3    2.97    1.99
  -6 -12  -3    0.29    1.87
   6  12   3    2.67    1.79
  -7 -12  -3    0.25    1.85
  -7 -12  -3   -0.19    2.10
   7  12   3    0.36    1.81
  -8 -12  -3    1.61    2.21
  -8 -12  -3    4.55    2.19
  -9 -12  -3    2.61    2.09
  -9 -12  -3    3.17    2.21
 -10 -12  -3    5.76    2.42
 -10 -12  -3    5.79    2.39
 -11 -12  -3    2.95    2.58
 -11 -12  -3   -1.96    1.98
   5 -13  -3    0.48    2.28
   5 -13  -3   -2.18    1.76
   4 -13  -3   -2.55    2.01
   4 -13  -3    0.53    1.86
   3 -13  -3   -2.84    1.98
   3 -13  -3    0.38    1.92
   2 -13  -3    0.21    1.98
   2 -13  -3   -0.13    1.90
   1 -13  -3   -0.09    1.93
   1 -13  -3   -3.70    1.78
  -1 -13  -3    2.45    3.21
  -2 -13  -3   29.41    3.04
  -3 -13  -3    0.83    2.08
  -4 -13  -3    3.78    3.01
  -4 -13  -3    3.63    2.25
  -5 -13  -3    2.12    2.18
  -5 -13  -3    2.91    1.96
   5  13   3    6.69    1.87
  -6 -13  -3   -0.34    1.99
  -6 -13  -3   -1.89    1.90
   6  13   3   -0.02    1.75
  -7 -13  -3    1.06    1.96
  -7 -13  -3    0.39    2.13
  -8 -13  -3    0.36    2.09
  -8 -13  -3   -0.24    2.08
  -9 -13  -3    8.50    2.85
  -9 -13  -3    3.38    2.28
 -10 -13  -3    1.78    2.28
 -10 -13  -3   -0.46    2.06
   3 -14  -3    0.34    2.33
   3 -14  -3    5.36    2.37
   2 -14  -3   40.65    4.01
   2 -14  -3   41.38    3.92
   0 -14  -3    0.30    2.16
   0 -14  -3   -0.46    2.00
  -3 -14  -3   20.71    2.83
  -3 -14  -3   27.81    3.69
  -4 -14  -3   29.68    3.79
  -4 -14  -3   27.08    3.57
  -6 -14  -3   -1.85    2.10
  -6 -14  -3    1.34    2.38
  -7 -14  -3    4.36    2.44
  -7 -14  -3    2.01    2.27
  -8 -14  -3    6.92    2.56
  -8 -14  -3    8.24    2.44
  -9 -14  -3    6.13    2.39
  -9 -14  -3    2.53    2.45
   0 -15  -3    2.76    2.40
  -1 -15  -3    9.86    2.86
  -1 -15  -3   -2.96    2.34
  -2 -15  -3    1.72    2.37
  -3 -15  -3   28.55    3.86
  -3 -15  -3   23.68    3.12
  -4 -15  -3    7.32    2.57
  -4 -15  -3   14.84    3.20
  -5 -15  -3    0.22    2.41
  -5 -15  -3   -5.02    2.13
  -6 -15  -3    5.89    2.50
  -6 -15  -3    8.64    2.89
  -3 -12   4    5.53    2.56
  -2 -12   4   -2.12    2.69
  -2 -12   4    2.92    2.49
  -1 -12   4    2.89    2.50
  -7 -11   4   -5.80    2.87
  -7 -11   4    1.18    2.20
  -6 -11   4   -1.35    2.99
  -6 -11   4    5.30    2.46
  -5 -11   4    8.56    2.76
  -5 -11   4    2.58    3.06
  -4 -11   4    2.87    2.33
  -4 -11   4    2.84    3.28
  -3 -11   4    0.39    2.15
  -3 -11   4   -3.15    2.78
   2  11  -4    1.72    2.07
  -2 -11   4    6.43    2.49
  -2 -11   4    2.17    2.89
  -1 -11   4   -0.28    2.08
  -1 -11   4   -3.68    2.69
   0 -11   4   -0.20    2.06
   0 -11   4   -1.17    2.64
   1 -11   4   -4.08    2.63
   1 -11   4   -1.48    2.07
   2 -11   4    9.88    3.24
   2 -11   4   16.76    3.18
   3 -11   4   17.42    3.75
   3 -11   4   20.32    3.22
  -9 -10   4   -5.54    2.77
  -9 -10   4    1.31    2.18
  -8 -10   4   -4.42    3.00
  -8 -10   4   -0.87    2.13
  -7 -10   4   15.68    3.00
  -7 -10   4   12.61    3.60
   6  10  -4   30.86    3.66
  -6 -10   4   29.61    4.29
  -6 -10   4   36.28    3.90
   5  10  -4   -1.68    1.88
  -5 -10   4   -2.09    2.94
   4  10  -4    2.76    2.21
   3  10  -4    1.37    2.07
  -3 -10   4    2.60    3.14
   2  10  -4   -0.13    1.89
  -2 -10   4   -2.73    2.62
   1  10  -4   -1.84    1.87
  -1 -10   4    0.29    2.69
   0  10  -4    6.11    2.29
   0 -10   4    7.09    3.43
  -1  10  -4    0.52    1.91
  -2  10  -4   42.45    3.88
   2 -10   4   38.10    4.66
   3 -10   4   24.89    3.33
   3 -10   4   30.20    4.70
   4 -10   4   -0.64    2.60
   4 -10   4   -2.58    1.80
   5 -10   4    1.39    2.76
   5 -10   4    0.95    2.02
 -10  -9   4    7.52    2.44
 -10  -9   4    7.94    3.27
  -9  -9   4   10.64    2.69
  -9  -9   4   12.23    3.57
  -8  -9   4   -0.10    2.98
  -8  -9   4    1.39    2.13
   7   9  -4    5.31    2.23
  -7  -9   4    3.72    3.00
   6   9  -4   14.17    2.67
  -6  -9   4   15.03    3.74
   5   9  -4    7.51    3.58
  -5  -9   4    5.38    2.98
   4   9  -4   35.78    3.96
  -4  -9   4   42.67    4.79
   3   9  -4   18.02    2.76
  -3  -9   4   19.62    3.48
   2   9  -4   10.82    2.45
  -2  -9   4   12.07    3.00
   1   9  -4   39.43    3.61
  -1  -9   4   41.78    4.54
   0   9  -4   -0.73    1.74
   0  -9   4   -1.64    2.33
  -1   9  -4   17.79    2.83
   1  -9   4   16.22    3.17
  -2   9  -4   44.00    3.61
   2  -9   4   38.98    4.39
  -3   9  -4    0.47    1.67
   3  -9   4    2.62    2.54
  -4   9  -4   32.44    3.32
   4  -9   4   29.30    4.40
   5  -9   4   12.22    2.34
   5  -9   4    9.27    3.10
   6  -9   4   -1.60    2.73
   6  -9   4    2.52    1.81
   7  -9   4   37.41    4.91
   7  -9   4   27.49    3.10
 -11  -8   4    3.14    3.05
 -11  -8   4    6.31    2.23
 -10  -8   4   22.98    3.21
 -10  -8   4   18.35    3.69
  -9  -8   4   -1.58    2.88
   8   8  -4    1.30    1.77
  -8  -8   4    0.50    3.01
   7   8  -4   50.89    3.94
  -7  -8   4   48.89    5.08
   6   8  -4    1.61    1.75
  -6  -8   4    3.91    2.87
   5   8  -4  109.24    5.56
  -5  -8   4  115.38    6.47
   4   8  -4  103.57    5.38
  -4  -8   4  108.73    6.46
   3   8  -4    1.74    1.81
  -3  -8   4    2.79    2.50
   2   8  -4   76.90    4.65
  -2  -8   4   79.17    5.26
   1   8  -4   28.13    3.17
  -1  -8   4   38.76    4.31
   0   8  -4   14.75    2.44
   0  -8   4   16.56    2.92
  -1   8  -4  119.65    5.72
   1  -8   4  131.41    6.60
  -2   8  -4   98.30    5.06
   2  -8   4  108.56    6.17
  -3   8  -4   20.54    2.90
   3  -8   4   24.27    3.60
  -4   8  -4   37.18    3.24
   4  -8   4   37.90    4.41
  -5   8  -4   13.79    2.35
   5  -8   4   13.58    4.13
   6  -8   4   14.88    3.45
   7  -8   4   30.06    4.57
   7  -8   4   25.25    2.87
  -8   8  -4    1.25    2.77
   8  -8   4    2.85    3.02
   8  -8   4    5.36    1.78
 -12  -7   4    4.44    2.92
 -12  -7   4    6.61    2.02
 -11  -7   4   -1.22    2.79
 -11  -7   4    0.22    1.71
 -10  -7   4   10.31    3.23
 -10  -7   4   11.58    2.46
   9   7  -4    7.09    2.05
  -9  -7   4    1.19    2.86
   8   7  -4    2.04    1.69
  -8  -7   4    1.65    2.74
   7   7  -4   26.31    2.96
  -7  -7   4   26.25    3.65
   6   7  -4    5.25    1.91
  -6  -7   4    1.42    2.59
   5   7  -4    3.19    1.76
  -5  -7   4    2.98    2.54
   4   7  -4   12.45    2.34
  -4  -7   4   14.08    2.88
   3   7  -4   18.72    2.63
  -3  -7   4   24.31    3.75
   2   7  -4   15.26    2.35
  -2  -7   4   18.34    2.94
   1   7  -4    9.39    2.06
  -1  -7   4   15.74    2.85
   0   7  -4   13.10    2.21
   0  -7   4   16.79    2.82
  -1   7  -4   24.45    2.73
   1  -7   4   29.70    3.64
  -2   7  -4   -1.27    1.46
   2  -7   4    1.18    2.09
  -3   7  -4   40.03    3.05
   3  -7   4   35.46    4.00
  -4   7  -4   11.90    2.12
   4  -7   4   10.18    2.85
  -5   7  -4    0.56    1.44
   5  -7   4    4.46    2.77
  -6   7  -4   30.31    2.73
  -6   7  -4   29.05    4.10
   6  -7   4   29.66    4.30
  -7   7  -4    5.23    2.56
  -8   7  -4   -0.97    2.38
   8  -7   4    2.10    1.59
  -9   7  -4    8.82    2.97
   9  -7   4   10.18    1.78
 -12  -6   4   30.41    4.57
 -12  -6   4   28.22    2.97
 -11  -6   4   18.62    3.51
 -11  -6   4   15.84    2.46
 -10  -6   4    2.65    1.77
 -10  -6   4    0.43    2.74
   9   6  -4    7.44    1.80
  -9  -6   4    5.77    2.89
   8   6  -4    1.44    1.54
  -8  -6   4    0.72    2.49
   7   6  -4    1.46    1.57
  -7  -6   4   -0.68    2.53
   6   6  -4    7.24    1.95
  -6  -6   4    2.13    2.57
   5   6  -4    0.14    1.52
  -5  -6   4    0.37    2.37
   4   6  -4    2.49    1.57
  -4  -6   4    3.93    2.32
   3   6  -4    1.08    2.23
   3   6  -4    4.55    1.66
  -3  -6   4    4.40    2.24
   2   6  -4   37.03    3.33
   2   6  -4   31.10    2.81
  -2  -6   4   37.69    3.64
   1   6  -4    1.97    1.70
   1   6  -4    0.86    1.39
  -1  -6   4    2.81    2.03
  -1  -6   4    1.50    2.19
  -1  -6   4   -0.13    1.67
   0   6  -4   32.75    2.81
   0  -6   4   40.04    3.63
   0  -6   4   36.03    2.78
   0  -6   4   37.19    3.34
  -1   6  -4    8.32    1.80
   1  -6   4    9.70    2.25
   1  -6   4    8.73    2.46
   1  -6   4    9.88    1.84
  -2   6  -4    0.34    1.33
   2  -6   4    1.08    1.29
   2  -6   4    0.09    1.92
  -3   6  -4    0.73    1.39
   3  -6   4    2.38    2.12
   3  -6   4    1.71    1.35
  -4   6  -4    6.65    1.72
   4  -6   4    7.09    1.56
   4  -6   4    6.83    2.51
  -5   6  -4    0.06    2.09
  -5   6  -4    0.92    1.36
   5  -6   4    0.66    2.22
   5  -6   4   -0.51    1.07
  -6   6  -4    1.73    2.25
  -6   6  -4    2.22    1.41
   6  -6   4    2.63    1.27
  -7   6  -4    0.49    2.17
  -7   6  -4   -1.68    1.20
   7  -6   4    1.91    1.02
  -8   6  -4    3.30    2.43
   8  -6   4    5.06    1.51
  -9   6  -4   30.17    4.63
   9  -6   4   32.72    2.09
   9  -6   4   29.42    2.90
 -10   6  -4    2.40    2.40
  10  -6   4    3.35    1.26
 -13  -5   4    3.35    1.46
 -13  -5   4    3.26    2.55
 -12  -5   4   11.16    1.97
 -12  -5   4    9.66    2.94
 -11  -5   4   17.71    2.55
 -11  -5   4   15.52    3.37
  10   5  -4    4.86    1.66
   9   5  -4   22.80    2.50
  -9  -5   4   23.45    3.46
   8   5  -4   60.21    3.51
  -8  -5   4   53.38    4.85
   7   5  -4    6.42    1.68
  -7  -5   4    8.33    2.75
   6   5  -4   24.69    2.60
  -6  -5   4   24.74    3.81
  -6  -5   4   23.75    2.35
   5   5  -4   27.81    2.58
  -5  -5   4   24.43    2.37
  -5  -5   4   30.53    3.69
   4   5  -4    0.51    1.62
   4   5  -4    1.36    1.32
  -4  -5   4    2.57    1.31
  -4  -5   4    5.06    2.23
   3   5  -4   40.54    3.38
   3   5  -4   48.96    3.08
  -3  -5   4   46.39    2.92
  -3  -5   4   45.92    3.76
   2   5  -4    4.02    1.79
   2   5  -4    0.05    1.20
  -2  -5   4    2.48    1.81
  -2  -5   4    1.05    1.13
   1   5  -4   30.57    2.99
   1   5  -4   27.25    2.48
  -1  -5   4   27.77    2.37
  -1  -5   4   32.79    3.36
   0   5  -4  124.62    5.27
   0  -5   4  132.68    5.78
   0  -5   4  135.21    5.79
   0  -5   4  128.29    5.22
  -1   5  -4    0.94    1.25
   1  -5   4    0.49    1.07
   1  -5   4    2.15    1.60
   1  -5   4    1.74    1.66
  -2   5  -4   57.44    3.26
   2  -5   4   61.50    3.48
   2  -5   4   66.07    3.88
   2  -5   4   63.29    4.05
  -3   5  -4   -0.56    1.13
   3  -5   4    0.30    1.51
   3  -5   4    1.75    1.89
  -4   5  -4    1.91    1.81
  -4   5  -4    2.33    1.54
   4  -5   4   -0.92    1.83
  -5   5  -4   24.54    3.39
   5  -5   4   23.11    2.17
  -6   5  -4   15.54    2.86
  -6   5  -4   13.46    1.87
   6  -5   4   12.51    1.73
  -7   5  -4   22.09    2.18
  -7   5  -4   24.12    3.75
   7  -5   4   19.80    1.92
  -8   5  -4   26.03    2.20
  -8   5  -4   28.23    3.85
   8  -5   4   28.41    2.01
  -9   5  -4    2.42    2.25
   9  -5   4    3.60    1.01
 -10   5  -4    4.63    2.56
  10  -5   4    9.22    1.40
 -11   5  -4    2.80    2.34
 -13  -4   4    6.04    2.60
 -13  -4   4    3.45    1.34
 -12  -4   4    0.52    1.32
 -12  -4   4    1.92    2.38
 -11  -4   4    0.88    1.36
 -11  -4   4    3.55    1.25
 -11  -4   4    0.63    2.30
  10   4  -4    1.12    1.24
 -10  -4   4   -1.43    2.24
 -10  -4   4    1.81    1.15
   9   4  -4   85.98    4.14
  -9  -4   4   91.60    4.15
  -9  -4   4   86.02    5.66
   8   4  -4    1.67    1.30
  -8  -4   4    0.64    1.23
  -8  -4   4    4.36    2.49
   7   4  -4   68.99    3.60
  -7  -4   4   67.01    4.39
  -7  -4   4   66.69    3.50
   6   4  -4  134.48    5.32
  -6  -4   4  121.04    5.14
  -6  -4   4  131.13    6.12
   5   4  -4   81.45    4.48
   5   4  -4   82.42    3.98
  -5  -4   4   88.81    4.83
  -5  -4   4   85.03    4.10
   4   4  -4    7.70    1.77
   4   4  -4    5.93    1.71
  -4  -4   4    6.68    2.21
   3   4  -4   15.92    2.70
  -3  -4   4   15.42    1.90
   2   4  -4  306.53   10.72
   2   4  -4  308.74   10.29
  -2  -4   4  319.13   10.75
  -2  -4   4  310.80   10.23
   1   4  -4 2882.91   83.00
   1   4  -4 2869.59   82.77
  -1  -4   4 2853.26   82.71
  -1  -4   4 2863.56   82.99
   0   4  -4 1436.32   42.24
   0  -4   4 1426.54   42.17
   0  -4   4 1467.59   42.55
   0  -4   4 1429.04   42.50
  -1   4  -4   73.74    3.51
   1  -4   4   71.24    4.00
   1  -4   4   75.36    4.17
   1  -4   4   74.51    3.49
  -2   4  -4   17.31    1.90
   2  -4   4   20.65    3.82
   2  -4   4   19.18    1.95
  -3   4  -4   26.91    2.19
   3  -4   4   29.59    2.16
   3  -4   4   21.95    3.06
   3  -4   4   31.30    2.84
  -4   4  -4   59.46    3.06
  -4   4  -4   57.77    3.91
   4  -4   4   61.17    3.76
   4  -4   4   56.28    2.92
  -5   4  -4  100.60    5.22
  -5   4  -4  105.23    4.30
   5  -4   4  104.63    4.19
  -6   4  -4   38.10    2.46
  -6   4  -4   39.55    3.73
   6  -4   4   37.19    2.34
  -7   4  -4   40.94    3.91
  -7   4  -4   43.10    2.52
   7  -4   4   39.65    2.37
  -8   4  -4   24.98    2.03
  -8   4  -4   21.91    3.18
   8  -4   4   24.81    1.89
  -9   4  -4    2.55    2.45
   9  -4   4    5.07    0.96
 -10   4  -4    2.07    2.28
 -11   4  -4    9.69    2.71
 -12   4  -4    3.74    2.32
 -13  -3   4    8.79    2.84
 -13  -3   4    8.29    1.78
 -12  -3   4    3.54    2.50
 -11  -3   4    1.70    2.33
 -11  -3   4    1.63    1.69
  10   3  -4    6.31    1.62
 -10  -3   4    5.35    2.50
  -9  -3   4   67.79    3.45
  -9  -3   4   70.58    4.97
   8   3  -4    5.46    1.70
  -8  -3   4    8.01    2.46
  -8  -3   4    5.85    1.35
   7   3  -4   37.44    2.52
  -7  -3   4   35.41    3.72
  -7  -3   4   35.59    2.43
   6   3  -4   49.29    3.61
   6   3  -4   50.48    2.91
  -6  -3   4   52.70    2.85
  -6  -3   4   54.14    3.92
   5   3  -4   16.76    1.88
   5   3  -4   20.55    2.73
  -5  -3   4   19.64    2.97
  -5  -3   4   19.63    1.94
   4   3  -4    9.95    1.90
   4   3  -4   12.06    1.69
  -4  -3   4    9.62    1.97
  -4  -3   4    9.85    1.50
   3   3  -4   21.71    2.55
   3   3  -4   16.46    1.91
  -3  -3   4   19.68    1.90
  -3  -3   4   23.82    2.90
   2   3  -4   15.63    1.86
   2   3  -4   16.30    2.39
  -2  -3   4   17.55    2.76
  -2  -3   4   15.57    1.81
   1   3  -4   91.26    4.04
   1   3  -4   99.17    4.50
  -1  -3   4  106.13    4.71
  -1  -3   4   96.58    4.05
   0   3  -4   43.73    2.59
   0   3  -4   42.74    3.05
   0  -3   4   42.47    2.52
   0  -3   4   40.73    3.08
   0  -3   4   45.52    3.23
  -1   3  -4  119.47    4.68
   1  -3   4  122.72    4.68
   1  -3   4  119.42    5.10
   1  -3   4  124.87    5.21
  -2   3  -4   64.79    3.06
   2  -3   4   66.64    3.59
   2  -3   4   61.19    3.70
   2  -3   4   64.63    3.05
  -3   3  -4   21.40    1.88
  -3   3  -4   22.20    2.59
   3  -3   4   22.26    2.47
   3  -3   4   22.20    1.84
  -4   3  -4    1.10    1.00
  -4   3  -4    1.22    1.53
   4  -3   4    1.29    1.54
   4  -3   4    0.60    0.95
  -5   3  -4   35.71    3.18
  -5   3  -4   44.00    2.40
   5  -3   4   43.87    3.20
   5  -3   4   38.67    2.23
  -6   3  -4   18.54    2.88
  -6   3  -4   20.35    1.80
   6  -3   4   17.33    1.66
  -7   3  -4   58.91    2.81
  -7   3  -4   57.01    4.11
   7  -3   4   55.53    2.65
  -8   3  -4   -1.24    1.88
  -8   3  -4    1.01    0.99
   8  -3   4    2.47    0.94
  -9   3  -4   25.93    1.75
  -9   3  -4   25.00    3.65
   9  -3   4   24.12    1.64
 -10   3  -4   26.44    4.98
 -11   3  -4    1.17    2.28
 -12   3  -4    3.19    2.55
 -13  -2   4    4.77    2.51
 -13  -2   4    2.37    1.01
 -12  -2   4    5.27    1.05
 -12  -2   4    2.98    1.15
 -12  -2   4    1.96    2.33
 -11  -2   4   26.72    2.20
 -11  -2   4   32.37    2.03
  10   2  -4    2.87    1.14
 -10  -2   4    3.27    2.26
 -10  -2   4    4.88    1.25
   9   2  -4   26.16    2.08
  -9  -2   4   28.98    2.09
  -9  -2   4   27.06    3.67
   8   2  -4   11.33    1.62
  -8  -2   4    9.74    1.45
  -8  -2   4    9.77    2.39
   7   2  -4   75.04    3.43
   7   2  -4   75.36    4.38
  -7  -2   4   80.21    4.57
  -7  -2   4   74.91    3.36
   6   2  -4    1.10    1.02
   6   2  -4    0.65    1.58
  -6  -2   4    0.07    0.89
  -6  -2   4    0.76    1.51
   5   2  -4   64.10    3.72
   5   2  -4   63.91    3.06
  -5  -2   4   66.28    3.02
  -5  -2   4   65.97    4.26
   4   2  -4   34.93    2.81
   4   2  -4   33.97    2.28
  -4  -2   4   40.85    3.24
  -4  -2   4   32.91    2.21
   3   2  -4   35.18    2.29
   3   2  -4   36.83    2.82
  -3  -2   4   32.50    2.19
  -3  -2   4   40.83    3.26
   2   2  -4  226.92    7.96
   2   2  -4  236.48    7.69
  -2  -2   4  228.51    8.06
  -2  -2   4  225.29    7.58
   1   2  -4  226.83    8.07
   1   2  -4  243.68    7.80
  -1  -2   4  234.08    7.69
  -1  -2   4  228.99    8.12
   0   2  -4   38.78    2.33
   0   2  -4   31.65    2.77
   0  -2   4   34.89    2.21
   0  -2   4   37.02    2.96
  -1   2  -4  669.17   19.47
   1  -2   4  636.61   19.67
   1  -2   4  628.17   19.67
   1  -2   4  658.47   19.40
  -2   2  -4   33.32    2.18
   2  -2   4   30.26    2.06
   2  -2   4   26.31    2.61
   2  -2   4   35.37    2.68
  -3   2  -4    1.71    1.02
  -3   2  -4    2.19    1.48
   3  -2   4    2.00    1.36
   3  -2   4    2.29    1.01
  -4   2  -4  106.06    4.72
  -4   2  -4  111.17    4.19
   4  -2   4  113.74    4.79
   4  -2   4  113.48    4.15
  -5   2  -4   13.14    2.06
  -5   2  -4   12.45    1.57
   5  -2   4   10.36    1.37
  -6   2  -4   57.77    3.65
  -6   2  -4   56.56    2.64
   6  -2   4   57.20    3.47
   6  -2   4   53.10    2.52
  -7   2  -4   13.33    2.18
  -7   2  -4   16.32    1.55
   7  -2   4   14.02    1.40
  -8   2  -4    0.07    0.88
  -8   2  -4   -2.59    1.60
   8  -2   4    0.22    0.83
  -9   2  -4    3.50    1.92
  -9   2  -4    2.91    0.88
   9  -2   4    1.13    1.35
 -10   2  -4    5.79    2.19
 -11   2  -4    2.23    2.15
 -12   2  -4    4.22    2.41
 -13   2  -4    9.66    2.73
 -13  -1   4   13.41    2.91
 -12  -1   4    0.82    2.19
 -11  -1   4    6.04    1.00
 -11  -1   4    3.78    1.11
 -11  -1   4    4.46    2.59
  10   1  -4   17.34    1.63
 -10  -1   4   15.77    2.82
 -10  -1   4   21.89    1.71
   9   1  -4    2.14    1.05
  -9  -1   4    0.77    0.91
  -9  -1   4   -0.08    1.87
   8   1  -4   43.02    2.34
  -8  -1   4   39.23    2.22
  -8  -1   4   38.92    3.66
   7   1  -4   76.74    4.32
   7   1  -4   77.69    3.28
  -7  -1   4   77.22    3.22
  -7  -1   4   78.27    4.46
   6   1  -4    9.52    1.34
  -6  -1   4   10.96    2.23
  -6  -1   4    7.97    1.22
   5   1  -4   64.35    2.90
   5   1  -4   63.67    3.56
  -5  -1   4   61.41    3.50
  -5  -1   4   61.31    2.81
   4   1  -4   20.31    2.42
   4   1  -4   17.04    1.78
  -4  -1   4   22.37    2.82
  -4  -1   4   17.22    1.66
   3   1  -4   45.85    2.50
   3   1  -4   48.35    2.99
  -3  -1   4   44.07    2.32
  -3  -1   4   41.63    2.96
   2   1  -4  159.34    5.37
   2   1  -4  150.45    5.64
  -2  -1   4  148.05    5.25
  -2  -1   4  150.85    5.73
   1   1  -4   73.15    3.49
   1   1  -4   79.54    3.20
  -1  -1   4   73.93    3.09
  -1  -1   4   75.80    3.63
   0   1  -4  171.31    5.79
   0   1  -4  168.03    6.03
   0  -1   4  175.19    5.75
   0  -1   4  167.28    6.07
  -1   1  -4  127.23    4.49
   1  -1   4  125.25    4.44
   1  -1   4  121.28    4.84
   1  -1   4  122.15    4.74
  -2   1  -4   19.34    1.70
  -2   1  -4   21.34    2.35
   2  -1   4   20.03    1.69
   2  -1   4   17.27    1.89
  -3   1  -4   56.49    3.25
  -3   1  -4   58.82    2.68
   3  -1   4   56.15    2.61
   3  -1   4   57.48    3.12
  -4   1  -4   41.28    2.85
  -4   1  -4   39.93    2.17
   4  -1   4   38.15    2.07
   4  -1   4   34.93    2.51
  -5   1  -4   16.27    1.54
  -5   1  -4   18.62    2.32
   5  -1   4   13.83    1.38
   5  -1   4   15.11    2.07
  -6   1  -4   69.23    3.70
  -6   1  -4   72.13    2.95
   6  -1   4   78.38    3.82
   6  -1   4   70.95    2.86
  -7   1  -4   19.32    1.52
  -7   1  -4   18.68    2.56
   7  -1   4   16.81    1.44
   7  -1   4   20.82    2.50
  -8   1  -4   47.37    2.19
  -8   1  -4   46.75    3.50
   8  -1   4   43.96    2.11
  -9   1  -4   23.63    3.18
   9  -1   4   21.60    1.82
 -10   1  -4    1.66    1.88
 -12   1  -4   19.03    3.12
 -13   1  -4    1.49    1.99
 -13   0   4   30.19    3.97
 -12   0   4    3.66    2.27
 -11   0   4   58.40    4.57
 -10   0   4    0.05    1.95
 -10   0   4    0.39    0.74
   9   0  -4    6.34    1.11
  -9   0   4    4.63    2.15
  -9   0   4    5.60    1.05
   8   0  -4   15.96    1.51
  -8   0   4   13.85    1.46
  -8   0   4   18.63    2.63
   7   0  -4   -1.31    1.42
   7   0  -4    0.76    0.81
  -7   0   4    0.20    0.77
  -7   0   4   -0.06    1.60
   6   0  -4    8.50    1.25
   6   0  -4   11.11    1.94
  -6   0   4    7.72    2.10
  -6   0   4    9.23    1.20
   5   0  -4   31.09    2.69
   5   0  -4   29.70    1.89
  -5   0   4   29.29    2.80
  -5   0   4   27.72    1.81
   4   0  -4   24.21    2.47
   4   0  -4   20.99    1.81
  -4   0   4   29.46    2.73
  -4   0   4   19.61    1.64
   3   0  -4  509.48   15.05
   3   0  -4  498.28   15.36
  -3   0   4  492.72   15.37
  -3   0   4  501.51   15.00
   2   0  -4  123.93    4.33
   2   0  -4  117.35    4.57
  -2   0   4  118.94    4.25
  -2   0   4  123.67    4.67
   1   0  -4   10.95    1.36
   1   0  -4   11.86    1.62
  -1   0   4   10.21    1.28
  -1   0   4   13.60    1.85
   0   0  -4   12.46    1.65
   0   0  -4   12.72    1.39
   0   0   4   11.38    1.29
   0   0   4   13.88    1.76
  -1   0  -4   11.05    1.28
   1   0   4   11.43    1.24
   1   0   4   10.01    1.38
   1   0   4   11.86    1.43
  -2   0  -4   65.76    2.74
  -2   0  -4   66.57    3.12
   2   0   4   66.73    3.02
   2   0   4   66.72    2.74
  -3   0  -4  807.05   23.23
  -3   0  -4  798.23   23.59
   3   0   4  781.04   23.52
   3   0   4  780.28   23.17
  -4   0  -4   20.45    1.60
  -4   0  -4   19.66    2.23
   4   0   4   21.38    2.19
   4   0   4   18.75    1.57
  -5   0  -4    7.17    1.62
  -5   0  -4    6.97    1.12
   5   0   4    6.39    1.07
   5   0   4    6.67    1.39
  -6   0  -4   54.76    3.34
  -6   0  -4   58.32    2.46
   6   0   4   56.77    2.40
   6   0   4   58.00    3.27
  -7   0  -4    1.31    0.82
  -7   0  -4   -0.19    1.31
   7   0   4    2.17    1.28
   7   0   4    1.43    0.82
  -8   0  -4    3.83    1.65
  -8   0  -4    7.38    1.06
  -9   0  -4   48.76    2.15
  -9   0  -4   49.90    3.73
   9   0   4   49.66    2.15
 -10   0  -4    5.41    2.05
 -11   0  -4   43.99    4.02
 -12   0  -4   14.42    2.71
 -13   0  -4   57.34    4.82
 -14   0  -4    4.14    2.31
 -13   1   4   13.21    2.87
 -12   1   4    3.35    2.13
 -11   1   4   40.31    4.01
 -10   1   4    8.32    2.40
   9  -1  -4   57.54    2.38
  -9   1   4   58.82    2.47
  -9   1   4   60.59    4.19
   8  -1  -4   21.46    1.53
  -8   1   4   22.99    2.36
  -8   1   4   24.42    3.01
   7  -1  -4    0.62    1.45
   7  -1  -4    0.68    0.77
  -7   1   4    1.95    1.56
  -7   1   4    1.56    0.75
   6  -1  -4   41.20    3.06
   6  -1  -4   43.12    2.11
  -6   1   4   45.19    2.06
  -6   1   4   42.99    3.03
   5  -1  -4   25.35    2.50
   5  -1  -4   24.23    1.67
  -5   1   4   20.94    1.56
  -5   1   4   26.01    2.58
   4  -1  -4   13.51    1.42
   4  -1  -4   13.66    1.82
  -4   1   4   13.36    1.97
  -4   1   4   12.12    1.32
   3  -1  -4  242.69    8.10
   3  -1  -4  253.70    7.79
  -3   1   4  239.85    8.11
  -3   1   4  252.44    7.75
   2  -1  -4  130.44    4.63
   2  -1  -4  130.17    4.43
  -2   1   4  128.30    4.66
  -2   1   4  127.91    4.40
   1  -1  -4  561.38   16.66
   1  -1  -4  582.61   16.82
  -1   1   4  539.91   16.72
  -1   1   4  568.51   16.66
   0  -1  -4   56.68    2.57
   0  -1  -4   60.96    2.48
   0   1   4   60.23    2.46
   0   1   4   61.30    2.75
  -1  -1  -4   52.15    2.29
   1   1   4   52.77    2.28
   1   1   4   52.87    2.50
   1   1   4   53.91    2.42
  -2  -1  -4    6.81    1.16
  -2  -1  -4    7.58    1.04
   2   1   4    6.48    0.95
  -3  -1  -4  126.01    4.23
  -3  -1  -4  122.09    4.51
   3   1   4  118.07    4.14
   3   1   4  121.02    4.49
  -4  -1  -4    1.85    1.22
  -4  -1  -4    2.27    0.97
   4   1   4    4.48    1.04
   4   1   4    2.89    1.26
  -5  -1  -4   36.85    1.93
  -5  -1  -4   33.63    2.49
   5   1   4   35.50    2.54
   5   1   4   37.40    1.94
  -6  -1  -4   -0.43    0.75
  -6  -1  -4    0.37    1.17
   6   1   4    0.15    0.76
   6   1   4   -0.24    1.08
  -7  -1  -4   15.68    2.15
  -7  -1  -4   15.07    1.34
   7   1   4   13.64    1.27
  -8  -1  -4   56.93    3.59
  -8  -1  -4   60.63    2.45
   8   1   4   57.58    3.26
   8   1   4   60.68    3.59
  -9  -1  -4    3.43    1.68
  -9  -1  -4    3.52    0.84
   9   1   4    3.01    1.01
 -10  -1  -4    8.25    2.18
 -11  -1  -4   25.88    3.36
 -12  -1  -4    0.74    1.97
 -13  -1  -4   32.42    4.03
 -14  -1  -4    3.28    2.25
 -13   2   4    2.16    1.97
 -12   2   4   45.96    4.31
 -11   2   4   32.36    3.66
 -10   2   4   -0.73    1.78
  -9   2   4    0.66    1.70
  -8   2   4    0.94    1.65
   7  -2  -4   14.49    2.25
   7  -2  -4   12.33    1.23
  -7   2   4   14.92    2.17
  -7   2   4   11.46    1.15
   6  -2  -4    0.28    1.41
   6  -2  -4    1.24    0.82
  -6   2   4    0.84    1.38
  -6   2   4    0.87    0.85
   5  -2  -4   54.49    3.29
   5  -2  -4   54.68    2.39
  -5   2   4   57.00    3.17
   4  -2  -4  224.85    7.04
   4  -2  -4  221.91    7.57
  -4   2   4  223.71    7.58
   3  -2  -4  166.73    5.41
   3  -2  -4  164.79    5.78
  -3   2   4  165.08    5.74
   2  -2  -4  113.52    4.07
   2  -2  -4  112.62    3.92
  -2   2   4  110.69    4.08
   1  -2  -4  173.13    5.52
   1  -2  -4  167.50    5.53
  -1   2   4  165.26    5.53
  -1   2   4  177.62    5.75
   0  -2  -4  493.69   14.39
   0  -2  -4  493.50   14.48
   0   2   4  491.28   14.70
   0   2   4  471.31   14.37
   1   2   4  700.71   19.21
   1   2   4  628.87   19.02
   1   2   4  627.91   19.04
  -2  -2  -4   84.96    3.21
  -2  -2  -4   92.68    3.25
   2   2   4   86.01    3.22
  -3  -2  -4   77.34    2.87
  -3  -2  -4   72.07    2.97
   3   2   4   72.55    2.80
  -4  -2  -4  175.26    5.61
  -4  -2  -4  169.45    5.87
   4   2   4  170.90    5.87
   4   2   4  170.00    5.56
  -5  -2  -4  194.82    6.22
  -5  -2  -4  196.66    6.73
   5   2   4  184.65    6.60
   5   2   4  192.74    6.16
  -6  -2  -4   59.06    2.48
  -6  -2  -4   57.35    3.09
   6   2   4   56.67    3.10
   6   2   4   54.46    2.42
  -7  -2  -4    4.02    1.55
  -7  -2  -4    3.73    0.94
   7   2   4    4.08    1.29
   7   2   4    3.97    0.96
  -8  -2  -4   16.36    2.32
  -8  -2  -4   16.24    1.44
   8   2   4   15.40    1.40
   8   2   4   18.67    2.37
  -9  -2  -4    0.64    0.77
  -9  -2  -4   -0.76    1.46
   9   2   4   -0.16    0.80
 -10  -2  -4    1.76    1.80
 -10  -2  -4    1.98    0.81
 -11  -2  -4    0.35    1.79
 -13  -2  -4   26.04    3.85
 -14  -2  -4    7.56    2.48
 -13   3   4   -0.46    1.89
 -12   3   4   17.14    3.02
 -11   3   4   13.90    2.54
 -10   3   4   43.03    3.75
  -9   3   4   30.97    3.23
  -8   3   4    5.66    1.85
   7  -3  -4    8.49    1.17
   7  -3  -4   10.50    1.98
  -7   3   4   12.21    2.00
  -7   3   4   11.27    1.08
   6  -3  -4   14.50    1.29
   6  -3  -4   14.47    2.18
  -6   3   4   14.26    1.20
  -6   3   4   15.44    2.31
   5  -3  -4  166.84    5.34
   5  -3  -4  163.20    6.05
  -5   3   4  166.34    6.04
  -5   3   4  163.81    5.38
   4  -3  -4  383.90   11.58
   4  -3  -4  378.20   12.05
  -4   3   4  392.76   12.08
   3  -3  -4  175.20    6.00
   3  -3  -4  177.10    5.69
  -3   3   4  175.55    6.00
   2  -3  -4  250.64    7.80
   2  -3  -4  245.88    7.73
  -2   3   4  250.64    7.82
  -2   3   4  251.65    7.82
   1  -3  -4   17.28    1.30
   1  -3  -4   17.24    1.39
  -1   3   4   18.90    1.36
  -1   3   4   17.30    1.31
   0  -3  -4   81.10    3.03
   0  -3  -4   81.18    2.75
   0   3   4   79.26    2.96
   0   3   4   79.40    2.87
  -1  -3  -4    8.74    1.24
   1   3   4    8.41    1.31
   1   3   4    5.49    0.88
   1   3   4    6.56    0.92
  -2  -3  -4   89.97    3.17
  -2  -3  -4   94.32    3.36
   2   3   4   89.07    3.12
   2   3   4   90.21    3.30
  -3  -3  -4    5.16    0.91
  -3  -3  -4    6.87    1.07
   3   3   4    7.59    1.21
  -4  -3  -4  226.31    7.32
  -4  -3  -4  233.25    7.23
   4   3   4  222.84    7.31
   4   3   4  228.10    7.20
  -5  -3  -4   50.86    2.46
  -5  -3  -4   49.80    2.66
   5   3   4   52.33    2.73
   5   3   4   49.17    2.35
  -6  -3  -4   31.26    1.92
  -6  -3  -4   31.77    2.33
   6   3   4   30.97    1.88
   6   3   4   34.84    2.43
  -7  -3  -4    6.45    1.10
  -7  -3  -4    4.21    1.32
   7   3   4    3.83    1.38
   7   3   4    6.49    1.06
  -8  -3  -4    0.08    0.84
  -8  -3  -4    0.77    1.26
   8   3   4    0.09    0.83
   8   3   4    0.27    1.30
  -9  -3  -4    2.99    1.00
  -9  -3  -4    2.19    1.50
   9   3   4    2.78    1.02
 -10  -3  -4    1.21    1.67
 -10  -3  -4    3.19    1.05
  10   3   4    4.71    1.10
 -11  -3  -4   10.99    1.36
 -11  -3  -4   10.09    1.28
 -11  -3  -4   10.77    2.35
 -12  -3  -4   11.68    2.54
 -13  -3  -4   34.18    3.93
 -14  -3  -4   14.96    2.86
 -13   4   4   45.01    4.55
 -12   4   4   84.46    5.51
 -11   4   4    8.34    3.20
 -10   4   4   84.68    5.11
  -9   4   4   11.75    2.26
  -8   4   4  226.99    8.42
   7  -4  -4   99.14    3.40
   7  -4  -4   95.37    4.73
  -7   4   4  102.80    4.67
  -7   4   4   96.29    3.37
   6  -4  -4   -0.12    1.23
   6  -4  -4    2.37    0.76
  -6   4   4   -0.04    1.16
  -6   4   4    1.53    0.72
   5  -4  -4  226.25    7.75
   5  -4  -4  225.12    7.06
  -5   4   4  226.00    7.71
   4  -4  -4   86.28    3.26
   4  -4  -4   91.03    3.77
  -4   4   4   87.81    3.24
  -4   4   4   88.24    3.69
   3  -4  -4    1.69    0.99
   3  -4  -4    2.94    1.16
  -3   4   4    0.78    1.03
  -3   4   4    3.03    0.90
   2  -4  -4  748.29   21.69
   2  -4  -4  744.27   21.63
  -2   4   4  729.03   21.59
  -2   4   4  739.56   21.67
   1  -4  -4   27.20    1.45
   1  -4  -4   28.08    1.72
  -1   4   4   27.39    1.68
   0  -4  -4   32.85    1.79
   0  -4  -4   27.97    1.18
   0   4   4   34.22    1.75
   0   4   4   27.12    1.17
  -1  -4  -4  972.98   28.26
   1   4   4  969.48   28.27
  -2  -4  -4   22.91    1.31
  -2  -4  -4   27.52    1.68
   2   4   4   23.28    1.20
   2   4   4   26.08    1.63
  -3  -4  -4  103.45    3.56
  -3  -4  -4  104.14    3.78
   3   4   4  101.19    3.56
   3   4   4  104.90    3.81
  -4  -4  -4  564.82   17.18
  -4  -4  -4  585.65   17.26
   4   4   4  590.14   17.29
  -5  -4  -4    4.44    1.20
  -5  -4  -4    7.50    1.23
   5   4   4    7.39    1.39
   5   4   4    6.90    1.16
  -6  -4  -4  119.20    4.71
  -6  -4  -4  123.53    4.37
   6   4   4  120.59    4.75
   6   4   4  122.84    4.39
  -7  -4  -4  220.61    7.14
  -7  -4  -4  222.64    7.67
   7   4   4  217.12    7.71
   7   4   4  220.28    7.19
  -8  -4  -4    5.14    1.14
  -8  -4  -4    4.47    1.50
   8   4   4    4.93    1.12
   8   4   4    4.78    1.67
  -9  -4  -4  138.00    5.69
  -9  -4  -4  130.41    4.73
   9   4   4  138.19    4.84
   9   4   4  120.59    5.65
 -10  -4  -4  132.24    4.80
 -10  -4  -4  129.63    5.91
  10   4   4  137.54    4.89
 -11  -4  -4   19.29    1.74
 -11  -4  -4   15.52    1.64
 -11  -4  -4   18.75    2.71
 -12  -4  -4   98.86    3.66
 -12  -4  -4   89.54    3.58
 -12  -4  -4  104.14    5.70
 -13  -4  -4    3.97    2.17
 -14  -4  -4   53.53    4.59
 -12   5   4    9.57    2.60
 -10   5   4   51.60    4.06
  -9   5   4   11.85    2.28
  -8   5   4   18.20    2.90
   7  -5  -4    8.68    1.22
   7  -5  -4    4.35    1.77
  -7   5   4    5.61    1.65
  -7   5   4    7.05    1.07
   6  -5  -4   12.66    1.98
   6  -5  -4   11.16    1.32
  -6   5   4   11.89    1.25
  -6   5   4   10.67    1.76
   5  -5  -4  186.49    6.05
   5  -5  -4  179.80    6.67
  -5   5   4  194.49    6.68
  -5   5   4  190.39    6.07
   4  -5  -4   46.16    2.21
   4  -5  -4   42.53    2.51
  -4   5   4   44.20    2.10
  -4   5   4   44.83    2.46
   3  -5  -4  139.34    4.78
   3  -5  -4  136.02    4.87
  -3   5   4  139.43    4.82
  -3   5   4  137.30    4.72
   2  -5  -4   85.13    3.23
   2  -5  -4   80.77    3.09
  -2   5   4   79.50    3.15
  -2   5   4   75.14    2.97
   1  -5  -4    4.77    8.63
  -1   5   4   -3.33    4.42
   0  -5  -4   49.24    2.42
   0   5   4   49.34    2.35
  -1  -5  -4  120.22    4.30
   1   5   4  117.21    4.26
  -2  -5  -4   71.69    3.03
  -2  -5  -4   67.62    2.33
   2   5   4   73.21    2.99
   2   5   4   73.36    2.41
  -3  -5  -4  412.13   12.61
  -3  -5  -4  432.36   13.05
   3   5   4  434.09   13.07
   3   5   4  434.40   12.68
  -4  -5  -4   70.70    2.93
  -4  -5  -4   74.75    3.17
   4   5   4   71.14    3.08
   4   5   4   73.93    3.07
  -5  -5  -4  124.23    4.65
  -5  -5  -4  127.82    4.67
   5   5   4  132.63    4.79
   5   5   4  132.59    4.74
  -6  -5  -4   43.87    2.39
  -6  -5  -4   39.39    2.51
   6   5   4   46.11    2.73
   6   5   4   42.47    2.31
  -7  -5  -4   16.15    1.72
  -7  -5  -4   13.47    1.92
   7   5   4   12.31    1.62
   7   5   4   16.74    2.11
  -8  -5  -4    3.14    1.51
  -8  -5  -4    4.19    1.19
   8   5   4    3.70    1.19
  -9  -5  -4  118.64    4.44
  -9  -5  -4  118.05    5.25
   9   5   4  113.35    5.32
   9   5   4  115.29    4.51
 -10  -5  -4   99.05    4.03
 -10  -5  -4  100.59    5.02
 -11  -5  -4   41.37    3.65
 -11  -5  -4   35.75    2.33
 -11  -5  -4   36.19    2.39
 -12  -5  -4   13.12    2.49
 -12  -5  -4   12.56    1.80
 -12  -5  -4   12.64    1.54
 -13  -5  -4   37.02    3.98
 -13  -5  -4   25.59    1.94
 -13  -5  -4   30.40    1.94
 -14  -5  -4   80.10    5.64
 -12   6   4    3.12    2.32
 -11   6   4    2.45    2.10
 -10   6   4    2.05    1.91
  -9   6   4    1.37    1.85
  -8   6   4   34.77    3.53
   7  -6  -4    7.28    1.15
   7  -6  -4    4.97    1.76
  -7   6   4    6.10    1.92
   6  -6  -4    0.04    1.39
   6  -6  -4   -0.02    0.92
  -6   6   4    0.13    1.44
  -6   6   4   -0.13    0.88
   5  -6  -4    2.54    1.25
   5  -6  -4    4.12    1.09
  -5   6   4    2.19    0.92
  -5   6   4    1.62    1.20
   4  -6  -4    0.22    0.94
   4  -6  -4   -1.03    0.93
  -4   6   4    0.07    1.05
  -4   6   4    0.84    0.84
   3  -6  -4   14.26    1.59
   3  -6  -4   16.44    1.64
  -3   6   4   15.79    1.52
  -3   6   4   16.35    1.74
   2  -6  -4    7.01    1.07
   2  -6  -4   11.83    1.43
  -2   6   4    9.56    1.28
  -2   6   4    8.24    1.07
   1  -6  -4   31.84    1.59
   1  -6  -4   35.22    2.21
  -1   6   4   28.74    1.63
  -1   6   4   33.04    2.07
   0  -6  -4   10.27    1.46
   0   6   4    9.28    1.38
  -1  -6  -4    4.45    1.21
   1   6   4    2.03    1.05
  -2  -6  -4    2.18    1.12
   2   6   4    1.59    1.03
   2   6   4    1.81    0.56
  -3  -6  -4    2.05    1.13
  -3  -6  -4    0.30    0.70
   3   6   4    2.50    0.85
   3   6   4    1.41    1.01
  -4  -6  -4    6.67    1.08
  -4  -6  -4   10.07    1.49
   4   6   4    8.89    1.30
   4   6   4   10.64    1.43
  -5  -6  -4    3.09    1.18
  -5  -6  -4    1.68    1.03
   5   6   4    1.75    1.03
   5   6   4    3.94    1.23
  -6  -6  -4   24.07    1.99
  -6  -6  -4   25.43    2.10
   6   6   4   25.91    2.03
   6   6   4   25.17    2.30
  -7  -6  -4   12.19    1.63
  -7  -6  -4    9.48    1.64
   7   6   4   14.15    1.71
   7   6   4   10.69    1.80
  -8  -6  -4    0.95    1.13
   8   6   4    1.70    1.82
   8   6   4    1.74    1.14
  -9  -6  -4    2.37    1.30
  -9  -6  -4    2.59    1.51
   9   6   4    4.37    1.34
   9   6   4    0.31    1.70
 -10  -6  -4   48.41    3.72
 -10  -6  -4   42.11    2.68
 -10  -6  -4   41.16    2.72
 -11  -6  -4   26.53    2.37
 -11  -6  -4   32.23    3.64
 -11  -6  -4   27.78    2.34
 -12  -6  -4    1.30    1.10
 -12  -6  -4   -0.15    1.83
 -12  -6  -4   -0.20    1.35
 -13  -6  -4    2.83    1.42
 -13  -6  -4    3.14    2.14
 -13  -6  -4    3.32    1.11
 -14  -6  -4    3.49    2.17
 -14  -6  -4    3.35    1.10
 -11   7   4    1.21    2.18
 -10   7   4    4.38    2.25
  -9   7   4   17.99    2.79
   8  -7  -4   47.12    2.24
  -8   7   4   50.82    3.78
   7  -7  -4   29.22    1.92
   7  -7  -4   28.45    1.86
   7  -7  -4   22.88    2.93
  -7   7   4   25.39    3.18
   6  -7  -4   14.14    1.75
   6  -7  -4   11.07    1.53
  -6   7   4   12.18    2.18
   5  -7  -4   12.84    1.79
   5  -7  -4   16.23    1.81
  -5   7   4   17.17    1.71
  -5   7   4   15.32    1.97
   4  -7  -4   93.48    4.00
   4  -7  -4   95.56    3.85
  -4   7   4   98.65    4.14
  -4   7   4   99.26    3.87
   3  -7  -4   67.26    2.96
   3  -7  -4   61.48    2.85
  -3   7   4   62.37    2.87
  -3   7   4   60.86    2.91
   2  -7  -4    1.34    0.86
   2  -7  -4    1.96    1.12
  -2   7   4    1.42    1.01
  -2   7   4    0.98    0.87
   1  -7  -4    2.53    1.18
   1  -7  -4    1.73    0.69
  -1   7   4    1.08    0.99
  -1   7   4    2.55    0.83
   0  -7  -4   52.10    2.75
   0  -7  -4   50.42    2.07
   0  -7  -4   47.46    1.83
   0   7   4   51.84    2.66
  -1  -7  -4    1.53    1.21
   1   7   4    1.75    1.09
  -2  -7  -4   41.96    1.75
  -2  -7  -4   44.61    2.57
   2   7   4   39.54    2.42
  -3  -7  -4    0.33    1.10
  -3  -7  -4    1.82    0.76
   3   7   4    0.31    0.99
   3   7   4    1.84    0.83
  -4  -7  -4   15.55    1.51
  -4  -7  -4   15.72    1.88
   4   7   4   15.62    1.67
   4   7   4   13.94    1.74
  -5  -7  -4  110.32    4.20
  -5  -7  -4  116.56    4.54
   5   7   4  111.33    4.34
   5   7   4  108.13    4.46
  -6  -7  -4    1.43    1.22
  -6  -7  -4    2.57    1.14
   6   7   4    2.25    1.39
   6   7   4    2.36    1.17
  -7  -7  -4   21.87    2.32
   7   7   4   24.78    2.47
   7   7   4   19.46    2.57
  -8  -7  -4    8.97    1.67
   8   7   4    8.44    2.42
   8   7   4   13.23    2.11
  -9  -7  -4   -0.65    1.52
  -9  -7  -4   -0.02    1.26
  -9  -7  -4   -1.74    1.15
   9   7   4   -2.24    1.62
 -10  -7  -4   23.90    2.27
 -10  -7  -4   20.18    2.36
 -10  -7  -4   23.10    3.20
 -11  -7  -4   12.58    1.95
 -11  -7  -4   13.11    2.45
 -11  -7  -4    9.94    1.73
 -12  -7  -4    7.76    2.32
 -12  -7  -4    6.81    1.43
 -12  -7  -4    4.33    1.56
 -13  -7  -4   -0.20    1.36
 -13  -7  -4    0.13    2.02
 -13  -7  -4    2.94    1.17
 -14  -7  -4    0.39    2.17
 -11   8   4    6.35    2.24
  -9   8   4   14.17    2.71
   8  -8  -4    0.93    1.03
   8  -8  -4    1.07    0.95
  -8   8   4    0.44    1.78
   7  -8  -4   38.33    2.37
   7  -8  -4   35.03    2.39
  -7   8   4   43.27    3.59
   6  -8  -4   55.47    2.91
   6  -8  -4   59.69    3.00
   6  -8  -4   54.45    3.48
  -6   8   4   60.96    3.77
   5  -8  -4    3.65    1.50
   5  -8  -4    4.57    1.30
   5  -8  -4    6.25    1.50
  -5   8   4    5.73    1.64
   4  -8  -4   13.66    1.92
   4  -8  -4   11.01    1.61
  -4   8   4   15.44    2.24
   3  -8  -4    5.49    1.39
   3  -8  -4    5.35    1.16
  -3   8   4    4.74    1.31
  -3   8   4    5.42    1.30
   2  -8  -4    0.39    1.19
   2  -8  -4    1.08    0.83
  -2   8   4   -0.06    0.97
  -2   8   4    0.43    1.04
   1  -8  -4   50.06    2.17
   1  -8  -4   50.78    2.35
   1  -8  -4   51.27    2.87
  -1   8   4   46.98    2.74
   0  -8  -4   45.64    1.95
   0  -8  -4   44.81    2.73
   0  -8  -4   48.32    2.08
   0   8   4   45.49    2.70
  -1  -8  -4   35.56    2.52
  -1  -8  -4   33.95    1.66
  -1  -8  -4   39.91    2.30
   1   8   4   33.73    2.36
  -2  -8  -4   86.44    3.09
  -2  -8  -4   89.87    3.07
   2   8   4   84.27    3.89
  -3  -8  -4    3.73    1.31
  -3  -8  -4    5.46    0.93
   3   8   4    5.73    0.99
  -4  -8  -4   24.07    1.80
  -4  -8  -4   24.94    2.24
   4   8   4   23.68    2.10
  -5  -8  -4   35.58    2.30
  -5  -8  -4   32.95    2.49
   5   8   4   34.28    2.41
   5   8   4   35.31    2.46
  -6  -8  -4    7.84    1.48
  -6  -8  -4    7.87    1.63
   6   8   4    8.57    1.61
   6   8   4    7.80    1.68
  -7  -8  -4   12.50    1.83
  -7  -8  -4   13.13    1.97
   7   8   4    8.99    1.95
   7   8   4   13.46    1.94
  -8  -8  -4    2.06    1.64
  -8  -8  -4    2.04    1.54
  -8  -8  -4    0.50    1.32
  -9  -8  -4   29.97    3.16
  -9  -8  -4   24.05    2.49
  -9  -8  -4   25.02    2.59
   9   8   4   21.34    3.34
 -10  -8  -4   58.25    4.21
 -10  -8  -4   55.46    3.46
 -11  -8  -4    3.11    2.07
 -11  -8  -4    1.23    1.60
 -12  -8  -4    0.84    1.76
 -12  -8  -4    5.19    2.24
 -13  -8  -4    3.82    2.20
 -13  -8  -4    0.72    1.60
 -14  -8  -4    4.82    2.33
 -14  -8  -4   -0.60    1.35
 -10   9   4    8.90    2.40
  -9   9   4    4.80    2.24
   8  -9  -4   29.27    2.12
   8  -9  -4   27.12    2.11
  -8   9   4   33.56    3.69
   7  -9  -4  122.33    4.84
   7  -9  -4  124.47    4.90
  -7   9   4  134.64    6.01
   6  -9  -4   25.45    2.29
   6  -9  -4   26.21    2.41
   6  -9  -4   26.06    2.88
  -6   9   4   34.05    3.40
   5  -9  -4    9.07    2.01
   5  -9  -4    5.55    1.45
   5  -9  -4    5.44    1.83
   4  -9  -4    2.71    1.32
   4  -9  -4    0.52    1.57
  -4   9   4   -0.38    1.49
   3  -9  -4    2.64    1.13
   3  -9  -4    3.38    1.41
   3  -9  -4    1.49    1.31
  -3   9   4    1.87    1.38
   2  -9  -4   -0.09    1.18
   2  -9  -4   -0.79    1.06
   2  -9  -4    1.02    1.30
   2  -9  -4    1.95    1.00
   1  -9  -4   19.45    1.90
   1  -9  -4   17.94    2.25
  -1   9   4   16.78    1.96
   0  -9  -4    9.85    1.53
   0  -9  -4   10.79    1.67
   0  -9  -4   10.03    1.59
   0   9   4    7.99    1.54
  -1  -9  -4  139.25    4.59
  -1  -9  -4  139.54    4.63
  -1  -9  -4  136.18    5.42
   1   9   4  133.26    5.40
  -2  -9  -4   65.38    3.37
  -2  -9  -4   59.59    2.63
  -2  -9  -4   59.30    2.62
   2   9   4   61.55    3.31
  -3  -9  -4   98.98    4.37
  -3  -9  -4   95.18    3.66
   3   9   4   98.58    3.71
   3   9   4   97.57    4.36
  -4  -9  -4  204.55    7.38
  -4  -9  -4  201.62    6.73
   4   9   4  198.36    7.39
   4   9   4  209.93    6.81
  -5  -9  -4   55.47    3.31
  -5  -9  -4   55.40    2.93
   5   9   4   57.69    3.07
   5   9   4   60.69    3.48
  -6  -9  -4    2.14    1.46
  -6  -9  -4    1.08    1.28
   6   9   4    1.30    1.52
  -7  -9  -4   31.83    2.73
  -7  -9  -4   34.00    2.92
   7   9   4   29.53    3.07
  -8  -9  -4    4.50    1.75
  -8  -9  -4    4.05    1.78
   8   9   4   -1.62    1.87
  -9  -9  -4  209.81    7.92
  -9  -9  -4  203.23    7.68
   9   9   4  201.31    8.26
 -10  -9  -4  100.09    5.20
 -10  -9  -4   89.13    4.61
 -11  -9  -4    3.45    1.75
 -11  -9  -4    5.61    2.09
 -12  -9  -4   11.78    2.22
 -12  -9  -4   16.51    2.92
 -13  -9  -4   10.58    2.64
 -13  -9  -4    5.30    2.09
  -9  10   4   -1.91    2.36
   8 -10  -4    7.86    1.58
  -8  10   4    8.80    2.34
   7 -10  -4   16.33    2.37
   7 -10  -4   19.36    2.89
  -7  10   4   23.56    3.42
   6 -10  -4    7.57    1.51
   6 -10  -4    4.52    1.78
  -6  10   4    5.87    2.10
   5 -10  -4   32.80    2.76
   5 -10  -4   34.81    2.69
   5 -10  -4   32.51    2.79
  -5  10   4   38.44    3.57
   4 -10  -4    9.71    1.74
   4 -10  -4   10.39    1.91
   4 -10  -4   17.28    2.29
  -4  10   4   12.96    2.15
   3 -10  -4    3.55    1.58
   3 -10  -4    3.41    1.28
   3 -10  -4    2.19    1.36
   2 -10  -4   36.04    2.51
   2 -10  -4   32.09    2.87
   2 -10  -4   28.93    2.54
   2 -10  -4   31.41    2.62
   1 -10  -4   37.39    2.39
   1 -10  -4   30.80    2.43
   1 -10  -4   32.07    2.82
   1 -10  -4   34.28    2.87
   0 -10  -4   30.86    2.70
   0 -10  -4   32.84    2.28
   0 -10  -4   26.56    2.35
  -1 -10  -4   62.19    2.86
  -1 -10  -4   62.17    3.60
  -2 -10  -4    3.11    1.52
  -2 -10  -4    1.90    1.16
  -3 -10  -4   38.82    2.70
  -3 -10  -4   41.08    2.44
  -3 -10  -4   42.24    3.10
  -4 -10  -4   32.32    2.45
  -4 -10  -4   32.36    2.81
   4  10   4   32.84    2.45
  -5 -10  -4    7.29    1.86
  -5 -10  -4    5.29    1.51
   5  10   4    6.25    1.50
  -6 -10  -4   26.89    2.76
  -6 -10  -4   25.46    2.55
   6  10   4   25.53    2.69
  -7 -10  -4   21.80    2.72
  -7 -10  -4   24.12    2.80
   7  10   4   22.65    2.99
  -8 -10  -4   13.83    2.25
  -8 -10  -4   11.79    2.24
   8  10   4   10.24    2.34
  -9 -10  -4   61.27    4.23
  -9 -10  -4   57.52    3.94
 -10 -10  -4   -0.34    1.78
 -10 -10  -4    1.80    1.97
 -11 -10  -4   26.60    3.63
 -11 -10  -4   15.13    2.63
 -12 -10  -4   15.92    2.87
 -13 -10  -4    3.66    2.26
 -13 -10  -4   -3.62    1.66
   8 -11  -4   -0.17    1.38
  -8  11   4    0.91    2.19
   7 -11  -4    8.18    1.65
   7 -11  -4    1.51    1.65
  -7  11   4    5.35    2.23
  -6  11   4    8.86    2.36
   5 -11  -4    1.09    1.59
   5 -11  -4    2.93    1.47
  -5  11   4    1.33    1.99
   4 -11  -4    1.76    1.59
   3 -11  -4   31.77    2.61
   3 -11  -4   29.56    2.84
   3 -11  -4   24.29    2.97
   2 -11  -4    1.28    1.48
   2 -11  -4    5.27    1.43
   2 -11  -4    2.86    1.75
   1 -11  -4    0.72    1.56
   1 -11  -4    1.00    1.46
   0 -11  -4    2.19    1.43
   0 -11  -4    5.02    1.38
   0 -11  -4    0.71    1.65
  -1 -11  -4    2.47    1.29
  -1 -11  -4    0.47    1.29
  -1 -11  -4    2.26    1.69
  -2 -11  -4   44.32    3.36
  -2 -11  -4   40.07    2.70
  -2 -11  -4   50.88    2.85
  -3 -11  -4   25.71    2.87
  -3 -11  -4   29.17    2.47
  -3 -11  -4   30.50    2.61
  -4 -11  -4    2.60    1.69
  -4 -11  -4    2.49    1.46
   4  11   4    3.41    1.42
  -5 -11  -4    1.65    1.77
  -5 -11  -4    0.77    1.47
   5  11   4    1.19    1.49
  -6 -11  -4   10.75    1.88
  -6 -11  -4   11.76    2.27
   6  11   4   11.42    1.89
  -7 -11  -4   26.62    3.05
   7  11   4   26.59    3.07
  -8 -11  -4  131.05    6.12
  -8 -11  -4  137.62    5.93
   8  11   4  135.66    6.16
  -9 -11  -4   76.15    4.61
  -9 -11  -4   72.19    4.46
 -10 -11  -4   11.94    2.47
 -10 -11  -4    4.68    2.19
 -11 -11  -4   15.54    2.88
 -12 -11  -4    0.57    2.47
   7 -12  -4   -2.09    1.59
  -7  12   4    3.15    2.28
   6 -12  -4   10.54    2.26
  -6  12   4   16.33    2.74
   5 -12  -4   18.25    2.73
   5 -12  -4   11.61    2.27
   4 -12  -4    4.37    1.89
   4 -12  -4    4.43    2.04
   3 -12  -4   12.79    3.55
   3 -12  -4   13.87    2.43
   2 -12  -4    5.39    2.14
   2 -12  -4    4.15    1.82
   1 -12  -4   13.12    2.46
   1 -12  -4   10.63    1.91
   0 -12  -4   39.98    2.95
   0 -12  -4   41.97    3.61
   0 -12  -4   51.37    3.04
  -1 -12  -4   -1.23    1.42
  -1 -12  -4    0.14    1.75
  -2 -12  -4   18.50    2.65
  -2 -12  -4   15.27    2.01
  -2 -12  -4   21.76    2.48
  -3 -12  -4   37.33    3.44
  -3 -12  -4   46.25    2.94
  -3 -12  -4   34.03    2.90
  -4 -12  -4    2.91    1.92
  -4 -12  -4    5.39    1.72
  -4 -12  -4    6.88    1.90
  -5 -12  -4   24.32    3.14
  -5 -12  -4   25.14    2.79
   5  12   4   26.17    2.64
  -6 -12  -4    4.92    1.82
  -6 -12  -4    6.67    2.16
   6  12   4    5.80    1.78
  -7 -12  -4    3.77    2.18
  -7 -12  -4    3.68    1.87
   7  12   4    2.46    2.05
  -8 -12  -4   40.17    5.76
  -8 -12  -4   45.02    3.73
   8  12   4   32.28    3.49
  -9 -12  -4    1.80    2.14
  -9 -12  -4    7.40    2.26
 -10 -12  -4   14.07    2.62
 -10 -12  -4   14.49    2.79
 -11 -12  -4    8.91    2.62
 -11 -12  -4   13.02    2.57
 -12 -12  -4    4.29    2.30
 -12 -12  -4   -2.49    1.99
   5 -13  -4    2.39    2.10
   5 -13  -4   -2.26    1.74
   4 -13  -4    6.93    2.16
   4 -13  -4    7.42    2.29
   3 -13  -4    2.36    2.10
   3 -13  -4    1.49    2.06
   0 -13  -4   -0.54    1.95
   0 -13  -4    0.19    1.72
  -1 -13  -4   11.09    2.54
  -1 -13  -4    9.07    1.98
  -2 -13  -4   75.64    4.67
  -2 -13  -4   68.92    3.81
  -3 -13  -4   27.90    2.97
  -4 -13  -4   14.50    4.15
  -4 -13  -4    7.66    1.91
  -5 -13  -4    7.89    1.97
  -5 -13  -4   11.71    2.56
  -6 -13  -4   -1.46    1.87
   6  13   4   -0.92    2.79
  -7 -13  -4   63.76    4.64
  -7 -13  -4   63.38    4.02
   7  13   4   61.40    4.07
  -8 -13  -4   61.18    4.73
  -8 -13  -4   71.68    4.31
  -9 -13  -4    1.82    2.27
  -9 -13  -4    3.28    2.05
 -10 -13  -4   16.34    3.06
 -11 -13  -4    5.84    2.67
   3 -14  -4   -0.41    2.02
   3 -14  -4   -2.12    2.08
   2 -14  -4   -2.44    2.06
   2 -14  -4   -1.47    1.98
   1 -14  -4   -2.99    2.02
   0 -14  -4    1.33    2.12
  -1 -14  -4    0.22    2.06
  -3 -14  -4   -3.88    1.71
  -3 -14  -4   -2.44    1.99
  -5 -14  -4    3.76    2.30
  -6 -14  -4    0.41    2.32
  -6 -14  -4   -1.52    1.82
  -7 -14  -4    0.96    2.30
  -7 -14  -4    2.53    1.95
   7  14   4    2.24    2.58
  -8 -14  -4   -0.47    2.23
  -8 -14  -4    3.69    2.04
  -9 -14  -4    2.38    2.41
  -9 -14  -4    5.73    2.21
   1 -15  -4    1.13    2.21
   1 -15  -4   -0.80    2.24
   0 -15  -4   11.49    2.97
  -1 -15  -4    4.41    2.52
  -4 -15  -4    4.74    2.60
  -4 -15  -4    4.62    3.36
  -6 -15  -4   68.99    5.22
  -6 -15  -4   76.16    4.56
  -7 -15  -4   26.28    3.40
  -7 -15  -4   20.61    3.44
   5  11  -5    4.28    2.38
  -5 -11   5   -1.72    3.01
  -5 -11   5    6.49    2.60
   4  11  -5    8.45    2.66
  -4 -11   5    4.97    3.64
   3  11  -5   -1.26    2.05
  -3 -11   5   -2.48    2.95
   2  11  -5    0.34    2.20
  -2 -11   5   -3.84    2.82
   1  11  -5    0.57    2.21
  -1 -11   5   -4.54    2.92
   0  11  -5   -1.87    1.89
   0 -11   5    1.43    3.14
  -1  11  -5    0.23    2.27
   1 -11   5    1.65    2.17
   7  10  -5    1.20    2.23
  -7 -10   5   -2.56    3.11
   6  10  -5   12.18    2.84
  -6 -10   5    8.78    3.39
   5  10  -5   17.61    3.13
  -5 -10   5   12.65    3.58
   4  10  -5   -0.69    1.91
  -4 -10   5   -6.04    2.98
   3  10  -5   10.78    2.68
  -3 -10   5   13.64    3.40
   2  10  -5    1.83    2.13
  -2 -10   5    0.04    2.79
   1  10  -5    2.76    2.10
  -1 -10   5   -0.75    2.82
   0  10  -5    1.97    2.05
   0 -10   5    0.12    2.87
  -1  10  -5    1.37    2.08
   1 -10   5   -3.29    2.77
  -2  10  -5   -0.07    2.00
   2 -10   5   -0.68    2.73
  -3  10  -5    6.24    2.43
   3 -10   5    8.33    3.22
   4 -10   5    3.24    2.99
   4 -10   5    3.06    2.20
  -9  -9   5    0.52    3.02
  -9  -9   5    9.49    2.68
   8   9  -5    7.11    2.50
  -8  -9   5    2.64    3.29
   7   9  -5    0.59    1.94
  -7  -9   5   -1.59    2.91
   6   9  -5   41.25    3.97
  -6  -9   5   35.40    5.40
   5   9  -5   26.87    3.52
  -5  -9   5   27.49    4.01
   4   9  -5   -0.98    1.96
  -4  -9   5   -2.55    4.40
   3   9  -5   34.27    3.88
   2   9  -5    0.04    1.86
  -2  -9   5   -2.61    2.92
   1   9  -5   24.61    3.31
  -1  -9   5   24.10    3.80
   0   9  -5    0.05    1.86
   0  -9   5    1.38    4.54
  -1   9  -5    9.54    3.36
   2  -9   5   25.61    3.82
   3  -9   5   14.91    3.31
   4  -9   5    1.33    2.71
   5  -9   5    8.35    3.26
   6  -9   5   -2.76    2.73
 -10  -8   5    0.65    3.04
 -10  -8   5    5.21    2.31
   9   8  -5   18.68    2.89
  -9  -8   5   20.46    3.95
   8   8  -5    8.43    2.32
  -8  -8   5    6.08    3.40
   7   8  -5   14.23    2.67
  -7  -8   5   13.61    3.53
   6   8  -5   12.86    3.82
   5   8  -5   -1.39    1.97
  -5  -8   5   -0.35    2.97
   4   8  -5   36.43    3.62
  -4  -8   5   35.16    4.76
   3   8  -5   24.37    3.18
  -3  -8   5   26.80    3.80
   2   8  -5    0.58    1.84
  -2  -8   5    0.04    2.51
   1   8  -5   17.31    2.74
  -1  -8   5   25.86    3.69
   0   8  -5   15.30    2.51
   0  -8   5   15.94    3.25
  -1   8  -5    6.64    2.16
   1  -8   5    7.37    2.86
  -2   8  -5   17.19    2.70
   2  -8   5   24.00    3.58
  -3   8  -5   -0.44    1.76
   3  -8   5    2.00    2.68
  -4   8  -5    9.03    2.16
   4  -8   5   13.47    3.71
  -5   8  -5    6.95    2.08
   5  -8   5    7.65    3.01
  -6   8  -5    0.74    1.66
   6  -8   5    3.75    3.01
   7  -8   5   15.36    3.71
 -11  -7   5   -1.40    1.67
 -11  -7   5   -1.36    2.82
  10   7  -5   32.85    3.63
 -10  -7   5   34.22    5.20
   9   7  -5   56.00    4.31
  -9  -7   5   64.30    5.72
   8   7  -5    5.10    1.93
  -8  -7   5    1.76    2.91
   7   7  -5   20.06    2.85
  -7  -7   5   26.07    3.97
   6   7  -5    3.52    1.93
  -6  -7   5    7.53    3.08
   5   7  -5   37.80    3.48
  -5  -7   5   40.52    4.75
   4   7  -5   22.03    3.03
  -4  -7   5   21.57    3.59
   3   7  -5   50.36    3.71
  -3  -7   5   43.68    4.58
   2   7  -5   33.94    3.41
  -2  -7   5   41.08    4.39
   1   7  -5    3.52    2.02
  -1  -7   5    7.72    2.75
   0   7  -5    6.12    2.01
   0  -7   5    7.80    2.67
  -1   7  -5   34.33    3.32
   1  -7   5   41.02    4.20
  -2   7  -5   76.37    4.46
   2  -7   5   79.79    5.26
  -3   7  -5    2.34    1.75
   3  -7   5    4.38    2.58
  -4   7  -5   19.02    2.63
   4  -7   5   19.73    3.58
  -5   7  -5    0.59    1.57
   5  -7   5    0.96    3.49
  -6   7  -5   40.75    3.30
   6  -7   5   46.29    5.43
  -7   7  -5   59.59    3.70
   7  -7   5   71.97    5.77
  -8   7  -5    8.17    2.94
   8  -7   5    7.91    3.44
 -12  -6   5    2.11    1.78
 -12  -6   5   -1.40    2.75
 -11  -6   5    2.49    1.81
 -11  -6   5   -0.42    2.79
  10   6  -5    5.00    1.85
 -10  -6   5    9.74    3.20
   9   6  -5    9.81    2.10
  -9  -6   5    8.53    3.15
   8   6  -5   14.53    2.39
  -8  -6   5   13.58    3.33
   7   6  -5   22.43    2.91
  -7  -6   5   24.62    3.73
   6   6  -5    1.60    1.69
  -6  -6   5   -0.92    2.59
   5   6  -5    5.71    1.94
  -5  -6   5    6.75    2.87
   4   6  -5   22.51    2.84
  -4  -6   5   22.54    3.40
   3   6  -5    8.58    2.02
  -3  -6   5    9.33    2.73
   2   6  -5   51.25    3.57
  -2  -6   5   54.82    4.51
   1   6  -5   19.29    2.63
  -1  -6   5   24.31    3.83
   0   6  -5    9.68    2.11
   0  -6   5   12.81    2.73
  -1   6  -5  104.77    4.99
   1  -6   5  108.10    5.71
  -2   6  -5    2.56    1.60
   2  -6   5    3.63    2.24
  -3   6  -5    3.39    1.66
   3  -6   5    4.51    2.55
  -4   6  -5    9.72    1.96
   4  -6   5   10.65    2.94
  -5   6  -5    4.62    1.70
   5  -6   5    4.09    2.76
  -6   6  -5   46.32    4.48
  -6   6  -5   42.37    3.12
   6  -6   5   46.27    4.85
  -7   6  -5   11.03    2.83
  -7   6  -5   11.80    2.07
  -8   6  -5    2.17    2.62
  -8   6  -5    4.40    1.56
   9  -6   5   23.88    1.86
 -10   6  -5   10.76    3.19
  10  -6   5    8.91    2.02
 -12  -5   5   14.54    2.30
 -12  -5   5   16.27    3.46
 -11  -5   5   41.81    5.05
  10   5  -5    7.03    1.75
 -10  -5   5    7.81    3.02
   9   5  -5    3.16    1.63
  -9  -5   5    7.04    4.96
   8   5  -5   67.12    3.99
  -8  -5   5   77.92    5.58
   7   5  -5   67.76    4.01
  -7  -5   5   72.03    5.42
   6   5  -5   36.13    3.02
  -6  -5   5   33.63    4.24
   5   5  -5   11.95    2.16
  -5  -5   5   10.28    2.71
   4   5  -5   31.02    2.87
  -4  -5   5   34.03    4.07
   3   5  -5    0.71    1.43
  -3  -5   5    0.52    2.12
   2   5  -5    6.29    1.77
   2   5  -5    2.75    2.25
  -2  -5   5    4.54    2.28
   1   5  -5   11.71    1.98
   1   5  -5   20.24    2.74
  -1  -5   5   20.98    2.95
  -1  -5   5   13.34    2.27
   0   5  -5   36.04    2.79
   0  -5   5   31.56    3.39
   0  -5   5   29.73    2.66
  -1   5  -5   17.39    2.28
   1  -5   5   15.31    2.07
   1  -5   5   20.30    3.24
  -2   5  -5    4.68    1.65
   2  -5   5    5.90    1.56
   2  -5   5    4.64    2.03
  -3   5  -5   48.20    3.21
   3  -5   5   47.58    4.22
   3  -5   5   49.71    3.05
  -4   5  -5   13.77    2.13
   4  -5   5   15.77    2.13
   4  -5   5   11.89    2.80
  -5   5  -5   79.98    4.07
  -5   5  -5   82.49    5.24
   5  -5   5   82.74    3.98
   5  -5   5   92.74    5.54
  -6   5  -5   30.53    3.94
  -6   5  -5   32.13    2.62
   6  -5   5   28.71    2.35
  -7   5  -5   19.67    2.29
  -7   5  -5   18.41    3.11
   7  -5   5   19.78    2.06
  -8   5  -5   45.64    4.46
  -8   5  -5   36.74    2.72
   8  -5   5   44.88    2.56
  -9   5  -5   66.75    5.34
 -10   5  -5    0.41    2.51
 -13  -4   5    2.10    1.35
 -13  -4   5    2.58    2.66
 -12  -4   5    4.63    1.66
 -12  -4   5    2.14    2.56
  11   4  -5   11.69    1.94
 -11  -4   5    9.38    3.15
  10   4  -5   12.65    2.02
 -10  -4   5   13.10    3.34
   9   4  -5    6.85    1.72
  -9  -4   5    8.57    2.88
   8   4  -5   71.05    3.93
  -8  -4   5   78.16    5.45
   7   4  -5    1.99    1.52
  -7  -4   5    2.55    2.56
   6   4  -5   17.83    2.46
  -6  -4   5   23.12    2.42
  -6  -4   5   25.13    3.89
   5   4  -5   44.77    3.06
  -5  -4   5   41.20    2.91
  -5  -4   5   45.02    4.14
   4   4  -5    3.71    1.81
   4   4  -5    2.80    1.45
  -4  -4   5    3.96    1.38
  -4  -4   5    4.55    2.24
   3   4  -5   15.83    2.48
   3   4  -5   16.67    2.24
  -3  -4   5   21.30    2.74
  -3  -4   5   18.24    2.11
   2   4  -5   11.46    1.88
   2   4  -5   11.90    2.27
  -2  -4   5   13.17    1.87
  -2  -4   5    8.08    2.23
   1   4  -5   28.04    2.44
   1   4  -5   30.07    3.09
  -1  -4   5   30.18    3.35
  -1  -4   5   27.88    2.32
   0   4  -5  105.24    4.58
   0  -4   5  104.39    5.04
   0  -4   5  102.63    4.46
   0  -4   5  104.57    5.13
  -1   4  -5   10.98    1.73
   1  -4   5   12.99    1.82
   1  -4   5   15.24    2.39
   1  -4   5   11.95    2.22
  -2   4  -5   54.10    3.20
   2  -4   5   59.27    3.81
   2  -4   5   61.52    4.02
   2  -4   5   58.09    3.20
  -3   4  -5    1.07    1.25
   3  -4   5    3.24    1.54
   3  -4   5    2.53    1.33
   3  -4   5    1.54    1.97
  -4   4  -5    3.76    2.01
  -4   4  -5    4.21    1.49
   4  -4   5    3.51    2.17
  -5   4  -5   17.85    2.42
  -5   4  -5   13.82    2.65
  -6   4  -5   24.25    3.68
   6  -4   5   27.25    2.28
  -7   4  -5   14.23    2.89
  -7   4  -5   13.47    1.85
   7  -4   5   16.07    1.81
  -8   4  -5   20.55    3.15
  -8   4  -5   19.22    2.10
   8  -4   5   24.99    1.94
  -9   4  -5    6.55    1.41
  -9   4  -5    7.11    2.69
   9  -4   5   11.21    1.48
 -10   4  -5    0.46    2.30
  10  -4   5    2.13    0.97
 -11   4  -5    4.32    2.57
 -13  -3   5    2.44    2.35
 -13  -3   5    0.96    1.29
 -12  -3   5   31.78    4.35
 -12  -3   5   28.42    2.50
  11   3  -5    5.92    1.47
 -11  -3   5    5.42    2.64
  10   3  -5   -0.25    1.14
 -10  -3   5    0.86    2.50
 -10  -3   5    3.26    1.23
   9   3  -5   91.44    4.32
  -9  -3   5  101.55    5.99
  -9  -3   5   97.12    4.34
   8   3  -5  126.93    5.29
  -8  -3   5  135.24    6.72
  -8  -3   5  127.65    5.24
   7   3  -5    0.63    1.28
  -7  -3   5    3.77    2.28
  -7  -3   5    1.68    1.15
   6   3  -5   39.27    2.79
  -6  -3   5   50.66    4.11
  -6  -3   5   34.91    2.56
   5   3  -5    0.40    1.20
   5   3  -5    2.87    1.80
  -5  -3   5    1.51    1.20
  -5  -3   5    4.06    2.01
   4   3  -5   63.19    3.41
   4   3  -5   61.92    3.82
  -4  -3   5   62.88    4.22
  -3  -3   5   27.03    3.15
  -3  -3   5   24.90    2.32
   2   3  -5   27.83    2.86
   2   3  -5   30.30    2.70
  -2  -3   5   29.28    2.26
   1   3  -5   88.79    4.46
   1   3  -5   89.39    4.05
  -1  -3   5   94.87    4.77
  -1  -3   5   89.15    3.97
   0   3  -5    8.72    1.93
   0   3  -5    7.21    1.60
   0  -3   5    7.92    1.85
   0  -3   5    7.66    1.50
   0  -3   5    7.61    1.83
  -1   3  -5   28.10    2.31
   1  -3   5   29.07    2.24
   1  -3   5   25.74    2.55
  -2   3  -5   39.44    2.59
   2  -3   5   40.31    2.50
   2  -3   5   46.76    3.73
  -3   3  -5   61.34    3.25
   3  -3   5   62.55    3.12
   3  -3   5   65.40    4.08
   3  -3   5   68.37    3.85
  -4   3  -5    2.01    1.71
  -4   3  -5   -1.33    1.02
   4  -3   5    1.39    1.43
   4  -3   5    0.43    1.05
  -5   3  -5   24.08    2.20
  -5   3  -5   26.36    2.92
   5  -3   5   25.63    2.11
  -6   3  -5    2.53    1.26
  -6   3  -5    1.49    2.01
   6  -3   5    4.42    1.23
  -7   3  -5   95.49    3.95
  -7   3  -5   89.97    5.23
   7  -3   5   86.13    3.78
  -8   3  -5   58.93    4.51
  -8   3  -5   56.10    2.96
   8  -3   5   56.17    2.75
  -9   3  -5   -0.29    2.00
  -9   3  -5    1.22    0.99
   9  -3   5    0.50    0.89
 -10   3  -5   33.74    4.12
 -10   3  -5   27.98    1.85
  10  -3   5   23.61    1.80
 -11   3  -5   15.26    3.06
 -12   3  -5    2.72    2.41
 -13  -2   5    2.87    1.13
 -13  -2   5    4.41    2.57
 -12  -2   5   10.31    2.88
 -12  -2   5    7.60    2.54
  11   2  -5    9.98    2.31
 -11  -2   5   11.20    2.78
 -11  -2   5   12.49    2.40
  10   2  -5    0.79    1.26
 -10  -2   5    2.82    1.88
 -10  -2   5    2.50    2.32
  -9  -2   5   31.63    2.91
  -9  -2   5   36.13    4.19
  -8  -2   5   11.44    2.67
  -8  -2   5   13.17    1.81
   7   2  -5   16.13    2.04
  -7  -2   5   16.60    1.94
  -7  -2   5   21.61    3.00
   6   2  -5   60.14    3.97
   6   2  -5   58.85    3.13
  -6  -2   5   58.57    3.05
  -6  -2   5   63.55    4.26
   5   2  -5    5.99    1.39
   5   2  -5    5.71    1.82
  -5  -2   5    4.80    1.91
  -5  -2   5    7.30    1.39
   4   2  -5   13.08    1.78
   4   2  -5    9.24    2.02
  -4  -2   5    9.59    1.52
   3   2  -5    0.40    1.14
   3   2  -5    0.25    1.44
  -3  -2   5    2.33    1.75
  -3  -2   5    1.15    1.03
   2   2  -5    2.61    1.40
   2   2  -5    0.71    1.13
  -2  -2   5   -0.35    0.96
  -2  -2   5    2.44    1.68
   1   2  -5   97.33    4.50
   1   2  -5   95.62    4.10
  -1  -2   5  101.51    4.73
  -1  -2   5   91.68    3.97
   0   2  -5    4.99    1.71
   0   2  -5    5.79    1.38
   0  -2   5    4.60    1.30
   0  -2   5    6.60    1.86
  -1   2  -5   24.17    2.11
   1  -2   5   24.62    2.56
   1  -2   5   20.53    1.93
   1  -2   5   22.24    2.76
  -2   2  -5   67.82    3.23
   2  -2   5   69.30    3.91
   2  -2   5   65.49    3.16
   2  -2   5   71.44    3.73
  -3   2  -5    0.69    1.50
  -3   2  -5    0.14    1.06
   3  -2   5    0.98    1.18
   3  -2   5   -0.06    0.98
   3  -2   5    0.31    1.73
  -4   2  -5   41.11    2.47
  -4   2  -5   38.57    3.16
   4  -2   5   47.44    3.36
   4  -2   5   39.97    2.38
  -5   2  -5   13.40    1.71
  -5   2  -5   11.55    2.12
   5  -2   5   15.49    2.19
   5  -2   5   12.81    1.59
  -6   2  -5    2.35    1.71
  -6   2  -5    1.05    1.05
   6  -2   5    1.91    1.06
  -7   2  -5   56.68    2.80
  -7   2  -5   54.43    4.02
   7  -2   5   51.59    2.63
  -8   2  -5   19.13    2.87
  -8   2  -5   16.33    1.82
   8  -2   5   16.71    1.65
  -9   2  -5    1.73    1.05
  -9   2  -5    1.56    2.04
   9  -2   5    1.81    0.95
 -10   2  -5   11.56    1.37
 -11   2  -5    1.98    2.35
 -12   2  -5    4.54    2.52
 -13  -1   5    7.62    2.71
 -12  -1   5    3.84    2.45
 -12  -1   5    1.22    1.04
 -12  -1   5    3.61    0.91
  11   1  -5    1.26    0.97
 -11  -1   5    3.46    2.38
 -11  -1   5    4.77    1.07
  10   1  -5  144.36    5.49
 -10  -1   5  161.93    5.62
 -10  -1   5  157.89    7.34
   9   1  -5   97.94    4.04
  -9  -1   5   92.99    3.94
  -9  -1   5   98.40    5.58
   8   1  -5   -0.11    1.02
  -8  -1   5    0.28    1.03
  -8  -1   5    0.34    2.10
   7   1  -5   94.74    4.01
  -7  -1   5   98.53    3.98
  -7  -1   5   97.12    5.17
   6   1  -5    4.30    1.82
   6   1  -5    3.70    1.20
  -6  -1   5    4.55    1.17
  -6  -1   5    5.67    2.06
   5   1  -5   15.48    1.85
  -5  -1   5   20.84    3.58
  -5  -1   5   17.17    1.73
   4   1  -5  237.68    8.50
   4   1  -5  247.65    8.10
  -4  -1   5  239.39    7.98
  -4  -1   5  239.65    8.59
   3   1  -5  259.19    8.98
   3   1  -5  263.34    8.66
  -3  -1   5  265.28    9.15
  -3  -1   5  261.72    8.57
   2   1  -5   33.42    2.77
   2   1  -5   35.08    2.37
  -2  -1   5   42.47    3.23
  -2  -1   5   34.21    2.22
   1   1  -5  462.55   14.53
   1   1  -5  463.95   14.28
  -1  -1   5  455.14   14.22
  -1  -1   5  470.98   14.63
   0   1  -5   70.97    3.71
   0   1  -5   73.13    3.31
   0  -1   5   69.89    3.21
   0  -1   5   75.70    3.85
  -1   1  -5  268.42    8.54
   1  -1   5  252.54    8.77
   1  -1   5  260.83    8.47
   1  -1   5  258.29    8.88
  -2   1  -5    2.89    1.18
   2  -1   5    3.05    1.41
   2  -1   5    5.24    1.77
   2  -1   5    2.39    1.09
  -3   1  -5  388.55   12.45
  -3   1  -5  388.25   11.93
   3  -1   5  370.51   12.24
   3  -1   5  382.30   11.87
  -4   1  -5   47.36    2.55
  -4   1  -5   50.23    3.25
   4  -1   5   44.72    2.99
   4  -1   5   46.19    2.44
  -5   1  -5   86.64    3.67
  -5   1  -5   93.18    4.49
   5  -1   5   87.39    3.57
   5  -1   5   96.81    4.73
  -6   1  -5   18.18    1.74
  -6   1  -5   17.95    2.41
   6  -1   5   18.82    1.65
   6  -1   5   17.99    2.42
  -7   1  -5   50.31    3.78
  -7   1  -5   52.98    2.63
   7  -1   5   53.19    2.49
  -8   1  -5    0.76    1.87
  -8   1  -5    1.37    1.07
   8  -1   5    1.97    0.99
  -9   1  -5  190.79    6.20
  -9   1  -5  188.36    7.87
   9  -1   5  176.80    6.05
 -10   1  -5   58.24    4.26
  10  -1   5   56.98    2.49
 -11   1  -5    3.04    2.26
 -12   1  -5   11.65    2.81
 -13   1  -5    3.64    2.40
 -13   0   5   14.33    2.98
 -12   0   5   10.74    2.85
 -11   0   5   13.13    1.42
  10   0  -5   37.26    2.22
 -10   0   5   41.88    2.22
 -10   0   5   45.57    4.19
   9   0  -5    2.41    1.05
  -9   0   5    2.75    2.06
  -9   0   5    2.82    1.06
   8   0  -5    1.47    1.06
  -8   0   5    2.35    1.09
  -8   0   5    0.32    1.90
   7   0  -5  110.12    5.34
   7   0  -5  110.84    4.26
  -7   0   5  108.73    4.21
  -7   0   5  111.38    5.39
   6   0  -5    0.04    1.55
   6   0  -5   -0.20    0.92
  -6   0   5    0.72    0.90
  -6   0   5    2.57    1.76
   5   0  -5   30.16    2.08
   5   0  -5   29.97    2.72
  -5   0   5   32.48    2.94
  -5   0   5   29.18    1.99
   4   0  -5    7.08    1.33
   4   0  -5    7.32    1.68
  -4   0   5    6.38    1.19
  -4   0   5    9.59    1.97
   3   0  -5   14.22    2.23
   3   0  -5   14.21    1.84
  -3   0   5   12.67    2.03
   2   0  -5  139.82    5.08
   2   0  -5  138.07    5.34
  -2   0   5  138.94    5.00
  -2   0   5  141.73    5.49
   1   0  -5  120.22    4.49
   1   0  -5  118.28    4.74
  -1   0   5  121.42    4.91
  -1   0   5  117.09    4.41
   0   0  -5  100.43    4.21
   0   0  -5  104.57    3.99
   0   0   5  101.69    4.33
   0   0   5  101.12    3.91
  -1   0  -5  226.05    7.55
   1   0   5  234.75    7.54
   1   0   5  228.28    7.77
   1   0   5  235.29    7.88
  -2   0  -5   25.41    1.95
   2   0   5   21.76    2.54
   2   0   5   21.77    2.29
   2   0   5   24.32    1.88
  -3   0  -5  261.65    8.49
  -3   0  -5  267.06    8.95
   3   0   5  266.46    8.84
   3   0   5  263.18    8.47
  -4   0  -5  204.14    7.28
  -4   0  -5  201.77    6.72
   4   0   5  200.32    6.66
   4   0   5  201.02    7.18
  -5   0  -5   73.69    3.74
  -5   0  -5   68.96    3.02
   5   0   5   66.33    3.44
   5   0   5   68.48    2.90
  -6   0  -5   33.31    2.05
  -6   0  -5   32.04    2.83
   6   0   5   32.53    1.93
   6   0   5   31.13    2.62
  -7   0  -5   56.58    3.71
  -7   0  -5   63.37    2.78
   7   0   5   60.28    3.64
   7   0   5   60.25    2.66
  -8   0  -5    5.94    1.18
  -8   0  -5    4.11    1.85
   8   0   5    4.94    1.07
  -9   0  -5  149.61    5.00
  -9   0  -5  138.64    6.28
   9   0   5  140.41    4.90
 -10   0  -5   10.17    1.24
 -10   0  -5    6.15    2.15
  10   0   5    8.30    1.25
 -12   0  -5   26.88    3.87
 -13   0  -5   10.57    2.69
 -13   1   5    2.60    2.14
 -12   1   5    1.82    2.12
  10  -1  -5   42.38    2.12
 -10   1   5   51.58    4.21
 -10   1   5   42.84    2.08
   9  -1  -5   41.89    2.26
  -9   1   5   46.85    2.26
  -9   1   5   46.38    3.93
   8  -1  -5    2.25    1.00
  -8   1   5    2.77    0.99
  -8   1   5    0.09    1.70
   7  -1  -5   -0.54    1.59
   7  -1  -5    2.15    0.97
  -7   1   5    2.34    0.92
  -7   1   5    2.49    1.80
   6  -1  -5   43.37    2.30
  -6   1   5   38.33    3.43
  -6   1   5   40.37    2.18
   5  -1  -5  100.80    4.62
   5  -1  -5   96.28    3.82
  -5   1   5   96.83    3.73
  -5   1   5  104.40    4.71
   4  -1  -5  131.57    4.68
   4  -1  -5  121.60    5.08
  -4   1   5  132.71    5.24
  -4   1   5  127.55    4.61
   3  -1  -5    4.70    1.43
   3  -1  -5    3.97    1.12
  -3   1   5    8.44    1.73
  -3   1   5    5.06    1.17
   2  -1  -5  150.71    5.54
   2  -1  -5  150.76    5.32
  -2   1   5  156.36    5.68
  -2   1   5  155.17    5.31
   1  -1  -5   17.24    1.69
   1  -1  -5   16.57    1.85
  -1   1   5   15.45    1.58
  -1   1   5   17.33    2.05
   0  -1  -5    3.23    1.03
   0  -1  -5    2.01    1.09
   0   1   5    1.33    1.25
   0   1   5    2.41    0.95
  -1  -1  -5   27.63    1.89
   1   1   5   28.01    2.05
   1   1   5   28.47    2.21
   1   1   5   29.55    1.87
  -2  -1  -5   17.88    2.22
  -2  -1  -5   18.39    1.70
   2   1   5   20.32    1.92
   2   1   5   21.68    1.69
   2   1   5   17.70    2.27
  -3  -1  -5   96.15    4.14
  -3  -1  -5   99.13    3.85
   3   1   5  102.28    3.77
   3   1   5  100.15    4.16
  -4  -1  -5   14.53    1.66
  -4  -1  -5   17.98    2.16
   4   1   5   15.35    2.03
   4   1   5   16.12    1.63
  -5  -1  -5  140.37    4.94
  -5  -1  -5  145.01    5.55
   5   1   5  140.58    5.43
   5   1   5  139.93    4.88
  -6  -1  -5  103.72    4.92
  -6  -1  -5   99.34    3.78
   6   1   5   99.97    4.40
   6   1   5   94.76    3.66
  -7  -1  -5   14.23    1.50
  -7  -1  -5   15.43    2.10
   7   1   5   17.70    1.50
   7   1   5   17.48    2.29
  -8  -1  -5   13.25    1.45
  -8  -1  -5    8.95    1.94
   8   1   5   10.07    1.43
  -9  -1  -5   32.40    3.02
  -9  -1  -5   34.58    2.01
   9   1   5   31.06    1.94
 -10  -1  -5   19.94    1.63
 -10  -1  -5   18.17    2.74
  10   1   5   17.35    1.60
 -11  -1  -5   27.21    3.60
 -12  -1  -5   14.85    2.82
 -13  -1  -5    2.24    2.09
 -14  -1  -5   10.68    2.71
 -13   2   5    4.06    2.26
 -12   2   5    4.67    2.29
 -11   2   5   41.09    6.46
 -10   2   5    1.26    1.98
   9  -2  -5   -0.60    0.80
  -9   2   5   -0.05    0.82
  -9   2   5   -0.19    1.88
   8  -2  -5    0.88    0.91
  -8   2   5    1.28    1.85
  -8   2   5    2.14    0.91
   7  -2  -5    6.60    1.20
   7  -2  -5    4.34    1.88
  -7   2   5    5.87    1.90
  -7   2   5    6.15    1.06
   6  -2  -5    6.90    1.23
   6  -2  -5    5.29    1.70
  -6   2   5    4.95    1.80
  -6   2   5    6.86    1.11
   5  -2  -5   14.05    2.21
   5  -2  -5   14.93    1.58
  -5   2   5   17.13    2.31
  -5   2   5   15.48    1.48
   4  -2  -5   14.35    2.23
   4  -2  -5   10.81    1.39
  -4   2   5   14.77    2.21
  -4   2   5   10.17    1.43
   3  -2  -5   50.09    2.52
   3  -2  -5   52.53    2.84
  -3   2   5   53.94    2.99
  -3   2   5   50.77    2.46
   2  -2  -5   88.39    3.51
   2  -2  -5   91.34    3.71
  -2   2   5   86.17    3.43
  -2   2   5   91.22    3.73
   1  -2  -5    4.51    1.11
  -1   2   5    4.12    1.04
  -1   2   5    4.30    1.17
   0  -2  -5   11.72    1.52
   0  -2  -5   11.99    1.50
   0   2   5   13.09    1.42
   0   2   5   14.13    1.70
  -1  -2  -5    9.26    1.26
   1   2   5    9.43    1.32
   1   2   5   10.21    1.24
   1   2   5    7.90    1.18
  -2  -2  -5   17.70    1.63
  -2  -2  -5   19.69    1.91
   2   2   5   17.90    1.59
   2   2   5   20.66    1.90
  -3  -2  -5  195.94    6.42
  -3  -2  -5  195.00    6.60
   3   2   5  192.99    6.53
   3   2   5  193.92    6.38
  -4  -2  -5   17.41    2.00
  -4  -2  -5   21.01    1.76
   4   2   5   21.28    1.74
   4   2   5   16.38    1.91
  -5  -2  -5  455.25   13.66
  -5  -2  -5  442.04   14.03
   5   2   5  464.95   14.06
   5   2   5  438.07   13.55
  -6  -2  -5   69.84    3.65
  -6  -2  -5   74.83    3.07
   6   2   5   71.24    2.94
   6   2   5   73.08    3.63
  -7  -2  -5    0.41    1.26
  -7  -2  -5   -0.20    0.81
   7   2   5    0.31    0.89
  -8  -2  -5    5.94    1.13
  -8  -2  -5    4.96    1.63
   8   2   5    5.41    1.58
   8   2   5    5.58    1.14
  -9  -2  -5    8.08    1.23
  -9  -2  -5    7.79    2.00
   9   2   5    7.41    1.30
 -10  -2  -5   34.62    1.99
 -10  -2  -5   32.97    3.43
  10   2   5   32.34    2.02
 -11  -2  -5   16.82    1.45
 -11  -2  -5   16.63    2.83
  11   2   5   19.20    1.67
 -12  -2  -5    1.50    2.09
 -13  -2  -5   11.09    2.66
 -14  -2  -5    6.12    2.35
 -13   3   5    1.96    1.94
 -12   3   5   29.29    3.88
 -10   3   5   12.53    2.53
  -9   3   5    7.74    2.13
   8  -3  -5   15.13    1.50
  -8   3   5   19.42    2.64
  -8   3   5   18.17    1.71
   7  -3  -5   11.92    2.24
   7  -3  -5   15.10    1.48
  -7   3   5   10.30    1.32
  -7   3   5   11.75    2.21
   6  -3  -5   32.14    1.93
   6  -3  -5   31.63    2.78
  -6   3   5   35.33    2.77
  -6   3   5   34.23    1.84
   5  -3  -5  141.92    5.53
   5  -3  -5  145.90    4.93
  -5   3   5  142.20    5.52
  -5   3   5  141.57    4.84
   4  -3  -5    8.15    1.22
   4  -3  -5    7.67    1.49
  -4   3   5    8.93    1.21
  -4   3   5    7.89    1.59
   3  -3  -5   94.62    3.68
   3  -3  -5   96.28    3.95
  -3   3   5   95.63    3.61
  -3   3   5   97.41    4.03
   2  -3  -5    0.13    0.96
  -2   3   5    2.96    1.25
  -2   3   5    0.66    0.99
   1  -3  -5  270.08    8.41
   1  -3  -5  268.86    8.28
  -1   3   5  261.95    8.35
  -1   3   5  264.72    8.29
   0  -3  -5   12.22    1.45
   0  -3  -5    8.60    1.29
   0   3   5   10.52    1.39
   0   3   5   12.97    1.41
  -1  -3  -5   -0.44    0.84
   1   3   5   -0.27    0.78
   1   3   5   -0.29    0.70
   1   3   5   -0.32    0.80
  -2  -3  -5  151.40    5.19
  -2  -3  -5  156.87    5.12
   2   3   5  147.31    4.99
   2   3   5  153.23    5.17
  -3  -3  -5   39.83    2.28
  -3  -3  -5   42.24    2.30
   3   3   5   45.61    2.22
  -4  -3  -5   18.56    1.83
  -4  -3  -5   19.86    1.81
   4   3   5   16.73    1.90
   4   3   5   21.68    1.73
  -5  -3  -5   16.73    1.74
  -5  -3  -5   17.08    1.91
   5   3   5   17.78    2.02
   5   3   5   19.31    1.67
  -6  -3  -5  120.98    4.82
  -6  -3  -5  120.14    4.35
   6   3   5  114.63    4.70
   6   3   5  117.10    4.27
  -7  -3  -5   70.55    3.63
  -7  -3  -5   73.28    3.08
   7   3   5   73.19    3.06
   7   3   5   72.65    3.65
  -8  -3  -5   12.62    1.62
  -8  -3  -5   13.15    2.04
   8   3   5   12.39    1.52
   8   3   5   14.14    2.26
  -9  -3  -5   12.50    1.63
  -9  -3  -5   10.35    2.06
   9   3   5   10.92    1.57
 -10  -3  -5   12.15    2.32
 -10  -3  -5   14.61    1.64
  10   3   5   13.24    1.72
 -11  -3  -5    3.63    2.12
 -11  -3  -5    5.09    1.11
  11   3   5    6.79    1.22
 -12  -3  -5   41.37    2.05
 -12  -3  -5   46.53    5.55
 -13  -3  -5   32.98    4.03
 -14  -3  -5    3.54    2.28
 -12   4   5   68.91    4.97
 -10   4   5   13.13    2.46
  -9   4   5   24.39    3.13
  -8   4   5   96.70    4.99
   7  -4  -5   90.96    3.38
   7  -4  -5   84.71    4.63
  -7   4   5   89.71    3.32
  -7   4   5   91.14    4.58
   6  -4  -5   12.37    1.35
   6  -4  -5    8.55    1.83
  -6   4   5   10.59    1.78
  -6   4   5    8.86    1.29
   5  -4  -5   20.00    2.32
   5  -4  -5   18.72    1.62
  -5   4   5   21.12    2.25
  -5   4   5   15.90    1.50
   4  -4  -5   16.51    2.06
   4  -4  -5   16.70    1.59
  -4   4   5   17.68    2.02
  -4   4   5   17.19    1.48
   3  -4  -5  185.08    6.33
   3  -4  -5  188.91    6.22
  -3   4   5  192.26    6.39
  -3   4   5  185.70    6.16
   2  -4  -5   80.83    3.23
   2  -4  -5   79.15    3.24
  -2   4   5   75.71    3.13
  -2   4   5   78.34    3.19
   1  -4  -5  403.74   12.16
   1  -4  -5  402.26   11.87
  -1   4   5  397.72   12.11
  -1   4   5  389.67   11.84
   0  -4  -5   76.44    2.75
   0  -4  -5   80.04    3.23
   0   4   5   78.32    3.13
  -1  -4  -5   91.69    3.57
   1   4   5   93.94    3.52
   1   4   5   89.14    3.06
  -2  -4  -5   49.78    2.55
  -2  -4  -5   51.24    2.19
   2   4   5   54.81    2.49
   2   4   5   51.76    2.12
  -3  -4  -5   16.20    1.54
  -4  -4  -5   65.51    3.03
  -4  -4  -5   65.03    2.91
   4   4   5   67.58    2.92
   4   4   5   65.42    2.87
  -5  -4  -5  159.41    5.52
  -5  -4  -5  161.68    5.63
   5   4   5  157.76    5.61
   5   4   5  156.78    5.46
  -6  -4  -5   49.12    2.50
  -6  -4  -5   42.88    2.72
   6   4   5   47.07    2.79
   6   4   5   49.10    2.45
  -7  -4  -5  215.09    7.01
  -7  -4  -5  204.16    7.43
   7   4   5  206.64    7.47
   7   4   5  217.43    7.01
  -8  -4  -5    4.57    1.53
  -8  -4  -5    5.42    1.26
   8   4   5    3.98    1.18
   8   4   5    6.41    1.64
  -9  -4  -5    1.89    1.51
  -9  -4  -5    2.08    1.09
   9   4   5    2.24    1.16
 -10  -4  -5   20.39    3.15
 -10  -4  -5   18.59    1.92
  10   4   5   21.77    2.03
 -11  -4  -5   18.60    1.89
 -11  -4  -5   20.08    3.16
  11   4   5   21.52    1.98
 -12  -4  -5   42.75    2.29
 -12  -4  -5   42.32    4.05
 -12  -4  -5   37.69    2.17
 -13  -4  -5   25.88    1.65
 -13  -4  -5   28.95    3.86
 -14  -4  -5    1.08    2.12
 -12   5   5   20.48    3.19
 -11   5   5    4.53    3.00
 -10   5   5   54.13    4.11
  -9   5   5    9.02    2.17
   8  -5  -5   11.01    1.43
  -8   5   5    9.00    1.95
   7  -5  -5   46.05    2.25
   7  -5  -5   43.47    3.49
  -7   5   5   44.99    3.24
  -7   5   5   45.74    2.16
   6  -5  -5   13.31    2.08
   6  -5  -5   13.13    1.56
  -6   5   5   11.08    1.35
  -6   5   5   13.63    1.93
   5  -5  -5   21.43    2.29
   5  -5  -5   23.15    1.76
  -5   5   5   22.10    1.63
  -5   5   5   22.36    2.16
   4  -5  -5  486.45   14.64
   4  -5  -5  486.73   14.93
  -4   5   5  485.69   14.87
  -4   5   5  487.53   14.65
   3  -5  -5    3.78    1.10
   3  -5  -5    4.67    1.18
  -3   5   5    3.82    1.00
  -3   5   5    1.85    0.97
   2  -5  -5  393.66   11.97
   2  -5  -5  403.03   12.20
  -2   5   5  391.58   11.92
  -2   5   5  403.01   12.18
   1  -5  -5   40.13    1.84
   1  -5  -5   41.14    2.37
  -1   5   5   36.21    1.87
  -1   5   5   42.43    2.27
   0  -5  -5  129.48    4.67
   0   5   5  126.91    4.61
  -1  -5  -5  346.14   10.89
   1   5   5  355.69   10.91
  -2  -5  -5  175.18    5.94
  -2  -5  -5  177.21    5.30
   2   5   5  170.61    5.27
   2   5   5  170.82    5.91
  -3  -5  -5    1.71    1.13
  -3  -5  -5    1.17    0.78
   3   5   5    1.59    0.81
   3   5   5    1.68    1.07
  -4  -5  -5  325.74   10.36
  -4  -5  -5  337.90   10.15
   4   5   5  313.39   10.36
   4   5   5  346.02   10.45
  -5  -5  -5   90.14    3.66
  -5  -5  -5   86.07    3.55
   5   5   5   94.28    3.69
   5   5   5   91.91    3.69
  -6  -5  -5  337.28   11.00
  -6  -5  -5  344.32   10.92
   6   5   5  352.93   10.96
   6   5   5  359.59   11.15
  -7  -5  -5   81.57    3.47
  -7  -5  -5   78.88    3.78
   7   5   5   83.74    3.51
   7   5   5   81.39    3.88
  -8  -5  -5    2.50    1.45
  -8  -5  -5    3.83    1.26
   8   5   5    4.27    1.22
  -9  -5  -5   48.34    3.46
  -9  -5  -5   43.02    2.63
   9   5   5   47.99    2.70
   9   5   5   43.88    3.33
 -10  -5  -5   35.33    2.45
 -10  -5  -5   37.78    3.44
  10   5   5   37.02    2.51
 -11  -5  -5    1.70    1.92
 -11  -5  -5    1.04    1.17
  11   5   5    3.16    1.32
 -12  -5  -5   42.23    2.51
 -12  -5  -5   40.78    2.40
 -12  -5  -5   49.21    4.31
 -13  -5  -5    6.43    2.28
 -13  -5  -5    6.79    1.22
 -13  -5  -5    5.74    1.14
 -14  -5  -5   11.01    2.71
 -14  -5  -5   14.79    1.41
 -14  -5  -5   15.30    1.50
 -12   6   5    3.24    2.11
 -11   6   5    1.08    1.89
 -10   6   5    7.50    2.26
  -9   6   5   13.44    2.47
   8  -6  -5   25.91    1.70
  -8   6   5   22.95    2.95
   7  -6  -5    4.69    1.16
   7  -6  -5    2.76    1.70
  -7   6   5    2.90    1.04
  -7   6   5    2.95    1.62
   6  -6  -5    1.73    1.58
   6  -6  -5    3.46    1.13
  -6   6   5    2.07    1.42
  -6   6   5    2.24    1.02
   5  -6  -5    7.00    1.26
   5  -6  -5    5.42    1.48
  -5   6   5    5.60    1.37
  -5   6   5    4.81    1.09
   4  -6  -5   84.28    3.43
   4  -6  -5   80.18    3.61
  -4   6   5   79.33    3.30
  -4   6   5   84.69    3.54
   3  -6  -5   42.76    2.33
   3  -6  -5   42.48    2.33
  -3   6   5   40.04    2.16
  -3   6   5   41.38    2.22
   2  -6  -5  137.96    4.85
   2  -6  -5  131.41    4.47
  -2   6   5  128.04    4.39
  -2   6   5  131.15    4.75
   1  -6  -5   30.45    1.51
   1  -6  -5   29.41    2.08
  -1   6   5   28.45    1.94
   0  -6  -5   93.08    3.76
   0   6   5   89.95    3.67
  -1  -6  -5   36.19    2.33
   1   6   5   34.95    2.19
  -2  -6  -5    7.06    1.36
   2   6   5    5.41    1.20
  -3  -6  -5    5.16    0.84
  -3  -6  -5    5.91    1.32
   3   6   5    8.11    1.24
   3   6   5    6.96    1.29
  -4  -6  -5    2.15    1.17
  -4  -6  -5    1.98    0.82
   4   6   5    2.03    1.05
   4   6   5    3.96    1.03
  -5  -6  -5   16.97    1.65
  -5  -6  -5   17.14    1.84
   5   6   5   17.22    1.87
   5   6   5   17.25    1.75
  -6  -6  -5  239.87    8.08
  -6  -6  -5  251.08    8.18
   6   6   5  244.87    8.18
   6   6   5  247.12    8.20
  -7  -6  -5   50.37    2.81
  -7  -6  -5   47.09    2.91
   7   6   5   49.30    2.75
   7   6   5   55.22    3.15
  -8  -6  -5    5.46    1.39
   8   6   5    3.89    1.31
   8   6   5    4.63    1.81
  -9  -6  -5    2.68    1.66
  -9  -6  -5    2.98    1.35
   9   6   5    5.51    1.45
   9   6   5    2.06    1.80
 -10  -6  -5   43.09    3.58
 -10  -6  -5   40.66    3.54
  10   6   5   39.93    2.74
 -11  -6  -5   38.66    3.75
 -12  -6  -5   40.50    2.94
 -12  -6  -5   41.66    4.12
 -13  -6  -5    1.42    1.94
 -13  -6  -5    2.40    1.28
 -14  -6  -5    2.62    2.10
 -14  -6  -5    2.66    1.12
 -11   7   5    6.31    2.40
 -10   7   5    5.64    2.35
  -9   7   5    3.98    2.08
   8  -7  -5    5.99    1.06
   8  -7  -5    7.22    1.20
  -8   7   5    5.03    1.99
   7  -7  -5    7.60    1.34
   7  -7  -5    3.46    1.90
  -7   7   5    5.29    1.86
   6  -7  -5   10.10    1.46
   6  -7  -5    7.44    2.04
  -6   7   5   10.01    1.47
   5  -7  -5    8.22    1.72
   5  -7  -5    9.71    1.56
  -5   7   5    9.33    1.44
  -5   7   5   10.89    1.74
   4  -7  -5    3.03    1.23
   4  -7  -5    2.10    1.21
  -4   7   5    2.14    1.08
  -4   7   5    1.82    1.18
   3  -7  -5    4.38    1.15
   3  -7  -5    8.84    1.45
  -3   7   5    7.33    1.29
  -3   7   5    7.27    1.25
   2  -7  -5   10.90    1.53
   2  -7  -5    7.79    1.07
  -2   7   5    8.64    1.07
  -2   7   5   10.38    1.42
   1  -7  -5    1.34    0.65
   1  -7  -5    1.00    1.12
  -1   7   5    2.30    1.07
   0  -7  -5   70.87    3.27
   0   7   5   70.10    3.20
  -1  -7  -5    8.99    1.56
   1   7   5    9.60    1.49
  -2  -7  -5   12.72    1.74
   2   7   5   11.31    1.64
  -3  -7  -5   59.16    3.04
   3   7   5   58.33    2.96
   3   7   5   59.70    2.24
  -4  -7  -5    7.62    1.00
  -4  -7  -5   11.22    1.63
   4   7   5    9.22    1.19
   4   7   5   10.04    1.54
  -5  -7  -5    0.31    0.86
  -5  -7  -5    0.36    1.17
   5   7   5    0.18    1.11
   5   7   5    0.16    1.04
  -6  -7  -5    6.64    1.28
   6   7   5    6.40    1.47
   6   7   5    6.42    1.38
  -7  -7  -5    4.27    1.39
  -7  -7  -5    5.97    1.48
   7   7   5    4.70    1.58
   7   7   5    1.83    2.15
  -8  -7  -5   10.10    2.04
  -8  -7  -5   12.89    1.88
   8   7   5    9.31    2.02
   8   7   5   11.98    1.81
  -9  -7  -5   24.81    2.45
  -9  -7  -5   23.07    2.91
   9   7   5   20.68    2.90
   9   7   5   18.70    2.39
 -10  -7  -5    5.30    1.88
 -10  -7  -5    3.74    1.55
  10   7   5    2.81    1.58
 -11  -7  -5   27.09    3.51
 -11  -7  -5   25.48    2.52
 -11  -7  -5   25.45    2.37
 -12  -7  -5    2.97    1.34
 -12  -7  -5    3.24    1.52
 -12  -7  -5    3.34    1.95
 -13  -7  -5   -1.59    1.36
 -13  -7  -5    4.33    1.23
 -13  -7  -5    1.20    2.06
 -14  -7  -5    3.05    2.12
 -10   8   5    0.12    2.31
  -9   8   5   11.93    2.48
   8  -8  -5   35.62    2.10
   8  -8  -5   35.75    2.22
  -8   8   5   39.10    3.67
   7  -8  -5   13.22    1.73
   7  -8  -5   12.94    1.81
   7  -8  -5    8.63    2.38
  -7   8   5   16.58    2.43
   6  -8  -5  151.00    5.49
   6  -8  -5  143.12    6.44
  -6   8   5  154.72    6.17
   5  -8  -5   98.11    4.49
   5  -8  -5  105.01    4.25
  -5   8   5  101.52    4.63
  -5   8   5  101.21    4.20
   4  -8  -5    4.08    1.41
   4  -8  -5   -0.42    1.19
  -4   8   5    1.86    1.11
  -4   8   5    1.34    1.26
   3  -8  -5   23.16    2.01
   3  -8  -5   29.40    2.27
  -3   8   5   29.31    2.20
  -3   8   5   28.40    2.17
   2  -8  -5    7.94    1.12
   2  -8  -5   10.75    1.62
  -2   8   5   10.23    1.56
  -2   8   5   10.42    1.24
   1  -8  -5   76.35    2.77
   1  -8  -5   86.20    3.65
   1  -8  -5   75.21    2.90
  -1   8   5   78.46    3.54
   0  -8  -5  219.89    7.59
   0   8   5  213.73    7.45
   1   8   5   50.59    2.80
  -2  -8  -5  116.23    5.09
  -3  -8  -5   77.94    3.63
   3   8   5   76.99    3.76
   3   8   5   74.08    2.66
  -4  -8  -5    8.15    1.66
  -4  -8  -5    6.86    0.97
   4   8   5    9.51    1.61
   4   8   5    9.59    1.46
  -5  -8  -5    0.20    1.25
  -5  -8  -5   -0.12    0.88
   5   8   5   -1.10    0.99
   5   8   5    0.09    1.13
  -6  -8  -5    8.60    1.72
  -6  -8  -5    6.65    1.35
   6   8   5    8.98    1.63
   6   8   5    7.27    1.55
  -7  -8  -5    1.45    1.26
  -7  -8  -5    0.87    1.37
   7   8   5    1.67    1.23
   7   8   5    1.80    1.55
  -8  -8  -5    5.27    1.64
  -8  -8  -5    2.90    1.68
   8   8   5    3.73    1.93
   8   8   5    5.38    1.60
  -9  -8  -5    5.61    1.69
  -9  -8  -5    6.60    1.82
   9   8   5    6.71    2.07
   9   8   5    4.24    2.15
 -10  -8  -5   29.30    2.88
 -10  -8  -5   27.40    3.27
 -11  -8  -5   75.05    4.70
 -11  -8  -5   66.93    3.82
 -12  -8  -5   11.00    2.04
 -12  -8  -5   20.56    3.27
 -13  -8  -5    6.05    2.22
 -13  -8  -5    3.17    1.67
 -14  -8  -5    0.68    1.47
 -14  -8  -5    5.57    2.26
 -10   9   5    2.54    2.24
  -9   9   5   13.78    2.59
   8  -9  -5    7.46    1.38
   8  -9  -5   10.41    1.49
  -8   9   5   11.59    2.32
   7  -9  -5    0.82    1.10
   7  -9  -5   -1.63    1.33
  -7   9   5    0.46    1.74
   6  -9  -5   44.20    2.85
   6  -9  -5   43.02    2.75
   6  -9  -5   37.36    3.22
  -6   9   5   47.30    3.56
   5  -9  -5    0.49    1.37
   5  -9  -5   -0.73    1.28
  -5   9   5   -0.52    1.46
   4  -9  -5   50.65    3.02
   4  -9  -5   42.13    2.85
  -4   9   5   50.15    3.20
   3  -9  -5    0.21    1.01
   3  -9  -5    0.78    1.35
  -3   9   5   -0.47    1.18
  -3   9   5   -0.88    1.24
   2  -9  -5    1.57    1.40
  -2   9   5    2.17    1.22
  -2   9   5    0.59    1.10
   1  -9  -5   33.94    2.66
   1  -9  -5   32.90    1.77
   1  -9  -5   36.82    1.94
  -1   9   5   35.07    2.54
   0  -9  -5   13.47    1.87
   0   9   5   11.62    1.75
  -1  -9  -5    5.04    1.57
   1   9   5    3.63    1.43
  -2  -9  -5   71.73    3.62
   2   9   5   64.65    3.48
  -3  -9  -5    4.18    0.93
  -3  -9  -5    2.73    1.44
   3   9   5    1.80    1.32
  -4  -9  -5   20.61    1.62
  -4  -9  -5   22.35    2.41
   4   9   5   21.82    1.72
   4   9   5   17.36    2.18
  -5  -9  -5    8.24    1.27
  -5  -9  -5    8.36    1.82
   5   9   5    7.44    1.42
   5   9   5    8.43    1.70
  -6  -9  -5    0.35    1.41
  -6  -9  -5   -0.74    1.10
   6   9   5   -1.23    1.37
  -7  -9  -5    1.92    1.57
  -7  -9  -5    2.58    1.43
   7   9   5    1.70    1.66
  -8  -9  -5   35.14    3.06
   8   9   5   32.84    3.46
  -9  -9  -5    3.65    1.83
  -9  -9  -5    1.02    1.63
   9   9   5    4.02    2.09
 -10  -9  -5   30.49    3.10
 -10  -9  -5   41.88    3.75
 -11  -9  -5   -1.35    1.62
 -11  -9  -5    0.02    1.79
 -12  -9  -5    2.57    1.79
 -12  -9  -5    5.18    2.24
 -13  -9  -5    6.03    2.35
 -13  -9  -5    1.64    1.75
  -9  10   5    2.79    2.16
   8 -10  -5    3.71    1.12
   8 -10  -5    1.88    1.31
  -8  10   5    0.93    2.04
   7 -10  -5    0.00    1.52
   7 -10  -5    0.89    1.51
  -7  10   5    2.18    1.90
   6 -10  -5   44.32    3.12
   6 -10  -5   42.74    3.29
   6 -10  -5   46.20    2.84
  -6  10   5   49.86    3.82
   5 -10  -5   18.43    2.70
   5 -10  -5   24.85    2.66
   5 -10  -5   28.73    2.43
   4 -10  -5  136.27    5.55
   4 -10  -5  129.22    5.30
   4 -10  -5  131.10    5.42
  -4  10   5  150.03    5.74
   3 -10  -5   31.58    2.70
   3 -10  -5   26.18    2.39
   3 -10  -5   32.23    2.33
  -3  10   5   26.54    2.73
   2 -10  -5   87.88    4.29
   2 -10  -5   88.12    3.58
   2 -10  -5   93.88    3.82
  -2  10   5   90.03    4.28
   1 -10  -5   12.25    2.05
   1 -10  -5   10.77    1.37
   1 -10  -5   11.91    1.44
  -1  10   5   11.42    2.06
   0 -10  -5    9.23    1.17
   0 -10  -5    6.75    1.04
   0 -10  -5    4.40    1.64
  -1 -10  -5   49.75    3.26
  -2 -10  -5   40.60    1.89
  -2 -10  -5   43.72    3.10
  -3 -10  -5   10.78    1.99
  -3 -10  -5   10.29    1.56
  -3 -10  -5    9.63    1.34
  -4 -10  -5   13.10    2.17
  -4 -10  -5   11.85    1.61
   4  10   5   12.69    1.68
  -5 -10  -5    7.06    1.34
  -5 -10  -5    6.52    1.90
   5  10   5    7.38    1.40
  -6 -10  -5    3.88    1.70
  -6 -10  -5    3.83    1.39
   6  10   5    3.51    1.51
  -7 -10  -5    6.61    1.95
  -7 -10  -5    5.39    1.65
   7  10   5    2.09    1.76
  -8 -10  -5    6.82    2.04
   8  10   5    7.22    2.68
  -9 -10  -5    9.68    2.12
  -9 -10  -5   10.48    2.15
   9  10   5    5.78    2.25
 -10 -10  -5    2.86    1.89
 -10 -10  -5    7.13    2.14
 -11 -10  -5    2.48    2.09
 -11 -10  -5   -0.53    1.81
 -12 -10  -5    8.80    2.36
 -12 -10  -5    1.08    1.94
 -13 -10  -5    3.70    2.12
 -13 -10  -5   -0.71    1.87
   8 -11  -5    3.64    1.47
  -8  11   5    7.34    2.37
   7 -11  -5   26.19    2.37
  -7  11   5   23.58    3.63
   6 -11  -5    3.68    1.72
  -6  11   5    7.30    2.15
   5 -11  -5   22.03    2.68
   5 -11  -5   23.49    2.71
  -5  11   5   24.13    3.38
   4 -11  -5   12.16    1.79
   4 -11  -5   10.59    2.08
  -4  11   5   11.27    2.16
   3 -11  -5    1.96    1.70
   3 -11  -5    1.66    1.59
   3 -11  -5    3.33    1.27
   2 -11  -5   18.73    1.90
   2 -11  -5   15.19    2.26
   2 -11  -5   13.25    2.26
   1 -11  -5   31.30    2.68
   1 -11  -5   22.68    2.23
   1 -11  -5   27.53    2.81
   0 -11  -5    3.82    1.16
   0 -11  -5    5.22    1.91
   0 -11  -5    5.33    1.01
  -1 -11  -5   58.32    3.71
  -1 -11  -5   53.10    2.49
  -1 -11  -5   57.65    2.46
  -2 -11  -5    8.58    1.19
  -2 -11  -5    6.36    1.10
  -2 -11  -5    8.73    2.11
  -3 -11  -5   14.50    1.88
  -3 -11  -5   14.05    2.32
  -3 -11  -5   12.76    1.65
  -4 -11  -5   57.33    3.79
  -4 -11  -5   47.53    2.56
  -5 -11  -5    5.82    1.97
  -5 -11  -5    3.24    1.33
   5  11   5    2.95    1.38
  -6 -11  -5    5.62    2.02
  -6 -11  -5    5.46    1.50
   6  11   5    2.43    1.47
  -7 -11  -5   37.63    3.01
  -7 -11  -5   30.72    3.27
   7  11   5   28.86    3.11
  -8 -11  -5   -1.55    1.78
  -8 -11  -5    2.79    1.79
   8  11   5   -3.29    2.68
  -9 -11  -5   44.48    3.61
  -9 -11  -5   39.68    3.66
   9  11   5   31.47    3.80
 -10 -11  -5    2.30    2.03
 -10 -11  -5    7.33    2.05
 -11 -11  -5    2.80    2.14
 -11 -11  -5   12.92    2.56
 -12 -11  -5    9.13    2.40
   7 -12  -5    3.74    1.80
  -7  12   5    8.60    2.39
   6 -12  -5    3.94    1.98
  -6  12   5    8.00    2.38
   5 -12  -5   43.16    3.48
   5 -12  -5   45.43    3.25
  -5  12   5   57.73    4.13
   4 -12  -5    4.61    1.65
   4 -12  -5    0.91    1.78
   4 -12  -5    0.47    3.24
   3 -12  -5   40.16    2.54
   3 -12  -5   26.01    3.18
   3 -12  -5   29.30    3.05
   2 -12  -5   62.59    4.09
   2 -12  -5   72.27    3.27
   2 -12  -5   65.73    3.60
   1 -12  -5   14.78    2.52
   1 -12  -5   14.06    2.26
   0 -12  -5   12.60    1.61
   0 -12  -5   13.32    2.45
  -1 -12  -5   27.57    3.17
  -1 -12  -5   23.86    2.18
  -1 -12  -5   34.67    3.24
  -2 -12  -5    4.02    2.28
  -2 -12  -5    0.89    1.84
  -2 -12  -5   -0.36    1.13
  -3 -12  -5   96.45    3.80
  -3 -12  -5   93.71    5.00
  -4 -12  -5   52.05    3.14
  -4 -12  -5   55.26    2.90
  -4 -12  -5   51.80    3.91
  -5 -12  -5    2.55    1.39
  -5 -12  -5    1.98    2.03
   5  12   5    3.94    1.45
  -6 -12  -5    2.82    1.51
  -6 -12  -5    2.13    1.97
   6  12   5    3.04    1.52
  -7 -12  -5    7.05    2.30
  -7 -12  -5    5.87    1.76
   7  12   5    5.03    1.71
  -8 -12  -5   10.37    2.64
   8  12   5    7.87    2.14
  -9 -12  -5   14.70    2.33
  -9 -12  -5   11.02    4.06
 -10 -12  -5    5.04    2.00
 -10 -12  -5   -1.74    1.99
 -11 -12  -5    8.25    2.38
 -11 -12  -5    0.56    2.23
 -12 -12  -5   11.17    2.89
 -12 -12  -5   -1.18    2.05
   5 -13  -5   15.74    2.58
   5 -13  -5   11.27    2.45
   4 -13  -5   -3.11    1.69
   4 -13  -5    2.04    1.87
   3 -13  -5   18.70    2.96
   3 -13  -5   13.51    2.54
   2 -13  -5   21.40    2.82
   2 -13  -5   15.33    2.68
   1 -13  -5    0.77    1.55
   1 -13  -5   -0.41    1.87
   0 -13  -5    6.50    1.59
   0 -13  -5    7.41    2.45
  -1 -13  -5    2.01    2.12
  -2 -13  -5   16.29    1.80
  -2 -13  -5   23.55    3.32
  -3 -13  -5   51.36    4.14
  -3 -13  -5   44.05    2.85
  -3 -13  -5   59.56    3.06
  -4 -13  -5    0.90    1.38
  -4 -13  -5    7.92    1.67
  -4 -13  -5    5.04    2.94
  -5 -13  -5    9.03    3.21
  -5 -13  -5    8.32    1.65
  -6 -13  -5   11.70    1.86
  -6 -13  -5    8.00    2.41
   6  13   5    7.97    1.73
  -7 -13  -5    6.22    2.66
  -7 -13  -5    0.53    2.12
   7  13   5    2.91    1.85
  -8 -13  -5   30.47    3.79
   8  13   5   29.35    3.12
  -9 -13  -5   22.98    3.29
  -9 -13  -5    6.51    2.66
 -10 -13  -5   11.60    2.30
 -10 -13  -5    0.77    2.48
   4 -14  -5   -3.12    1.97
   4 -14  -5   -2.88    1.93
   3 -14  -5   -0.05    2.07
   2 -14  -5   -3.05    1.69
   2 -14  -5   -1.82    2.04
   1 -14  -5   29.37    3.78
   1 -14  -5   28.95    2.90
   0 -14  -5   95.89    5.57
   0 -14  -5  104.07    4.43
  -1 -14  -5   20.22    2.46
  -4 -14  -5   12.33    2.88
  -4 -14  -5   10.80    1.74
  -5 -14  -5   14.18    2.92
  -5 -14  -5   16.25    2.44
  -6 -14  -5   33.19    3.00
  -6 -14  -5   32.69    3.98
  -7 -14  -5    0.49    2.40
  -7 -14  -5    3.01    2.20
  -8 -14  -5    4.81    2.67
  -8 -14  -5   10.13    2.09
   8  14   5    4.88    2.21
  -9 -14  -5    1.05    2.56
  -9 -14  -5    5.02    1.98
   1 -15  -5   -3.06    2.18
   0 -15  -5   -3.32    2.22
  -1 -15  -5   -1.97    2.32
  -2 -15  -5   -2.60    2.19
  -4 -15  -5   -1.18    2.34
  -4 -15  -5   -2.82    1.44
  -5 -15  -5   -5.21    2.17
  -5 -15  -5    2.70    1.59
  -6 -15  -5    1.02    2.39
  -6 -15  -5    5.11    2.86
  -7 -15  -5    5.10    1.80
  -7 -15  -5    1.55    2.61
  -8 -15  -5   -5.11    2.39
   5  10  -6   19.68    3.38
  -5 -10   6   16.28    3.99
   4  10  -6    6.24    2.54
  -4 -10   6   -1.61    3.23
   3  10  -6    1.23    2.18
  -3 -10   6   -3.74    2.98
   2  10  -6   12.13    2.90
  -2 -10   6    7.24    3.47
   1  10  -6    1.89    2.15
  -1 -10   6   -4.49    2.77
   0  10  -6    6.70    2.38
   0 -10   6    6.85    3.21
  -1  10  -6   20.15    3.33
   1 -10   6   13.77    3.74
  -2  10  -6    9.01    2.70
   2 -10   6    3.32    2.98
   8   9  -6    0.63    1.92
   7   9  -6    3.44    2.14
  -7  -9   6   -1.22    2.99
   6   9  -6    2.37    2.04
  -6  -9   6   -4.08    2.97
   5   9  -6    0.53    2.15
  -5  -9   6   -3.63    3.02
   4   9  -6    0.52    2.17
  -4  -9   6   -4.77    3.05
   3   9  -6    5.44    2.35
  -3  -9   6    2.93    3.16
   2   9  -6   -1.93    1.94
  -2  -9   6   -0.07    2.84
   1   9  -6    0.75    1.96
  -1  -9   6    0.40    2.86
   0   9  -6    5.14    2.25
   0  -9   6    5.29    3.14
  -1   9  -6   -1.13    1.90
   1  -9   6   -2.85    2.96
  -2   9  -6   -0.49    2.05
   2  -9   6    0.14    2.80
  -3   9  -6    6.58    2.35
   3  -9   6    3.88    3.10
  -4   9  -6    1.66    1.91
   4  -9   6    2.12    2.90
   9   8  -6   -0.25    1.90
  -9  -8   6   -3.05    3.01
   8   8  -6    4.43    2.10
  -8  -8   6    2.08    3.42
   7   8  -6   -1.02    1.85
  -7  -8   6   -0.93    3.04
   6   8  -6   25.02    3.46
  -6  -8   6   21.35    4.08
   5   8  -6    6.60    2.32
  -5  -8   6    7.47    3.41
   4   8  -6    4.65    2.19
  -4  -8   6   -0.19    3.08
   3   8  -6   28.50    3.61
   2   8  -6   20.65    3.19
  -2  -8   6   21.54    6.03
   1   8  -6   30.14    4.37
   1  -8   6    1.09    4.45
  -2   8  -6   12.82    4.19
   2  -8   6    9.88    3.15
  -3   8  -6   17.16    4.23
   3  -8   6   13.01    3.46
  -4   8  -6   -0.94    2.23
   4  -8   6   -1.23    2.71
  -5   8  -6   -0.60    2.18
   5  -8   6    1.47    2.86
  -6   8  -6    1.13    2.02
   6  -8   6   -2.00    2.63
  10   7  -6   -0.44    1.69
 -10  -7   6   -1.64    3.10
   9   7  -6   27.05    3.27
  -9  -7   6   17.58    3.82
   8   7  -6   16.45    2.87
  -8  -7   6   13.77    3.83
   7   7  -6   12.40    2.64
  -7  -7   6   16.58    3.69
  -6  -7   6   14.85    4.30
   5   7  -6    7.51    2.40
  -5  -7   6    9.28    3.46
   4   7  -6   18.40    2.96
  -4  -7   6   16.96    3.71
   3   7  -6   21.70    3.10
  -3  -7   6   18.10    3.42
   2   7  -6    3.46    1.98
  -2  -7   6    1.06    2.72
   1   7  -6   33.02    3.49
  -1  -7   6   41.52    4.75
   0   7  -6   50.87    3.92
   0  -7   6   48.38    4.92
  -1   7  -6    4.47    2.08
   1  -7   6    6.17    2.79
  -2   7  -6   27.88    3.30
   2  -7   6   28.94    4.35
  -3   7  -6    0.35    1.71
   3  -7   6   -0.36    2.79
  -4   7  -6    0.37    1.72
   4  -7   6   -2.24    2.56
  -5   7  -6   24.84    3.08
   5  -7   6   21.27    3.78
  -6   7  -6    1.71    1.79
   6  -7   6    2.83    3.19
  -7   7  -6   19.79    2.86
   7  -7   6   26.01    4.34
  -8   7  -6    8.85    1.97
   8  -7   6   20.25    3.92
  11   6  -6    1.59    1.66
 -11  -6   6   -1.09    2.82
 -10  -6   6    1.14    3.03
   9   6  -6   28.21    3.24
  -9  -6   6   29.19    4.17
   8   6  -6   11.12    2.45
  -8  -6   6   13.14    3.57
   7   6  -6   65.10    4.37
   6   6  -6   79.71    4.77
  -6  -6   6   80.29    5.92
   5   6  -6   18.72    2.76
  -5  -6   6   11.37    3.22
   4   6  -6    5.24    2.16
  -4  -6   6    5.62    3.10
   3   6  -6   33.78    3.35
   2   6  -6  462.27   15.61
  -2  -6   6  477.46   16.20
   1   6  -6  981.55   30.57
  -1  -6   6 1015.56   31.10
   0   6  -6  237.91    9.25
   0  -6   6  261.79   10.03
  -1   6  -6   22.43    3.04
   1  -6   6   24.56    3.93
  -2   6  -6    1.74    1.76
   2  -6   6    0.08    2.30
  -3   6  -6   19.75    2.82
   3  -6   6   20.42    3.47
  -4   6  -6   59.57    3.91
   4  -6   6   67.29    5.25
  -5   6  -6   77.95    4.34
   5  -6   6   79.12    7.55
  -6   6  -6    3.72    1.79
   6  -6   6    4.10    2.97
  -7   6  -6   42.11    3.30
   7  -6   6   42.83    5.12
  -8   6  -6    4.62    1.75
  -8   6  -6    5.30    2.81
   8  -6   6    7.87    3.37
  -9   6  -6    9.19    2.97
  -9   6  -6    4.40    1.46
  11   5  -6    0.05    1.40
 -11  -5   6   -2.67    2.71
  10   5  -6    2.57    1.57
 -10  -5   6    1.98    2.88
   9   5  -6   17.82    2.51
  -9  -5   6   17.08    3.67
   8   5  -6    7.86    2.13
  -8  -5   6   11.64    5.35
   7   5  -6   26.60    3.07
  -7  -5   6   23.36    3.76
   6   5  -6    6.69    2.06
  -6  -5   6    9.37    3.05
   5   5  -6   10.26    2.31
  -5  -5   6   13.92    3.13
   4   5  -6    7.08    2.02
  -4  -5   6    7.94    2.89
   3   5  -6    4.29    1.71
  -3  -5   6    4.58    2.49
   2   5  -6   27.57    2.99
  -2  -5   6   30.02    3.62
   1   5  -6   41.56    3.27
  -1  -5   6   47.55    4.40
   0   5  -6    0.72    1.58
   0  -5   6    3.68    2.22
  -1   5  -6  104.54    5.02
   1  -5   6  106.93    5.76
  -2   5  -6   11.06    2.16
   2  -5   6    8.87    2.56
  -3   5  -6    8.19    2.01
   3  -5   6    7.52    2.55
  -4   5  -6    1.21    1.58
   4  -5   6    3.86    2.59
  -5   5  -6   15.19    2.26
   5  -5   6   14.08    3.21
  -6   5  -6   40.79    3.08
  -6   5  -6   36.23    4.35
   6  -5   6   43.33    4.73
  -7   5  -6   14.00    2.96
  -7   5  -6   19.92    2.44
  -8   5  -6    0.93    2.43
  -8   5  -6    2.60    1.44
  -9   5  -6   27.64    4.38
  -9   5  -6   31.14    2.61
   9  -5   6   37.35    2.47
 -10   5  -6    8.01    2.78
 -12  -4   6    6.44    2.88
  11   4  -6   37.75    2.98
 -11  -4   6   36.61    4.94
  10   4  -6    2.84    1.66
 -10  -4   6    3.77    2.92
   9   4  -6   16.42    2.46
  -9  -4   6   15.12    4.31
   8   4  -6    2.18    1.58
  -8  -4   6    1.21    2.67
   7   4  -6    3.26    1.72
  -7  -4   6    4.09    2.81
   6   4  -6   -1.13    1.39
  -6  -4   6    3.01    2.55
   5   4  -6   -0.34    1.42
  -5  -4   6    1.46    2.45
   4   4  -6    0.83    1.47
  -4  -4   6    1.81    2.37
   3   4  -6   14.08    2.23
  -3  -4   6   10.57    2.67
   2   4  -6    3.76    1.53
  -2  -4   6    5.69    2.11
   1   4  -6   15.23    2.14
  -1  -4   6   17.15    2.85
   0   4  -6   18.06    2.37
   0  -4   6   17.69    2.75
   0  -4   6   16.30    2.25
  -1   4  -6   56.98    3.42
   1  -4   6   55.42    3.28
   1  -4   6   62.88    4.32
  -2   4  -6    0.68    1.32
   2  -4   6    0.38    1.26
   2  -4   6    0.44    1.92
  -3   4  -6    3.46    1.56
   3  -4   6    4.49    1.50
   3  -4   6    3.34    2.29
  -4   4  -6    6.24    1.75
   4  -4   6    6.29    2.48
   4  -4   6    6.01    1.51
  -5   4  -6    1.22    1.52
  -5   4  -6    0.53    2.07
   5  -4   6   -1.51    2.20
   5  -4   6    1.25    1.34
  -6   4  -6    1.97    1.44
  -6   4  -6   -0.77    2.18
   6  -4   6    1.24    1.18
  -7   4  -6    1.04    2.22
  -7   4  -6   -0.70    1.34
   7  -4   6    3.91    1.26
  -8   4  -6    1.43    2.35
  -8   4  -6   -0.44    1.25
   8  -4   6    4.84    1.24
  -9   4  -6   14.59    3.11
  -9   4  -6   14.21    1.90
   9  -4   6   19.87    1.85
 -10   4  -6   11.11    3.03
  10  -4   6    7.76    1.61
 -11   4  -6   -0.34    2.42
 -12  -3   6    1.35    2.38
  11   3  -6   10.37    1.85
 -11  -3   6    9.82    3.00
  10   3  -6    5.67    1.67
 -10  -3   6    4.57    2.80
   9   3  -6   12.40    2.11
  -9  -3   6    6.88    2.76
   8   3  -6   44.42    3.21
  -8  -3   6   47.71    4.80
   7   3  -6   16.45    2.25
  -7  -3   6   17.57    3.12
   6   3  -6   18.04    2.35
  -6  -3   6   24.18    3.36
  -6  -3   6   18.32    2.49
   5   3  -6   28.78    2.67
  -5  -3   6   33.81    3.92
  -5  -3   6   29.21    2.49
   4   3  -6   -0.21    1.24
  -4  -3   6    1.55    2.22
  -4  -3   6   -0.44    1.10
   3   3  -6   35.64    3.27
   3   3  -6   31.66    2.67
  -3  -3   6   36.80    3.68
  -3  -3   6   30.91    2.51
   2   3  -6   51.28    3.47
   2   3  -6   50.01    3.14
  -2  -3   6   57.50    4.07
  -2  -3   6   53.05    3.06
   1   3  -6    2.65    1.40
   1   3  -6    3.77    1.80
  -1  -3   6    2.54    1.24
  -1  -3   6    1.66    1.97
   0   3  -6   74.16    3.77
   0  -3   6   71.03    4.06
   0  -3   6   75.61    4.26
   0  -3   6   76.70    3.69
  -1   3  -6   12.99    1.96
   1  -3   6   10.48    2.13
   1  -3   6    9.66    2.19
   1  -3   6   13.22    1.81
  -2   3  -6    1.71    1.35
   2  -3   6    2.34    1.23
   2  -3   6    2.29    1.64
   2  -3   6   -0.12    1.76
  -3   3  -6   29.48    2.58
   3  -3   6   33.40    4.38
   3  -3   6   30.17    2.41
   3  -3   6   29.98    3.50
  -4   3  -6   -0.28    1.25
   4  -3   6    0.64    1.23
   4  -3   6   -0.37    1.96
  -5   3  -6   11.58    1.90
  -5   3  -6    9.76    2.39
   5  -3   6   13.54    1.90
  -6   3  -6   16.51    2.17
  -6   3  -6   18.39    2.88
   6  -3   6   20.96    2.13
  -7   3  -6   -0.16    2.13
  -7   3  -6    1.79    1.38
   7  -3   6   -0.41    1.79
  -8   3  -6   17.87    2.98
   8  -3   6   22.72    2.52
  -9   3  -6   -1.45    2.11
  -9   3  -6   -0.53    1.23
   9  -3   6    3.94    1.09
 -10   3  -6    7.10    1.32
 -10   3  -6    5.82    2.48
  10  -3   6    6.97    1.28
 -11   3  -6    6.72    1.16
 -11   3  -6    6.06    2.49
 -12  -2   6   30.77    2.26
 -12  -2   6   19.44    3.61
  11   2  -6   26.39    2.34
 -11  -2   6   27.71    4.30
  10   2  -6    2.17    1.37
 -10  -2   6    6.50    1.29
 -10  -2   6    3.95    3.89
   9   2  -6   24.31    2.51
  -9  -2   6   33.36    2.64
  -9  -2   6   28.62    4.36
   8   2  -6   18.18    2.26
  -8  -2   6   18.11    2.22
  -8  -2   6   13.80    2.96
   7   2  -6    1.79    1.40
  -7  -2   6    3.00    2.36
  -7  -2   6    1.64    1.21
   6   2  -6   50.59    3.08
  -6  -2   6   44.65    3.89
  -6  -2   6   46.75    2.92
   5   2  -6   17.81    2.84
   5   2  -6   16.06    2.22
  -5  -2   6   19.34    2.08
  -5  -2   6   22.85    2.95
   4   2  -6  124.28    5.52
   4   2  -6  125.49    5.16
  -4  -2   6  128.48    5.95
  -4  -2   6  122.22    5.03
   3   2  -6  312.40   10.88
   3   2  -6  316.24   10.53
  -3  -2   6  323.61   11.04
  -3  -2   6  312.63   11.04
   2   2  -6   26.26    2.49
  -2  -2   6   26.15    3.61
   1   2  -6   52.94    3.52
  -1  -2   6   54.58    3.20
   0   2  -6  129.27    7.03
   0   2  -6  138.50    5.86
   0  -2   6  123.99    5.05
   0  -2   6  129.34    5.60
  -1   2  -6    0.71    1.29
   1  -2   6   -0.24    2.67
   1  -2   6    1.99    1.16
  -2   2  -6  227.80    8.07
   2  -2   6  261.53    9.13
   2  -2   6  226.07    8.54
   2  -2   6  217.93    7.91
  -3   2  -6  309.98   10.48
   3  -2   6  317.35   10.43
   3  -2   6  328.99   11.04
   3  -2   6  325.66   11.19
  -4   2  -6    1.61    1.28
  -4   2  -6    1.41    1.65
   4  -2   6    3.76    1.63
   4  -2   6    4.06    2.00
   4  -2   6    1.58    1.19
  -5   2  -6   21.25    2.21
  -5   2  -6   25.58    3.06
   5  -2   6   24.00    2.18
  -6   2  -6   36.77    2.62
  -6   2  -6   36.56    3.65
   6  -2   6   36.67    2.47
  -7   2  -6    6.58    2.26
  -7   2  -6    7.75    1.61
   7  -2   6   10.26    1.53
  -8   2  -6   23.29    3.65
  -8   2  -6   23.73    2.23
   8  -2   6   24.98    2.04
  -9   2  -6   34.59    4.02
  -9   2  -6   29.71    2.28
   9  -2   6   31.13    2.12
 -10   2  -6   28.33    4.02
 -10   2  -6   24.17    1.98
  10  -2   6   18.80    1.85
 -11   2  -6   25.96    4.12
 -12   2  -6    1.25    2.28
 -13  -1   6   10.29    2.81
 -13  -1   6    7.89    1.35
 -12  -1   6    7.22    2.78
 -12  -1   6   13.54    1.95
  11   1  -6   12.63    1.86
 -11  -1   6   11.73    3.01
  10   1  -6   25.17    2.32
 -10  -1   6   37.95    3.57
 -10  -1   6   27.81    3.94
   9   1  -6   50.19    3.00
  -9  -1   6   54.85    4.11
  -9  -1   6   51.12    4.64
   8   1  -6    2.73    1.38
  -8  -1   6    5.60    2.57
   7   1  -6    7.48    2.65
  -7  -1   6    3.77    2.33
  -7  -1   6    3.82    1.63
   6   1  -6   57.73    4.51
  -6  -1   6   64.99    4.39
  -6  -1   6   58.63    3.14
   5   1  -6    0.66    1.19
   5   1  -6   -0.53    1.56
  -5  -1   6    0.18    1.09
  -5  -1   6    0.58    1.87
   4   1  -6   62.56    4.04
   4   1  -6   53.69    3.08
  -4  -1   6   56.55    3.87
  -4  -1   6   52.67    2.92
   3   1  -6  161.51    5.96
   3   1  -6  153.46    6.26
  -3  -1   6  160.13    5.85
  -3  -1   6  160.22    6.65
   2   1  -6    3.06    1.30
   2   1  -6    3.53    1.54
  -2  -1   6    5.45    1.86
  -2  -1   6    2.77    1.21
   1   1  -6  272.58    9.24
   1   1  -6  261.19    8.90
  -1  -1   6  265.32    8.85
  -1  -1   6  267.61    9.34
   0   1  -6    0.07    1.14
   0   1  -6    0.66    1.42
   0  -1   6    0.98    1.59
   0  -1   6   -0.42    1.00
  -1   1  -6   18.45    2.03
   1  -1   6   19.53    2.47
   1  -1   6   17.65    1.91
   1  -1   6   25.81    2.74
  -2   1  -6    6.63    1.40
   2  -1   6    5.45    1.62
   2  -1   6    6.89    1.75
   2  -1   6    7.75    1.37
  -3   1  -6   76.33    3.51
   3  -1   6   75.58    3.93
   3  -1   6   71.75    3.39
  -4   1  -6   33.61    2.39
  -4   1  -6   33.82    2.88
   4  -1   6   32.47    2.29
   4  -1   6   38.48    3.01
  -5   1  -6   18.69    2.80
  -5   1  -6   15.32    1.92
   5  -1   6   15.53    1.87
   5  -1   6   17.91    2.63
  -6   1  -6    6.00    1.94
  -6   1  -6    4.60    1.36
   6  -1   6    6.04    1.27
  -7   1  -6   22.76    2.11
  -7   1  -6   21.05    3.21
   7  -1   6   22.63    1.95
  -8   1  -6   24.09    3.43
  -8   1  -6   24.32    2.16
   8  -1   6   24.34    2.00
  -9   1  -6    8.36    2.36
  -9   1  -6   10.41    1.62
   9  -1   6   10.48    1.48
 -10   1  -6    9.88    1.38
  10  -1   6    9.41    1.36
 -11   1  -6   12.64    1.42
 -11   1  -6   13.24    2.94
 -12   1  -6    8.26    3.04
 -13   1  -6   30.64    4.51
 -13   0   6    9.18    2.75
 -12   0   6   40.56    2.26
 -12   0   6   50.29    4.77
  11   0  -6   14.94    1.71
 -11   0   6   20.82    1.71
 -11   0   6   15.44    2.99
  10   0  -6   13.99    1.75
 -10   0   6   16.83    1.75
 -10   0   6   11.91    2.82
   9   0  -6    4.13    1.37
  -9   0   6    2.22    2.34
  -9   0   6    4.30    1.26
   8   0  -6    2.07    1.21
  -8   0   6    1.45    1.11
  -8   0   6    2.22    2.26
   7   0  -6    2.54    1.30
  -7   0   6    3.10    1.12
  -7   0   6    3.55    2.19
   6   0  -6    7.71    1.99
   6   0  -6   10.66    1.68
  -6   0   6    8.95    2.29
  -6   0   6   11.20    1.58
   5   0  -6  135.57    5.85
   5   0  -6  142.23    5.28
  -5   0   6  133.11    5.12
  -5   0   6  142.67    6.02
   4   0  -6  310.89   10.05
   4   0  -6  306.08   10.49
  -4   0   6  316.76   10.59
  -4   0   6  301.27    9.92
   3   0  -6   24.92    2.48
   3   0  -6   23.24    2.09
  -3   0   6   20.74    1.88
  -3   0   6   27.44    2.98
   2   0  -6   55.10    2.96
   2   0  -6   52.23    3.19
  -2   0   6   57.96    3.57
  -2   0   6   57.26    2.85
   1   0  -6   15.03    2.02
   1   0  -6   14.95    1.81
  -1   0   6   15.26    2.13
  -1   0   6   11.19    1.55
   0   0  -6    5.81    1.39
   0   0  -6    5.13    1.58
   0   0   6    4.55    1.28
   0   0   6    5.33    1.78
  -1   0  -6  100.73    4.12
   1   0   6   99.21    4.05
   1   0   6  101.56    4.58
   1   0   6   97.94    4.36
  -2   0  -6  115.01    4.47
   2   0   6  110.10    4.72
   2   0   6  113.15    4.95
   2   0   6  113.59    4.43
  -3   0  -6    4.46    1.24
  -3   0  -6    5.31    1.70
   3   0   6    3.08    1.12
   3   0   6    3.51    1.31
   3   0   6    5.53    1.73
  -4   0  -6  370.15   12.10
  -4   0  -6  363.19   11.55
   4   0   6  366.46   11.50
   4   0   6  366.36   11.99
  -5   0  -6  222.70    7.49
  -5   0  -6  218.34    8.11
   5   0   6  239.04    8.55
   5   0   6  210.28    7.35
  -6   0  -6    1.04    1.10
  -6   0  -6    2.23    1.62
   6   0   6    2.06    1.04
   6   0   6    1.67    1.44
  -7   0  -6   20.30    2.90
  -7   0  -6   18.48    1.95
   7   0   6   15.60    1.72
  -8   0  -6   -0.77    1.81
  -8   0  -6   -0.47    0.99
   8   0   6   -0.93    0.99
  -9   0  -6    4.26    2.24
  -9   0  -6    4.87    1.27
   9   0   6    3.97    1.22
 -10   0  -6   10.91    2.66
 -10   0  -6   12.28    1.69
  10   0   6    7.90    1.36
 -11   0  -6    1.36    2.21
 -11   0  -6   -0.02    0.81
 -12   0  -6   53.43    4.84
 -13   0  -6   14.26    3.15
 -13   1   6    3.30    2.23
 -12   1   6   27.49    3.98
  11  -1  -6    3.50    0.94
 -11   1   6    2.62    2.38
 -11   1   6    0.65    0.88
  10  -1  -6   47.87    2.54
 -10   1   6   48.54    4.37
 -10   1   6   49.20    2.46
   9  -1  -6   17.93    1.86
  -9   1   6   17.22    1.76
  -9   1   6   22.11    3.18
   8  -1  -6    3.18    1.23
  -8   1   6    0.23    2.09
  -8   1   6    4.23    1.22
   7  -1  -6   14.34    1.81
  -7   1   6   12.70    1.66
  -7   1   6   14.23    2.55
   6  -1  -6    1.90    1.14
   6  -1  -6   -1.06    1.57
  -6   1   6    2.32    1.07
  -6   1   6    3.52    1.86
   5  -1  -6  187.17    6.48
   5  -1  -6  189.10    7.13
  -5   1   6  184.40    6.38
   4  -1  -6  200.02    6.88
   4  -1  -6  201.87    7.31
  -4   1   6  200.83    6.81
  -4   1   6  201.11    7.36
   3  -1  -6   11.78    1.59
   3  -1  -6   11.53    1.84
  -3   1   6   11.86    1.69
  -3   1   6   11.03    1.89
   2  -1  -6  203.78    6.98
   2  -1  -6  201.30    7.19
  -2   1   6  213.22    7.40
  -2   1   6  201.19    6.92
   1  -1  -6   -0.89    1.22
   1  -1  -6   -1.60    0.97
  -1   1   6    0.72    1.49
  -1   1   6    0.07    1.01
   0  -1  -6   28.74    2.20
   0  -1  -6   31.38    2.45
   0   1   6   32.32    2.64
   0   1   6   28.53    2.11
  -1  -1  -6    6.56    1.38
   1   1   6    5.29    1.29
   1   1   6    6.08    1.45
   1   1   6    8.18    1.68
  -2  -1  -6    3.44    1.21
   2   1   6    4.61    1.27
   2   1   6    2.64    1.32
   2   1   6    3.35    1.50
  -3  -1  -6    8.78    1.43
  -3  -1  -6    9.55    1.79
   3   1   6    9.66    1.61
   3   1   6   10.17    1.46
  -4  -1  -6  251.77    8.12
  -4  -1  -6  242.10    8.50
   4   1   6  249.07    8.42
   4   1   6  241.13    7.98
   5   1   6    3.29    1.05
  -6  -1  -6   28.62    2.75
  -6  -1  -6   29.62    2.12
   6   1   6   29.82    2.02
   6   1   6   29.67    2.61
  -7  -1  -6    9.29    1.43
  -7  -1  -6    5.59    1.80
   7   1   6    6.90    1.67
   7   1   6    6.75    1.31
  -8  -1  -6   -0.12    1.04
  -8  -1  -6    1.35    1.81
   8   1   6    0.99    1.10
  -9  -1  -6    2.86    1.18
  -9  -1  -6    1.03    1.80
   9   1   6    2.26    1.18
 -10  -1  -6    4.16    1.17
 -10  -1  -6    2.47    1.93
  10   1   6    2.81    1.14
 -11  -1  -6    4.23    1.08
  11   1   6    1.66    1.11
 -12  -1  -6   40.32    4.18
 -13  -1  -6   13.36    2.80
 -13   2   6   23.05    3.70
 -12   2   6   41.02    4.37
 -11   2   6   17.62    3.04
  10  -2  -6   17.24    1.61
 -10   2   6   26.96    3.71
 -10   2   6   15.52    1.53
   9  -2  -6    3.78    1.12
  -9   2   6    2.11    2.12
  -9   2   6    2.37    1.02
   8  -2  -6  104.94    4.07
  -8   2   6  106.79    5.41
  -8   2   6  102.14    3.98
   7  -2  -6    0.08    1.71
   7  -2  -6    1.12    1.05
  -7   2   6    0.83    0.99
  -7   2   6    2.30    1.79
   6  -2  -6    1.40    1.10
   6  -2  -6    1.99    1.71
  -6   2   6    2.60    1.69
  -6   2   6    1.52    1.01
   5  -2  -6   33.04    2.20
   5  -2  -6   30.94    2.73
  -5   2   6   38.34    3.00
  -5   2   6   32.31    2.09
   4  -2  -6    1.56    1.36
   4  -2  -6    1.28    1.02
  -4   2   6    2.39    1.55
  -4   2   6    2.50    1.00
   3  -2  -6    2.12    1.11
   3  -2  -6    2.66    1.32
  -3   2   6    2.30    1.09
  -3   2   6    3.61    1.57
   2  -2  -6  124.87    4.70
   2  -2  -6  124.37    4.88
  -2   2   6  125.79    4.63
  -2   2   6  129.16    4.95
   1  -2  -6    8.76    1.47
   1  -2  -6   11.32    1.55
  -1   2   6    9.35    1.41
  -1   2   6   14.29    2.11
   0  -2  -6   16.68    1.75
   0  -2  -6   13.34    1.96
   0   2   6   13.56    1.64
   0   2   6   15.24    2.22
  -1  -2  -6   81.18    3.61
   1   2   6   93.10    3.89
   1   2   6   88.44    3.71
   1   2   6   89.08    3.62
  -2  -2  -6   10.40    1.53
   2   2   6    9.55    1.47
   2   2   6    8.65    1.36
   2   2   6   10.04    1.62
  -3  -2  -6    6.17    1.49
  -3  -2  -6    4.98    1.29
   3   2   6    5.67    1.33
   3   2   6    6.82    1.30
  -4  -2  -6   80.12    3.72
  -4  -2  -6   80.99    3.43
   4   2   6   78.73    3.65
   4   2   6   75.96    3.30
  -5  -2  -6   31.54    2.55
  -5  -2  -6   30.99    2.14
   5   2   6   35.34    2.51
   5   2   6   31.54    2.05
  -6  -2  -6   28.02    2.99
  -6  -2  -6   27.48    2.04
   6   2   6   31.98    2.54
   6   2   6   28.22    1.98
  -7  -2  -6   51.02    2.61
  -7  -2  -6   49.48    3.28
   7   2   6   45.97    2.47
   7   2   6   50.48    3.33
  -8  -2  -6   32.15    2.15
  -8  -2  -6   33.42    3.09
   8   2   6   31.42    2.14
  -9  -2  -6   50.42    2.62
  -9  -2  -6   44.95    3.69
   9   2   6   49.35    2.59
 -10  -2  -6   24.16    1.91
 -10  -2  -6   21.80    2.98
  10   2   6   22.16    1.98
 -11  -2  -6   37.53    3.85
 -11  -2  -6   38.14    2.16
  11   2   6   31.87    2.17
 -12  -2  -6   14.71    2.79
 -13  -2  -6   25.64    4.00
 -14  -2  -6   30.78    4.27
 -12   3   6    2.02    2.04
 -11   3   6   42.70    4.36
 -10   3   6   36.84    3.80
   9  -3  -6    1.01    0.94
  -9   3   6    1.09    1.91
  -9   3   6    0.76    0.93
   8  -3  -6   26.42    1.96
  -8   3   6   27.49    3.54
  -8   3   6   22.34    1.82
   7  -3  -6    1.90    1.13
   7  -3  -6   -0.23    1.64
  -7   3   6   -0.68    1.75
  -7   3   6    1.68    1.00
   6  -3  -6   37.82    2.27
  -6   3   6   37.18    3.34
  -6   3   6   37.83    2.17
   5  -3  -6  146.41    5.17
   5  -3  -6  149.66    5.82
  -5   3   6  143.77    5.76
  -5   3   6  138.91    5.06
   4  -3  -6    0.31    0.96
   4  -3  -6   -0.57    1.22
  -4   3   6   -0.29    1.35
  -4   3   6   -0.05    0.91
   3  -3  -6  105.74    4.30
   3  -3  -6  105.67    4.07
  -3   3   6  106.24    4.36
  -3   3   6  104.97    4.02
   2  -3  -6   20.35    1.92
   2  -3  -6   22.10    2.05
  -2   3   6   26.93    2.34
  -2   3   6   19.82    1.82
   1  -3  -6   14.45    1.72
   1  -3  -6   13.35    1.69
  -1   3   6   17.24    2.20
  -1   3   6   13.61    1.72
   0  -3  -6   26.64    2.11
   0   3   6   32.27    2.21
   0   3   6   27.63    2.07
  -1  -3  -6   12.62    1.58
   1   3   6   11.20    1.77
   1   3   6   11.96    1.64
  -2  -3  -6  186.42    6.48
   2   3   6  191.04    6.35
   2   3   6  195.63    6.45
   2   3   6  190.76    6.44
  -3  -3  -6  179.97    6.14
  -3  -3  -6  178.23    6.12
   3   3   6  174.15    6.01
   3   3   6  172.82    6.01
  -4  -3  -6    6.62    1.38
  -4  -3  -6   10.56    1.55
   4   3   6    8.56    1.34
   4   3   6    8.79    1.35
  -5  -3  -6   42.76    2.49
  -5  -3  -6   44.27    2.69
   5   3   6   45.34    2.73
   5   3   6   45.73    2.38
  -6  -3  -6    0.61    1.27
  -6  -3  -6    0.79    1.06
   6   3   6    1.59    1.20
   6   3   6    1.66    0.99
  -7  -3  -6    9.32    1.86
  -7  -3  -6   12.17    1.56
   7   3   6   11.39    1.49
  -8  -3  -6   10.20    1.95
  -8  -3  -6   10.55    1.58
   8   3   6   11.53    1.52
   8   3   6   10.14    1.86
  -9  -3  -6   95.76    4.95
  -9  -3  -6   98.78    3.98
   9   3   6   99.00    4.00
 -10  -3  -6   22.29    1.98
 -10  -3  -6   23.45    3.19
  10   3   6   20.34    2.02
 -11  -3  -6   49.15    2.53
 -11  -3  -6   48.54    4.15
  11   3   6   43.64    2.62
 -12  -3  -6    7.04    1.14
 -12  -3  -6    6.49    2.91
  12   3   6    6.26    1.34
 -13  -3  -6   46.14    4.72
 -14  -3  -6   46.78    4.63
 -12   4   6    1.31    1.84
 -11   4   6   -1.48    1.73
 -10   4   6   -0.68    1.82
   9  -4  -6   15.10    1.53
  -9   4   6   13.82    1.42
  -9   4   6   16.07    2.64
   8  -4  -6   39.22    2.35
  -8   4   6   40.87    2.19
  -8   4   6   46.60    3.78
   7  -4  -6    0.34    1.05
   7  -4  -6   -1.93    1.63
  -7   4   6   -0.01    1.65
  -7   4   6   -0.78    0.89
   6  -4  -6    3.51    1.17
   6  -4  -6    3.09    1.79
  -6   4   6    4.62    1.11
   5  -4  -6    2.31    1.04
   5  -4  -6   -0.67    1.37
  -5   4   6    0.80    1.36
  -5   4   6    1.78    0.97
   4  -4  -6    2.66    1.14
   4  -4  -6    3.96    1.39
  -4   4   6    2.04    1.01
  -4   4   6    3.35    1.34
   3  -4  -6   16.00    1.93
   3  -4  -6   12.57    1.67
  -3   4   6   13.52    1.93
  -3   4   6   15.72    1.65
   2  -4  -6   -0.15    1.04
   2  -4  -6    0.37    0.99
  -2   4   6    2.78    1.21
  -2   4   6    1.44    1.02
   1  -4  -6    8.72    1.46
   1  -4  -6   10.41    1.63
  -1   4   6   13.80    1.83
  -1   4   6    8.29    1.38
   0  -4  -6    4.59    1.28
   0  -4  -6    4.64    1.01
   0   4   6    6.97    1.28
  -1  -4  -6    0.55    1.14
   1   4   6    0.03    0.79
   1   4   6    2.02    0.99
   1   4   6    1.18    1.07
  -2  -4  -6   -0.60    1.10
   2   4   6   -0.77    0.98
   2   4   6    0.92    1.00
   2   4   6    0.70    0.85
  -3  -4  -6    9.37    1.29
  -3  -4  -6    9.66    1.47
   3   4   6   11.21    1.45
  -4  -4  -6    0.79    1.06
  -4  -4  -6    0.56    1.13
   4   4   6    0.29    0.99
   4   4   6   -0.70    0.95
  -5  -4  -6    6.69    1.34
  -5  -4  -6    6.22    1.28
   5   4   6    5.84    1.22
   5   4   6    6.63    1.23
  -6  -4  -6   12.75    1.56
  -6  -4  -6   12.73    1.86
   6   4   6   13.48    1.81
   6   4   6   11.91    1.52
  -7  -4  -6   21.10    2.01
  -7  -4  -6   19.35    2.19
   7   4   6   22.58    2.38
   7   4   6   19.06    1.91
  -8  -4  -6    2.18    1.49
  -8  -4  -6   -0.25    1.07
   8   4   6    0.13    1.11
   8   4   6    1.59    1.40
  -9  -4  -6    1.00    1.21
  -9  -4  -6    2.31    1.63
   9   4   6    0.18    1.14
 -10  -4  -6   41.76    3.65
 -10  -4  -6   44.16    2.59
  10   4   6   37.52    2.55
 -11  -4  -6    5.83    1.35
 -11  -4  -6    7.19    2.19
  11   4   6    4.62    1.36
 -12  -4  -6    2.57    3.44
 -12  -4  -6    1.84    1.07
  12   4   6    2.82    1.23
 -13  -4  -6    1.40    2.15
 -13  -4  -6    2.08    0.89
 -14  -4  -6    1.09    2.08
 -12   5   6   12.24    2.70
 -11   5   6    5.97    2.17
 -10   5   6    8.06    2.17
  -9   5   6   40.36    3.66
   8  -5  -6   56.90    2.69
  -8   5   6   54.26    2.56
  -8   5   6   59.54    4.01
   7  -5  -6    6.09    1.26
   7  -5  -6    4.10    1.99
  -7   5   6    5.92    1.90
  -7   5   6    5.38    1.21
   6  -5  -6    0.74    1.04
   6  -5  -6   -0.79    1.57
  -6   5   6   -0.10    0.96
   5  -5  -6    0.44    1.04
   5  -5  -6   -0.13    1.36
  -5   5   6    0.77    1.21
  -5   5   6    0.44    0.90
   4  -5  -6  223.22    7.24
   4  -5  -6  218.44    7.48
  -4   5   6  212.44    7.16
  -4   5   6  218.82    7.41
   3  -5  -6   45.35    2.47
   3  -5  -6   45.61    2.54
  -3   5   6   43.31    2.36
  -3   5   6   48.25    2.55
   2  -5  -6   20.05    1.72
   2  -5  -6   18.13    1.87
  -2   5   6   18.60    1.76
  -2   5   6   20.55    1.79
   1  -5  -6   25.88    2.11
   1  -5  -6   28.17    1.72
  -1   5   6   28.22    1.99
  -1   5   6   28.12    1.81
   0  -5  -6   17.10    1.97
   0  -5  -6   16.69    1.33
   0   5   6   20.94    1.84
   0   5   6   21.25    2.00
  -1  -5  -6    1.97    1.22
   1   5   6    2.53    1.09
   1   5   6    0.89    0.65
  -2  -5  -6  135.45    5.01
   2   5   6  133.92    4.93
   2   5   6  136.61    4.45
   2   5   6  133.33    4.36
  -3  -5  -6   10.11    1.60
  -3  -5  -6    9.69    1.17
   3   5   6   13.64    1.71
   3   5   6    9.75    1.10
  -4  -5  -6   69.57    2.97
  -4  -5  -6   69.89    3.26
   4   5   6   67.26    2.88
   4   5   6   65.88    3.10
  -5  -5  -6  107.45    4.14
  -5  -5  -6  104.01    4.07
   5   5   6   98.23    3.96
   5   5   6  100.73    4.10
  -6  -5  -6   14.26    1.93
  -6  -5  -6   15.05    1.94
   6   5   6   13.02    1.80
   6   5   6   17.83    2.00
  -7  -5  -6   49.86    2.82
  -7  -5  -6   50.08    2.95
   7   5   6   51.22    2.77
   7   5   6   50.35    3.08
  -8  -5  -6   -0.74    1.25
  -8  -5  -6    0.21    1.37
   8   5   6   -0.82    1.11
   8   5   6    0.84    1.49
  -9  -5  -6   -0.78    1.19
  -9  -5  -6   -0.93    1.53
   9   5   6   -0.10    1.66
   9   5   6   -0.06    1.16
 -10  -5  -6   31.89    2.46
 -10  -5  -6   37.04    3.57
  10   5   6   33.69    2.50
 -11  -5  -6    3.14    1.32
 -11  -5  -6    2.94    2.00
  11   5   6    1.74    1.34
 -12  -5  -6   11.21    1.64
 -12  -5  -6   10.53    2.50
  12   5   6   13.69    1.93
 -13  -5  -6    0.16    1.86
 -13  -5  -6    2.35    1.07
 -13  -5  -6    3.08    1.05
 -14  -5  -6    5.87    1.39
 -14  -5  -6    2.39    2.08
 -14  -5  -6    4.78    1.01
 -11   6   6    3.03    2.06
 -10   6   6   49.83    4.18
  -9   6   6   24.40    3.15
   8  -6  -6   12.27    1.63
  -8   6   6    9.79    2.07
  -8   6   6   13.11    1.43
   7  -6  -6  161.56    6.86
   7  -6  -6  170.79    5.78
  -7   6   6  171.42    6.71
  -7   6   6  165.56    5.74
   6  -6  -6   79.55    4.28
   6  -6  -6   87.26    3.53
  -6   6   6   78.49    3.41
  -6   6   6   82.08    5.11
   5  -6  -6   13.65    1.81
   5  -6  -6   11.60    1.92
  -5   6   6   13.20    2.09
  -5   6   6   11.81    1.50
   4  -6  -6   90.91    3.97
   4  -6  -6   92.75    3.75
  -4   6   6   89.44    3.72
  -4   6   6   92.83    3.84
   3  -6  -6   22.83    1.98
   3  -6  -6   26.01    2.03
  -3   6   6   19.86    1.74
  -3   6   6   20.88    1.89
   2  -6  -6  113.21    4.03
   2  -6  -6  114.44    4.39
  -2   6   6  109.21    3.89
  -2   6   6  110.69    4.29
   1  -6  -6  238.82    7.25
   1  -6  -6  247.43    7.94
  -1   6   6  231.80    7.36
  -1   6   6  235.12    7.84
   0  -6  -6   32.51    2.26
   0   6   6   26.19    2.06
  -1  -6  -6  415.00   12.89
   1   6   6  413.68   12.88
  -2  -6  -6  178.97    6.27
   2   6   6  177.62    6.24
  -3  -6  -6   53.48    2.88
  -3  -6  -6   56.65    2.24
   3   6   6   52.58    2.81
   3   6   6   53.59    2.21
  -4  -6  -6  244.79    7.71
  -4  -6  -6  249.20    8.19
   4   6   6  242.87    8.17
   4   6   6  246.83    7.75
  -5  -6  -6   54.47    2.66
  -5  -6  -6   54.59    2.88
   5   6   6   53.98    2.80
   5   6   6   53.89    2.67
  -6  -6  -6   51.53    2.80
  -6  -6  -6   47.30    2.79
   6   6   6   47.14    2.67
   6   6   6   53.15    2.87
  -7  -6  -6   88.14    4.01
  -7  -6  -6   91.11    4.00
   7   6   6   87.93    3.88
   7   6   6   91.29    4.12
   8   6   6    1.34    1.23
  -9  -6  -6  125.22    5.35
  -9  -6  -6  122.38    4.99
   9   6   6  112.08    5.41
 -10  -6  -6  120.59    5.56
 -10  -6  -6  117.33    4.86
  10   6   6  121.96    5.10
 -11  -6  -6    2.06    1.95
 -11  -6  -6    3.41    1.43
  11   6   6    1.12    1.39
 -12  -6  -6   34.90    3.72
 -12  -6  -6   28.52    2.46
 -13  -6  -6   26.88    3.01
 -13  -6  -6   26.35    2.30
 -13  -6  -6   28.59    3.83
 -14  -6  -6    1.97    2.12
 -11   7   6    3.07    2.09
 -10   7   6    9.44    2.44
  -9   7   6    1.78    1.90
   8  -7  -6   64.73    2.95
  -8   7   6   68.03    2.98
  -8   7   6   71.65    4.34
   7  -7  -6   80.08    4.63
   7  -7  -6   93.44    3.76
  -7   7   6   87.69    3.72
  -7   7   6  100.15    4.74
   6  -7  -6   12.22    2.35
   6  -7  -6   14.07    2.00
  -6   7   6   15.85    1.86
   5  -7  -6   23.97    2.10
   5  -7  -6   17.11    2.42
  -5   7   6   20.46    2.29
  -5   7   6   19.78    1.91
   4  -7  -6    1.43    1.27
   4  -7  -6    0.44    1.19
  -4   7   6    0.82    1.00
  -4   7   6    2.28    1.16
   3  -7  -6    1.75    1.11
   3  -7  -6    1.62    1.27
  -3   7   6    0.92    1.00
  -3   7   6    1.22    0.97
   2  -7  -6    1.03    0.86
   2  -7  -6    1.69    1.20
  -2   7   6    0.90    1.00
  -2   7   6    1.34    0.78
   1  -7  -6   42.97    1.80
   1  -7  -6   47.76    2.69
  -1   7   6   44.37    2.52
  -1   7   6   51.00    2.02
   0  -7  -6   17.97    1.95
   0   7   6   17.33    1.79
  -1  -7  -6  257.53    8.57
   1   7   6  260.11    8.57
  -2  -7  -6    6.16    1.38
  -3  -7  -6  311.08    9.98
  -3  -7  -6  308.55    9.04
   3   7   6  298.39    9.01
   3   7   6  305.38    9.95
  -4  -7  -6  198.46    6.36
   4   7   6  206.03    6.42
   4   7   6  199.35    7.01
  -5  -7  -6   31.98    2.58
  -5  -7  -6   31.80    2.05
   5   7   6   34.30    2.19
  -6  -7  -6   37.37    2.39
  -6  -7  -6   39.48    2.61
   6   7   6   41.92    2.63
   6   7   6   41.66    2.67
  -7  -7  -6   35.80    2.64
  -7  -7  -6   36.71    2.59
   7   7   6   33.36    2.73
   7   7   6   36.65    2.55
  -8  -7  -6   57.74    3.85
  -8  -7  -6   57.38    3.29
   8   7   6   53.27    3.20
   8   7   6   62.96    3.72
  -9  -7  -6  298.02   10.25
  -9  -7  -6  293.64    9.84
   9   7   6  294.44    9.97
   9   7   6  292.27   10.38
 -10  -7  -6   53.59    3.36
 -10  -7  -6   60.21    3.98
  10   7   6   56.08    3.40
 -11  -7  -6    5.57    1.70
 -11  -7  -6    4.71    2.04
  11   7   6    5.63    1.58
 -12  -7  -6   35.17    2.78
 -12  -7  -6   42.77    4.08
 -13  -7  -6    3.97    1.46
 -13  -7  -6    6.93    1.42
 -13  -7  -6    3.29    2.18
 -14  -7  -6    2.43    2.00
 -14  -7  -6    0.63    1.22
 -10   8   6    1.74    2.27
  -9   8   6    0.33    1.96
   8  -8  -6    3.96    1.28
  -8   8   6    1.28    1.87
   7  -8  -6    8.81    1.59
   7  -8  -6    5.64    2.07
  -7   8   6   12.43    2.31
  -7   8   6   11.85    1.61
   6  -8  -6    6.05    1.54
  -6   8   6    5.27    2.06
  -6   8   6    4.92    1.42
   5  -8  -6   22.17    2.34
   5  -8  -6   19.59    2.25
  -5   8   6   18.56    2.05
  -5   8   6   21.98    2.79
   4  -8  -6   -1.51    1.22
   4  -8  -6   -0.25    1.33
  -4   8   6    0.34    1.26
  -4   8   6   -0.24    1.08
   3  -8  -6   -0.57    1.06
   3  -8  -6    0.31    1.31
  -3   8   6    0.09    1.08
  -3   8   6    0.89    1.04
   2  -8  -6    7.54    1.14
   2  -8  -6    7.75    2.05
  -2   8   6    7.95    1.50
  -2   8   6    8.52    1.13
  -1   8   6    7.04    1.47
   0  -8  -6   18.93    2.30
  -1  -8  -6    0.82    1.29
   1   8   6    0.84    1.29
  -2  -8  -6    0.41    1.17
   2   8   6   -1.50    0.95
  -3  -8  -6   17.41    2.10
   3   8   6   17.30    1.92
  -4  -8  -6    1.48    0.73
  -4  -8  -6    0.61    1.28
   4   8   6    0.41    0.85
   4   8   6    0.27    1.06
  -5  -8  -6   14.78    2.11
  -5  -8  -6   13.49    1.66
   5   8   6   13.75    2.21
   5   8   6   13.51    1.88
  -6  -8  -6    1.20    1.06
  -6  -8  -6    3.05    1.49
   6   8   6   -0.01    1.22
   6   8   6    1.14    1.36
  -7  -8  -6    2.87    1.50
  -7  -8  -6    3.80    1.32
   7   8   6    3.72    1.38
   7   8   6    2.71    1.57
  -8  -8  -6   21.48    2.45
  -8  -8  -6   22.82    2.59
   8   8   6   21.08    2.48
   8   8   6   18.73    2.74
  -9  -8  -6   16.90    2.69
  -9  -8  -6   15.23    2.15
   9   8   6   14.31    2.46
 -10  -8  -6   11.60    2.20
 -10  -8  -6   11.94    2.05
 -11  -8  -6   15.70    2.23
 -11  -8  -6   17.66    2.61
 -12  -8  -6   -1.29    1.46
 -12  -8  -6    0.23    1.77
 -13  -8  -6   -0.62    1.53
 -13  -8  -6    6.53    2.26
 -14  -8  -6    9.12    2.55
 -14  -8  -6    8.37    1.78
 -10   9   6    9.48    3.40
   9  -9  -6    3.36    1.02
  -9   9   6    3.05    2.02
   8  -9  -6    6.48    1.27
   8  -9  -6    5.27    1.32
  -8   9   6    4.74    1.99
   7  -9  -6    1.56    1.08
   7  -9  -6    0.90    1.30
  -7   9   6    1.85    1.70
   6  -9  -6    2.79    1.95
   6  -9  -6    8.15    3.19
  -6   9   6    5.03    1.85
  -6   9   6    8.32    1.92
   5  -9  -6    0.06    1.47
   5  -9  -6   -2.20    1.41
  -5   9   6    1.49    1.52
  -5   9   6    2.27    1.50
   4  -9  -6   12.95    1.97
  -4   9   6   10.75    1.77
  -4   9   6   11.75    1.90
   3  -9  -6   46.42    2.97
   3  -9  -6   39.42    2.53
  -3   9   6   51.61    2.78
  -3   9   6   45.86    2.82
   2  -9  -6    5.62    1.65
   2  -9  -6    3.46    1.00
  -2   9   6    4.12    1.10
  -2   9   6    4.66    1.46
   1  -9  -6    0.44    1.40
  -1   9   6    1.48    1.24
   0  -9  -6    4.34    1.54
   0   9   6    1.65    1.25
  -1  -9  -6    4.32    1.58
   1   9   6    3.85    1.35
  -2  -9  -6   73.87    3.68
   2   9   6   66.02    3.51
  -3  -9  -6    1.12    1.40
   3   9   6    2.28    1.28
  -4  -9  -6    7.36    1.17
  -4  -9  -6    8.99    1.75
   4   9   6    6.72    1.64
   4   9   6    6.58    0.92
  -5  -9  -6    4.55    1.64
  -5  -9  -6    5.36    1.09
  -6  -9  -6   17.85    2.05
  -6  -9  -6   19.67    2.59
   6   9   6   18.22    2.35
  -7  -9  -6    1.06    1.29
  -7  -9  -6    2.22    1.62
   7   9   6    0.46    1.57
  -8  -9  -6  244.09    8.68
  -8  -9  -6  235.68    8.38
   8   9   6  244.92    8.73
  -9  -9  -6    7.46    2.07
  -9  -9  -6    8.51    1.95
   9   9   6    5.70    2.30
 -10  -9  -6   31.32    3.05
 -10  -9  -6   31.23    3.56
 -11  -9  -6    4.88    1.99
 -11  -9  -6    0.23    1.70
 -12  -9  -6    7.39    2.04
 -12  -9  -6   13.99    2.65
 -13  -9  -6    4.97    2.10
 -13  -9  -6    0.88    1.76
  -9  10   6    7.58    2.28
   8 -10  -6    7.92    1.86
  -8  10   6    6.66    2.03
   7 -10  -6    2.94    1.21
   7 -10  -6    0.66    1.42
  -7  10   6    1.59    1.79
   6 -10  -6   18.19    2.41
   6 -10  -6   23.69    2.31
   6 -10  -6   21.26    2.62
  -6  10   6   30.84    3.41
   5 -10  -6    6.02    1.85
   5 -10  -6    2.05    1.66
  -5  10   6    9.36    1.96
   4 -10  -6   23.31    2.70
   4 -10  -6   15.18    2.35
  -4  10   6   24.49    2.79
  -4  10   6   19.79    2.40
   3 -10  -6    3.11    1.26
   3 -10  -6    5.94    1.85
  -3  10   6    3.73    1.47
  -3  10   6    4.29    1.61
   2 -10  -6   -1.91    0.96
   2 -10  -6    2.86    1.67
   2 -10  -6    0.43    1.08
  -2  10   6    0.06    1.55
   1 -10  -6   25.27    2.61
   0 -10  -6   27.65    2.72
  -1 -10  -6    1.49    1.53
  -2 -10  -6   25.56    2.69
  -3 -10  -6   13.35    2.10
  -4 -10  -6   20.79    2.62
  -4 -10  -6   23.75    1.74
   4  10   6   22.66    1.54
  -5 -10  -6   14.06    2.24
  -5 -10  -6   14.77    1.74
  -6 -10  -6    0.77    1.59
  -6 -10  -6    1.81    1.12
   6  10   6   -0.23    1.35
  -7 -10  -6    3.56    1.42
  -7 -10  -6    2.11    1.72
   7  10   6    1.80    1.68
  -8 -10  -6   37.25    2.93
  -8 -10  -6   33.12    3.13
   8  10   6   29.67    3.26
  -9 -10  -6    2.72    1.65
  -9 -10  -6   -2.58    1.56
 -10 -10  -6   23.16    3.11
 -10 -10  -6   19.89    2.74
 -11 -10  -6    1.67    1.91
 -11 -10  -6   -0.01    1.89
 -12 -10  -6   -1.38    1.78
 -12 -10  -6    2.10    1.94
 -13 -10  -6    0.06    1.78
 -13 -10  -6    7.73    2.26
   8 -11  -6    7.90    1.49
  -8  11   6    6.55    2.27
   7 -11  -6    5.89    1.78
   7 -11  -6    8.15    2.02
  -7  11   6    9.91    2.38
   6 -11  -6   20.00    2.57
   6 -11  -6   13.17    2.25
   5 -11  -6   12.40    2.19
   5 -11  -6    6.12    1.79
  -5  11   6   10.97    3.05
   4 -11  -6   19.07    2.46
   4 -11  -6   12.70    1.86
  -4  11   6   18.37    2.90
   3 -11  -6   10.59    2.11
   3 -11  -6    8.67    1.50
   3 -11  -6   13.42    1.77
   2 -11  -6   22.56    2.84
   2 -11  -6   24.25    2.15
   1 -11  -6   -0.01    0.79
   1 -11  -6    2.17    1.75
   0 -11  -6    2.93    1.83
  -1 -11  -6   72.90    4.10
  -2 -11  -6  126.49    5.62
  -3 -11  -6    9.55    2.14
  -4 -11  -6   45.05    2.29
  -4 -11  -6   44.40    3.44
  -5 -11  -6    7.83    1.26
  -5 -11  -6    9.25    2.19
  -6 -11  -6   26.02    3.02
  -6 -11  -6   25.05    2.32
   6  11   6   22.14    2.28
  -7 -11  -6  104.69    4.39
  -7 -11  -6   95.23    5.04
   7  11   6  102.08    4.68
  -8 -11  -6   41.66    3.60
  -8 -11  -6   50.89    3.35
   8  11   6   40.80    3.57
  -9 -11  -6    2.08    2.00
  -9 -11  -6    7.15    1.91
   9  11   6   -0.12    2.08
 -10 -11  -6   47.13    3.68
 -10 -11  -6   29.56    3.49
 -11 -11  -6    9.10    2.31
 -11 -11  -6    3.24    2.20
 -12 -11  -6    2.34    2.03
  -7  12   6   25.60    3.74
   6 -12  -6    1.65    1.84
  -6  12   6    6.52    2.01
   5 -12  -6    8.98    2.28
  -5  12   6   17.79    3.03
   4 -12  -6   25.90    2.89
   4 -12  -6   24.09    3.06
   3 -12  -6   -0.80    1.90
   3 -12  -6    1.92    1.31
   3 -12  -6    2.79    1.51
   2 -12  -6   22.31    2.24
   2 -12  -6   22.25    2.28
   2 -12  -6   22.64    3.06
   1 -12  -6    6.55    1.24
   1 -12  -6    9.96    1.37
   1 -12  -6    6.87    2.22
   0 -12  -6    5.92    2.06
  -1 -12  -6   50.58    3.75
  -2 -12  -6   24.61    3.13
  -3 -12  -6   10.58    2.36
  -4 -12  -6   55.45    2.47
  -4 -12  -6   54.58    3.97
  -4 -12  -6   56.66    2.50
  -5 -12  -6    9.34    1.33
  -5 -12  -6    5.51    2.22
  -6 -12  -6   18.55    2.08
  -6 -12  -6   14.89    2.64
   6  12   6   13.35    2.16
  -7 -12  -6   22.35    3.23
  -7 -12  -6   26.80    2.64
   7  12   6   19.14    2.47
  -8 -12  -6    3.74    1.84
  -8 -12  -6   -0.73    2.09
   8  12   6   -0.73    1.74
  -9 -12  -6   23.24    2.87
   9  12   6   17.64    2.80
 -10 -12  -6    5.15    2.34
 -10 -12  -6   11.61    2.18
 -11 -12  -6   -1.42    2.04
 -11 -12  -6    4.09    2.02
   5 -13  -6    2.35    1.89
   5 -13  -6   -1.92    1.83
   4 -13  -6    6.41    1.70
   4 -13  -6    9.67    2.50
   3 -13  -6    4.02    1.42
   3 -13  -6    3.63    2.20
   3 -13  -6    4.75    1.73
   2 -13  -6    9.11    1.70
   2 -13  -6   12.32    1.75
   2 -13  -6    7.29    2.34
   1 -13  -6    2.58    1.80
   1 -13  -6    0.57    1.91
   1 -13  -6   -1.68    1.19
   0 -13  -6   33.49    3.65
  -1 -13  -6    0.50    2.05
  -2 -13  -6    4.26    2.27
  -3 -13  -6    0.92    2.16
  -4 -13  -6    9.25    3.12
  -5 -13  -6   63.53    4.23
  -5 -13  -6   60.59    2.88
  -5 -13  -6   47.53    5.76
  -6 -13  -6  110.27    5.89
  -6 -13  -6  125.56    4.74
   6  13   6  122.83    4.79
  -7 -13  -6   22.58    3.20
  -7 -13  -6   33.37    2.72
   7  13   6   28.90    2.77
  -8 -13  -6   -2.52    2.13
   8  13   6   -3.88    1.93
  -9 -13  -6    3.50    1.77
  -9 -13  -6   -3.26    2.13
 -10 -13  -6   -2.11    2.19
 -11 -13  -6   -4.65    2.05
   4 -14  -6   -1.71    2.25
   3 -14  -6    6.17    1.53
   3 -14  -6    3.57    1.81
   3 -14  -6    6.58    2.37
   2 -14  -6   11.01    1.86
   2 -14  -6   16.39    1.89
   2 -14  -6   10.73    2.72
   1 -14  -6   -1.90    1.32
   1 -14  -6   -0.46    2.24
   0 -14  -6   27.23    3.54
  -1 -14  -6   14.71    2.94
  -2 -14  -6   -0.54    2.21
  -3 -14  -6    3.96    2.49
  -4 -14  -6   -0.52    2.26
  -5 -14  -6   17.20    1.91
  -5 -14  -6    7.56    2.70
  -6 -14  -6   71.19    5.14
  -6 -14  -6   88.63    3.75
  -7 -14  -6   -2.16    2.24
   7  14   6    1.19    1.68
  -8 -14  -6    6.57    2.70
  -9 -14  -6    0.95    2.56
   9  14   6   -4.96    2.57
 -10 -14  -6   -1.72    2.39
   2 -15  -6   -0.17    1.68
   2 -15  -6   -1.97    2.31
   1 -15  -6    2.04    2.50
   0 -15  -6    6.64    2.74
  -1 -15  -6   -3.49    2.18
  -2 -15  -6    9.79    2.93
  -3 -15  -6    2.01    2.57
  -4 -15  -6   -1.35    2.38
  -5 -15  -6   35.64    2.22
  -6 -15  -6   -1.41    2.35
  -7 -15  -6   43.00    2.85
  -3 -16  -6   -4.66    2.40
  -4 -16  -6   -4.42    2.41
   6   9  -7    2.56    2.23
   5   9  -7    3.34    2.35
  -5  -9   7   -1.38    3.21
   4   9  -7    0.19    2.22
  -4  -9   7   -3.70    3.23
   3   9  -7   38.90    4.10
  -3  -9   7   34.34    5.37
   2   9  -7   26.43    3.85
  -2  -9   7   23.84    4.13
   1   9  -7    7.96    2.79
  -1  -9   7    7.65    3.56
   0   9  -7    1.50    2.25
   0  -9   7    1.78    3.28
  -1   9  -7    6.84    2.61
   1  -9   7    4.51    3.47
  -2   9  -7    5.85    2.40
   2  -9   7    5.42    3.16
   8   8  -7   10.48    2.61
   7   8  -7    3.73    2.31
  -7  -8   7    0.63    3.37
   6   8  -7    0.03    2.11
  -6  -8   7   -3.68    3.08
   5   8  -7    2.43    2.22
  -5  -8   7   -6.56    3.07
   4   8  -7    4.12    2.39
  -4  -8   7   -0.61    3.21
   3   8  -7    4.43    2.37
  -3  -8   7    6.26    3.41
   2   8  -7    1.89    2.27
  -2  -8   7    1.83    3.17
   1   8  -7   -0.61    1.99
  -1  -8   7   -0.66    2.98
   0   8  -7    9.31    2.49
   0  -8   7    7.33    3.34
  -1   8  -7    7.43    2.44
   1  -8   7    4.08    3.35
  -2   8  -7    0.35    2.01
   2  -8   7    2.64    2.96
  -3   8  -7   -1.80    1.88
   3  -8   7   -2.56    2.80
  -4   8  -7   -0.48    1.93
   4  -8   7    2.01    2.94
  -5   8  -7   -0.03    1.98
   5  -8   7   -2.60    2.92
   9   7  -7   19.10    3.03
  -9  -7   7   11.18    3.62
   8   7  -7   89.92    5.48
  -8  -7   7  101.22    7.07
   7   7  -7   16.29    2.89
  -7  -7   7   13.29    3.63
   6   7  -7   -1.98    2.01
  -6  -7   7   -5.02    2.90
   5   7  -7    1.93    2.26
  -5  -7   7   -1.02    3.17
   4   7  -7    9.26    2.50
  -4  -7   7    4.89    3.43
   3   7  -7    7.36    2.42
  -3  -7   7    4.49    3.42
   2   7  -7    7.95    2.54
   1   7  -7    1.48    2.68
   1  -7   7   17.07    3.62
  -2   7  -7   -0.83    2.34
   2  -7   7    0.44    2.63
  -3   7  -7    0.64    2.39
   3  -7   7   -1.14    2.66
  -4   7  -7    6.43    2.52
   4  -7   7    5.39    3.09
  -5   7  -7   45.06    4.39
   5  -7   7   53.40    5.50
  -6   7  -7   30.22    3.82
   6  -7   7   33.17    5.11
  10   6  -7    1.09    1.66
 -10  -6   7   -3.61    2.95
   9   6  -7   11.71    2.50
  -9  -6   7    8.52    3.46
   8   6  -7   31.24    3.62
  -8  -6   7   31.41    4.61
   7   6  -7    8.56    2.39
  -7  -6   7    6.65    3.36
  -6  -6   7   13.08    3.51
   5   6  -7    9.94    2.51
  -5  -6   7   18.13    6.31
   4   6  -7    8.75    2.35
  -4  -6   7   13.30    3.49
   3   6  -7   10.43    2.56
  -3  -6   7   13.34    3.40
   2   6  -7    2.16    1.93
  -2  -6   7    0.98    2.74
   1   6  -7   43.88    3.77
  -1  -6   7   52.55    5.06
   0   6  -7   39.45    3.59
   0  -6   7   41.17    4.80
  -1   6  -7   -0.16    1.73
   1  -6   7    0.74    2.63
  -2   6  -7   34.13    3.46
   2  -6   7   36.74    4.59
  -3   6  -7    0.59    1.91
   3  -6   7    2.34    4.62
  -4   6  -7    0.22    1.78
   4  -6   7   -1.08    2.64
  -5   6  -7   16.05    2.55
   5  -6   7   22.38    4.00
  -6   6  -7    4.72    1.93
   6  -6   7    2.43    3.15
  -7   6  -7   10.57    2.19
   7  -6   7   14.85    3.72
  -8   6  -7   11.57    2.29
   8  -6   7   19.23    3.99
  11   5  -7    3.58    1.74
 -11  -5   7    1.29    3.18
  10   5  -7    1.78    2.24
 -10  -5   7    1.39    3.00
   9   5  -7   86.31    5.13
  -9  -5   7   86.49    6.51
   8   5  -7   34.55    3.46
  -8  -5   7   28.22    4.35
   7   5  -7   16.89    2.81
  -7  -5   7    7.90    3.53
   6   5  -7   18.81    2.81
  -6  -5   7   16.28    3.56
   5   5  -7    1.73    1.89
  -5  -5   7   -2.45    2.75
   4   5  -7   25.27    3.12
  -4  -5   7   24.80    3.73
   3   5  -7   22.48    3.10
  -3  -5   7   23.92    3.72
   2   5  -7   21.99    3.13
  -2  -5   7   28.39    4.36
   1   5  -7    7.73    2.29
  -1  -5   7   12.40    3.04
   0   5  -7    5.43    2.14
   0  -5   7    8.33    2.74
  -1   5  -7   28.62    3.18
   1  -5   7   32.12    4.24
  -2   5  -7   36.64    3.32
   2  -5   7   42.20    4.49
  -3   5  -7   12.54    2.32
   3  -5   7   11.34    3.00
  -4   5  -7    8.86    2.19
   4  -5   7   16.25    3.39
  -5   5  -7   19.80    2.77
   5  -5   7   21.54    5.99
  -6   5  -7   11.38    2.25
   6  -5   7   12.71    3.48
  -7   5  -7   72.34    4.17
   7  -5   7   88.47    6.32
  -8   5  -7   17.37    3.29
  -8   5  -7   22.60    2.70
   8  -5   7   23.51    4.14
  -9   5  -7    4.81    2.70
  -9   5  -7    5.58    1.67
  11   4  -7    5.22    1.73
 -11  -4   7   -0.33    2.76
  10   4  -7    1.23    1.55
 -10  -4   7   -0.26    2.85
   9   4  -7   17.87    2.57
  -9  -4   7   11.35    3.37
   8   4  -7    2.23    1.70
  -8  -4   7    2.66    3.11
   7   4  -7   14.99    2.50
  -7  -4   7   18.06    3.57
   6   4  -7   12.86    2.33
  -6  -4   7    7.05    2.87
   5   4  -7    9.31    2.17
  -5  -4   7   11.31    3.24
   4   4  -7   -0.29    1.63
  -4  -4   7    0.72    2.67
   3   4  -7    1.13    1.66
  -3  -4   7    2.46    2.49
   2   4  -7   13.49    2.28
  -2  -4   7   14.64    2.94
   1   4  -7   45.24    3.33
  -1  -4   7   45.00    4.46
   0   4  -7   -0.09    1.45
   0  -4   7    2.80    2.20
  -1   4  -7   38.23    3.17
   1  -4   7   47.46    4.20
  -2   4  -7   22.14    2.76
   2  -4   7   20.49    3.06
  -3   4  -7    7.25    1.96
   3  -4   7    7.59    2.60
  -4   4  -7   24.81    2.71
   4  -4   7   29.32    3.85
  -5   4  -7    5.26    1.80
   5  -4   7    4.51    2.77
  -6   4  -7    5.26    1.77
   6  -4   7    8.26    3.08
  -7   4  -7   33.11    4.23
  -7   4  -7   30.76    2.91
   7  -4   7   36.87    4.81
  -8   4  -7    5.10    1.80
  -8   4  -7    5.39    2.75
  -9   4  -7    9.41    1.72
  -9   4  -7    6.03    2.76
 -10   4  -7   11.61    3.12
 -10   4  -7    8.86    1.62
  12   3  -7    1.97    1.33
 -12  -3   7   -2.56    2.54
  11   3  -7    6.46    1.70
 -11  -3   7    5.51    2.96
  10   3  -7   55.86    3.66
 -10  -3   7   63.62    5.80
   9   3  -7   11.21    2.17
  -9  -3   7   11.40    3.28
   8   3  -7    0.01    1.42
  -8  -3   7   -0.42    2.72
   7   3  -7    3.87    1.75
  -7  -3   7    1.35    2.82
   6   3  -7    1.42    1.64
  -6  -3   7    3.91    2.66
   5   3  -7    1.78    1.56
  -5  -3   7   -1.02    2.32
   4   3  -7   65.36    3.85
  -4  -3   7   65.74    4.67
   3   3  -7   25.76    2.72
  -3  -3   7   30.11    3.92
   2   3  -7    5.83    1.78
  -2  -3   7    7.37    2.38
   1   3  -7   17.52    2.38
  -1  -3   7   20.79    3.07
   0   3  -7   29.69    2.77
   0  -3   7   27.39    3.49
  -1   3  -7    0.66    1.48
   1  -3   7    2.20    1.92
  -2   3  -7   44.52    3.18
   2  -3   7   52.17    4.20
  -3   3  -7   17.71    2.37
   3  -3   7   19.06    3.55
   3  -3   7   22.18    3.49
  -4   3  -7   -0.07    1.43
   4  -3   7   -0.39    2.31
   4  -3   7    1.29    1.77
  -5   3  -7    3.15    1.62
   5  -3   7    2.64    2.60
   5  -3   7    7.52    2.00
  -6   3  -7    4.84    1.63
  -6   3  -7    2.48    2.38
   6  -3   7    6.84    1.60
  -7   3  -7   -0.19    2.13
  -7   3  -7    0.88    1.47
   7  -3   7    2.47    1.31
  -8   3  -7   28.90    4.09
  -8   3  -7   21.60    2.49
   8  -3   7   26.83    2.22
  -9   3  -7   51.56    3.16
  -9   3  -7   57.54    5.10
   9  -3   7   50.84    2.82
 -10   3  -7    3.78    1.28
 -10   3  -7    3.30    2.52
  10  -3   7    3.57    1.21
 -11   3  -7    0.25    2.31
  12   2  -7   -0.72    1.14
 -12  -2   7    1.90    2.59
  11   2  -7   24.22    2.41
 -11  -2   7   23.24    3.88
  10   2  -7   15.10    2.18
 -10  -2   7   11.41    3.24
   9   2  -7    3.84    1.63
   8   2  -7   12.02    2.02
  -8  -2   7   11.20    2.96
   7   2  -7   40.26    3.11
  -7  -2   7   48.40    4.78
   6   2  -7    7.71    1.82
  -6  -2   7    6.78    2.71
   5   2  -7   11.66    2.03
  -5  -2   7   14.40    2.88
  -5  -2   7   20.25    3.59
   4   2  -7   -1.03    1.31
  -4  -2   7    0.11    2.25
  -4  -2   7   -0.67    1.22
   3   2  -7   15.59    2.18
   3   2  -7   13.91    2.51
  -3  -2   7   13.18    2.46
  -3  -2   7   15.12    2.03
   2   2  -7   65.79    4.10
   2   2  -7   66.95    3.68
  -2  -2   7   66.09    3.53
  -2  -2   7   68.25    4.23
   1   2  -7    8.76    1.80
   1   2  -7    9.02    2.22
  -1  -2   7    9.09    1.70
  -1  -2   7    7.07    2.28
   0   2  -7   88.71    4.19
   0  -2   7   84.35    4.04
   0  -2   7   85.39    4.85
   0  -2   7   84.63    4.66
  -1   2  -7   27.19    2.49
   1  -2   7   23.36    2.27
   1  -2   7   21.35    2.96
   1  -2   7   21.01    3.18
  -2   2  -7    3.69    1.51
   2  -2   7    1.31    2.00
   2  -2   7    2.90    1.74
   2  -2   7    4.85    1.45
  -3   2  -7  100.83    4.53
   3  -2   7   98.39    4.43
   3  -2   7   98.70    5.35
  -4   2  -7   16.46    2.19
   4  -2   7   15.01    2.86
   4  -2   7   15.66    2.14
  -5   2  -7   48.27    3.12
  -5   2  -7   48.97    4.17
   5  -2   7   48.76    4.38
   5  -2   7   52.53    3.12
  -6   2  -7    7.53    1.85
  -6   2  -7    5.80    2.41
   6  -2   7    7.48    1.56
  -7   2  -7   17.49    2.39
  -7   2  -7   15.55    3.00
   7  -2   7   18.34    2.07
  -8   2  -7   35.06    2.76
  -8   2  -7   34.92    4.16
   8  -2   7   36.73    2.52
  -9   2  -7   39.06    4.34
  -9   2  -7   35.79    2.67
   9  -2   7   36.07    2.42
 -10   2  -7    1.03    2.27
 -11   2  -7    3.13    1.10
 -11   2  -7    2.35    2.34
  11  -2   7   -0.75    1.18
  12   1  -7    2.13    1.11
 -12  -1   7    5.48    1.56
 -12  -1   7    1.97    2.44
  11   1  -7   24.72    2.38
 -11  -1   7   26.79    3.83
  10   1  -7   46.44    3.09
 -10  -1   7   50.04    5.02
 -10  -1   7   56.42    3.38
   9   1  -7    1.04    1.31
  -9  -1   7    2.01    1.30
  -9  -1   7    1.60    2.55
   8   1  -7    5.52    1.69
  -8  -1   7    5.94    2.61
  -8  -1   7    8.41    1.67
   7   1  -7    1.07    1.39
  -7  -1   7    2.12    1.29
  -7  -1   7    1.37    2.36
   6   1  -7   71.27    3.81
  -6  -1   7   74.91    3.78
  -6  -1   7   74.76    5.05
   5   1  -7  135.50    5.58
  -5  -1   7  135.93    5.53
  -5  -1   7  143.91    6.49
   4   1  -7    4.43    1.87
   4   1  -7    7.94    1.77
  -4  -1   7    9.41    2.42
  -4  -1   7    6.12    1.55
   3   1  -7   75.10    4.24
   3   1  -7   70.02    3.79
  -3  -1   7   72.89    3.67
  -3  -1   7   80.42    4.61
   2   1  -7  129.07    5.70
   2   1  -7  126.15    5.31
  -2  -1   7  139.05    5.96
  -2  -1   7  126.75    5.21
   1   1  -7    9.98    1.76
  -1  -1   7    7.25    1.55
  -1  -1   7   10.44    2.29
   0   1  -7   29.83    2.51
   0  -1   7   35.52    3.84
   0  -1   7   32.27    2.43
  -1   1  -7    2.08    1.33
   1  -1   7    1.40    1.78
   1  -1   7    4.85    1.41
  -2   1  -7   35.75    2.66
   2  -1   7   35.10    3.34
   2  -1   7   39.99    2.88
   2  -1   7   35.29    3.03
  -3   1  -7   73.92    3.68
   3  -1   7   70.37    4.14
   3  -1   7   74.99    4.13
   3  -1   7   76.82    4.50
  -4   1  -7   28.48    2.47
   4  -1   7   31.03    3.40
   4  -1   7   29.64    3.17
   4  -1   7   27.96    3.47
  -5   1  -7  114.11    5.62
  -5   1  -7  118.99    4.84
   5  -1   7   99.13    6.05
  -6   1  -7   57.82    4.31
  -6   1  -7   62.57    3.41
   6  -1   7   50.66    4.54
  -7   1  -7   -2.55    1.93
  -7   1  -7    1.11    1.29
  -8   1  -7    0.24    2.00
  -8   1  -7    1.06    2.50
   8  -1   7    0.96    1.59
  -9   1  -7   12.79    2.74
  -9   1  -7   15.80    2.64
   9  -1   7   12.80    1.82
 -10   1  -7   13.14    2.83
 -10   1  -7   13.63    1.90
  10  -1   7   10.83    1.60
 -11   1  -7   17.60    1.83
 -11   1  -7   16.61    3.22
  11  -1   7   12.38    1.74
 -12   1  -7    6.05    2.63
 -12   0   7    6.76    2.77
  11   0  -7   22.74    2.21
 -11   0   7   28.68    2.15
 -11   0   7   21.30    3.48
  10   0  -7   -0.49    1.12
 -10   0   7    2.57    1.16
   9   0  -7    0.28    1.27
  -9   0   7    3.65    1.30
  -9   0   7   -0.68    2.26
   8   0  -7   -0.38    1.26
  -8   0   7   -0.73    2.39
  -8   0   7    1.75    1.27
   7   0  -7    2.19    1.42
  -7   0   7    1.50    2.33
  -7   0   7    3.04    1.43
   6   0  -7   14.94    2.00
  -6   0   7   14.66    2.69
  -6   0   7   15.17    2.08
   5   0  -7    4.82    1.89
   5   0  -7    7.53    1.61
  -5   0   7    6.60    1.76
  -5   0   7    5.71    2.25
   4   0  -7   25.73    2.50
   4   0  -7   23.59    2.80
  -4   0   7   20.81    3.19
  -3   0   7   48.52    2.97
   2   0  -7   46.94    3.81
   2   0  -7   50.37    3.27
  -2   0   7   46.18    2.74
  -2   0   7   47.70    3.45
   1   0  -7    6.91    1.76
   1   0  -7    4.91    1.52
  -1   0   7    7.52    1.92
  -1   0   7    4.47    1.32
   0   0  -7    1.13    1.24
   0   0  -7    1.95    1.42
   0   0   7   -0.95    0.97
   0   0   7    0.98    1.60
  -1   0  -7   14.64    1.91
   1   0   7   13.01    1.86
   1   0   7   14.37    2.08
   1   0   7   13.41    1.96
  -2   0  -7   11.13    1.70
   2   0   7   14.15    1.82
   2   0   7   12.19    1.87
   2   0   7   13.35    2.11
  -3   0  -7   65.47    3.31
   3   0   7   64.26    3.16
   3   0   7   59.90    4.06
  -4   0  -7   96.53    4.18
  -4   0  -7   98.86    4.89
   4   0   7  103.22    4.80
   4   0   7   92.22    4.04
  -5   0  -7  231.94    8.61
  -5   0  -7  225.76    7.86
   5   0   7  224.41    7.75
   5   0   7  228.26    8.45
  -6   0  -7    9.37    2.29
  -6   0  -7   11.52    1.75
   6   0   7   11.58    1.61
  -7   0  -7    1.94    1.87
  -7   0  -7    2.65    1.36
   7   0   7    2.44    1.19
  -8   0  -7    2.79    1.36
  -8   0  -7    2.21    2.08
   8   0   7    3.09    1.26
  -9   0  -7   15.92    2.79
  -9   0  -7   14.28    2.04
   9   0   7   11.59    1.66
 -10   0  -7   20.80    2.07
  10   0   7   17.59    1.93
 -11   0  -7    3.23    1.20
 -11   0  -7    2.42    2.38
  11   0   7   -0.13    1.17
 -12   0  -7    2.99    2.41
 -12   0  -7    4.92    1.01
  12  -1  -7   42.68    2.32
 -12   1   7   49.01    4.80
  11  -1  -7   31.63    2.24
 -11   1   7   37.43    4.38
 -11   1   7   28.59    2.10
  10  -1  -7    2.12    1.25
 -10   1   7    3.17    1.21
 -10   1   7    3.43    3.11
   9  -1  -7    8.72    1.91
  -9   1   7   10.42    1.56
  -9   1   7    6.95    2.60
   8  -1  -7   15.97    2.38
  -8   1   7   17.89    2.02
  -8   1   7   15.63    2.91
   7  -1  -7   32.24    2.56
  -7   1   7   34.71    2.42
  -7   1   7   33.73    3.92
   6  -1  -7  110.38    4.59
   6  -1  -7  107.78    5.86
  -6   1   7  107.47    4.43
  -6   1   7  111.85    5.49
   5  -1  -7   47.99    3.58
   5  -1  -7   48.92    2.94
  -5   1   7   54.26    3.98
  -5   1   7   48.85    2.78
   4  -1  -7   75.12    3.62
   4  -1  -7   76.21    4.58
  -4   1   7   73.67    3.48
   3  -1  -7  107.67    4.75
   3  -1  -7  105.87    4.41
  -3   1   7  104.14    4.31
  -3   1   7  107.77    4.91
   2  -1  -7   82.12    3.76
   2  -1  -7   85.60    4.09
  -2   1   7   83.04    3.71
  -2   1   7   85.85    4.25
   1  -1  -7  370.65   12.24
   1  -1  -7  383.50   12.11
  -1   1   7  375.30   12.02
  -1   1   7  388.72   12.36
   0  -1  -7    8.09    1.54
   0  -1  -7    7.47    1.72
   0   1   7    6.92    1.85
   0   1   7    7.44    1.40
  -1  -1  -7   65.68    3.27
   1   1   7   66.87    3.62
   1   1   7   61.71    3.39
   1   1   7   65.56    3.18
  -2  -1  -7  283.91    9.45
   2   1   7  297.02    9.75
   2   1   7  284.69    9.58
   2   1   7  281.96    9.37
  -3  -1  -7    5.81    1.36
   3   1   7    4.17    1.73
   3   1   7    4.21    1.21
   3   1   7    4.00    1.48
  -4  -1  -7   91.13    4.01
  -4  -1  -7   97.37    4.61
   4   1   7   99.29    4.48
   4   1   7   92.59    3.94
  -5  -1  -7   32.06    3.00
  -5  -1  -7   35.26    2.43
   5   1   7   38.62    3.05
   5   1   7   28.22    2.24
  -6  -1  -7  127.27    5.62
  -6  -1  -7  128.01    4.93
   6   1   7  119.01    4.75
   6   1   7  121.05    5.49
  -7  -1  -7   77.99    3.60
  -7  -1  -7   75.55    4.45
   7   1   7   73.09    3.41
  -8  -1  -7   51.52    4.02
  -8  -1  -7   51.34    2.86
   8   1   7   47.91    2.77
  -9  -1  -7    3.08    2.21
  -9  -1  -7    3.96    1.38
   9   1   7    0.64    1.20
 -10  -1  -7   -0.42    2.09
 -10  -1  -7    1.68    1.19
  10   1   7    0.42    1.18
 -11  -1  -7    5.69    1.34
 -11  -1  -7    3.29    2.45
  11   1   7    2.75    1.32
 -12  -1  -7   67.50    5.22
 -12  -1  -7   68.19    2.95
  12   1   7   59.88    3.01
 -13  -1  -7   17.37    3.23
 -12   2   7   58.72    5.01
  11  -2  -7   17.08    1.68
 -11   2   7   12.22    1.46
 -11   2   7   16.30    3.02
  10  -2  -7   22.82    1.96
 -10   2   7   16.56    1.79
 -10   2   7   22.52    3.32
   9  -2  -7   -0.25    1.13
  -9   2   7    0.87    1.09
  -9   2   7    2.31    2.17
   8  -2  -7   88.00    3.89
  -8   2   7   92.72    5.24
  -8   2   7   87.11    3.82
   7  -2  -7   29.81    2.37
  -7   2   7   25.65    2.13
  -7   2   7   27.27    3.44
   6  -2  -7    5.44    1.94
   6  -2  -7    7.28    1.60
  -6   2   7    7.52    1.39
  -6   2   7    8.42    2.22
   5  -2  -7   20.46    2.15
  -5   2   7   22.99    2.85
  -5   2   7   20.93    1.93
   4  -2  -7   77.24    3.59
   4  -2  -7   80.70    4.07
  -4   2   7   79.92    4.15
  -4   2   7   78.59    3.47
   3  -2  -7   67.64    3.55
   3  -2  -7   63.91    3.22
  -3   2   7   69.98    3.22
  -3   2   7   68.65    3.68
   2  -2  -7  239.50    8.00
   2  -2  -7  238.29    8.10
  -2   2   7  235.01    7.89
  -2   2   7  233.17    8.16
   1  -2  -7  209.61    7.26
   1  -2  -7  201.36    7.11
  -1   2   7  213.35    7.34
  -1   2   7  201.33    7.05
   0  -2  -7   -0.19    1.11
   0  -2  -7    1.65    1.28
   0   2   7    0.59    1.02
   0   2   7    1.76    1.47
  -1  -2  -7   97.54    4.11
   1   2   7   99.46    4.03
   1   2   7   97.14    4.10
   1   2   7   98.03    4.24
  -2  -2  -7   43.74    2.65
   2   2   7   45.16    3.04
   2   2   7   42.65    2.53
   2   2   7   41.60    2.65
  -3  -2  -7    3.29    1.23
   3   2   7    5.68    1.42
   3   2   7    4.76    1.25
   3   2   7    6.34    1.65
  -4  -2  -7  120.80    4.75
  -4  -2  -7  120.66    5.07
   4   2   7  122.07    4.95
   4   2   7  120.63    4.66
  -5  -2  -7   58.36    3.06
  -5  -2  -7   63.20    3.57
   5   2   7   56.58    2.89
   5   2   7   60.79    3.41
  -6  -2  -7  163.99    6.51
  -6  -2  -7  164.09    5.93
   6   2   7  157.64    5.79
   6   2   7  166.93    6.40
  -7  -2  -7  134.31    5.83
  -7  -2  -7  132.10    5.07
   7   2   7  138.32    5.76
   7   2   7  119.80    4.87
  -8  -2  -7    0.46    1.84
  -8  -2  -7    0.34    1.15
   8   2   7   -0.50    1.16
  -9  -2  -7    8.19    1.53
  -9  -2  -7    5.72    2.14
   9   2   7    7.74    1.50
 -10  -2  -7    9.54    2.49
 -10  -2  -7   11.87    1.66
  10   2   7   11.64    1.69
 -11  -2  -7   21.61    2.03
  11   2   7   18.51    2.07
 -12  -2  -7   46.82    2.51
 -12  -2  -7   53.75    4.70
  12   2   7   46.80    2.68
 -13  -2  -7   15.73    3.07
 -12   3   7   10.70    2.67
 -11   3   7    6.53    2.36
  10  -3  -7    6.97    1.24
 -10   3   7    5.52    1.23
 -10   3   7    8.06    2.50
   9  -3  -7    1.98    1.12
  -9   3   7    3.78    2.24
  -9   3   7    0.86    1.04
   8  -3  -7    0.22    1.23
  -8   3   7    0.93    1.09
  -8   3   7    1.08    2.03
   7  -3  -7    8.43    1.66
  -7   3   7    7.89    1.45
  -7   3   7    8.77    2.24
   6  -3  -7    4.66    1.32
   6  -3  -7    1.96    1.85
  -6   3   7    3.25    1.84
  -6   3   7    4.62    1.28
   5  -3  -7    9.59    1.98
   5  -3  -7   10.85    1.64
  -5   3   7   10.93    1.55
  -5   3   7   12.24    2.47
   4  -3  -7  123.47    4.74
   4  -3  -7  124.10    5.12
  -4   3   7  120.36    5.07
  -4   3   7  122.25    4.67
   3  -3  -7   39.42    2.49
   3  -3  -7   42.44    2.79
  -3   3   7   42.61    2.96
  -3   3   7   39.83    2.43
   2  -3  -7   39.33    2.62
   2  -3  -7   37.41    2.49
  -2   3   7   44.94    2.85
  -2   3   7   38.38    2.37
   1  -3  -7   27.63    2.27
   1  -3  -7   29.98    2.27
  -1   3   7   34.35    2.56
  -1   3   7   27.63    2.15
   0  -3  -7   19.64    2.04
   0  -3  -7   18.19    2.05
   0   3   7   23.53    2.03
   0   3   7   24.60    2.34
  -1  -3  -7   28.64    2.32
   1   3   7   33.03    2.43
   1   3   7   28.17    2.22
   1   3   7   32.21    2.25
  -2  -3  -7   31.77    2.40
   2   3   7   35.40    2.57
   2   3   7   35.14    2.35
   2   3   7   35.40    2.34
  -3  -3  -7    1.29    1.16
  -3  -3  -7    0.51    1.26
   3   3   7   -0.73    1.25
   3   3   7    0.33    1.13
   3   3   7    1.70    1.13
  -4  -3  -7   91.37    3.88
  -4  -3  -7   90.24    4.03
   4   3   7   91.79    4.07
   4   3   7   89.44    3.79
  -5  -3  -7    5.03    1.35
  -5  -3  -7    6.07    1.54
   5   3   7    6.73    1.44
   5   3   7    6.12    1.29
  -6  -3  -7   99.60    5.15
  -6  -3  -7  107.69    4.32
   6   3   7   95.75    4.08
   6   3   7  109.14    4.61
  -7  -3  -7    0.87    1.51
  -7  -3  -7    0.57    1.18
   7   3   7    0.40    1.13
   7   3   7    0.32    1.33
  -8  -3  -7   11.47    1.69
  -8  -3  -7    9.82    2.09
   8   3   7    9.73    1.56
  -9  -3  -7    3.33    1.80
  -9  -3  -7    5.58    1.46
   9   3   7    2.72    1.32
 -10  -3  -7    4.71    1.34
 -10  -3  -7    2.78    1.95
  10   3   7    0.01    1.31
 -11  -3  -7    8.06    1.43
 -11  -3  -7    6.07    2.30
  11   3   7    7.75    1.58
 -12  -3  -7    9.63    2.63
 -12  -3  -7   14.66    1.75
  12   3   7   12.17    1.73
 -13  -3  -7    4.15    0.98
 -13  -3  -7    1.07    2.26
  13   3   7    3.32    1.22
 -12   4   7    4.45    2.20
 -11   4   7    1.24    1.98
  10  -4  -7   10.10    1.45
 -10   4   7    7.19    1.16
 -10   4   7   10.46    2.52
   9  -4  -7    2.95    1.14
  -9   4   7    1.49    2.06
  -9   4   7    0.24    0.96
   8  -4  -7   24.09    2.18
  -8   4   7   25.64    3.53
  -8   4   7   23.51    2.03
   7  -4  -7    1.03    2.10
   7  -4  -7    0.81    1.25
  -7   4   7    2.34    1.94
  -7   4   7    1.05    1.17
   6  -4  -7    1.92    1.28
   6  -4  -7    2.62    1.83
  -6   4   7    0.92    1.07
  -6   4   7    2.60    1.78
   5  -4  -7   15.11    1.84
   5  -4  -7   12.05    2.05
  -5   4   7   13.69    2.07
  -5   4   7   10.22    1.47
   4  -4  -7   50.38    3.04
   4  -4  -7   50.93    2.68
  -4   4   7   45.98    2.57
  -4   4   7   47.26    3.18
   3  -4  -7  121.24    4.75
   3  -4  -7  120.95    4.67
  -3   4   7  121.44    4.77
  -3   4   7  118.16    4.57
   2  -4  -7   53.49    2.83
   2  -4  -7   51.29    2.79
  -2   4   7   52.31    2.77
  -2   4   7   51.72    2.92
   1  -4  -7   -1.20    1.07
   1  -4  -7    0.89    1.02
  -1   4   7    1.62    1.20
  -1   4   7    0.36    1.05
   0  -4  -7   32.74    2.45
   0  -4  -7   29.81    2.39
   0   4   7   33.13    2.28
   0   4   7   35.47    2.28
  -1  -4  -7    2.95    1.26
   1   4   7    1.96    1.18
   1   4   7    2.51    1.16
  -2  -4  -7   17.75    2.03
   2   4   7   19.13    1.84
   2   4   7   18.65    1.93
   2   4   7   18.51    2.03
  -3  -4  -7   11.96    1.68
  -3  -4  -7   12.90    2.00
   3   4   7   12.12    1.73
   3   4   7   13.86    1.76
  -4  -4  -7   -0.67    1.06
  -4  -4  -7   -0.12    1.10
   4   4   7    0.24    0.98
   4   4   7    0.70    1.07
  -5  -4  -7    0.65    1.20
  -5  -4  -7    0.14    1.09
   5   4   7   -0.48    1.01
   5   4   7   -0.03    1.06
  -6  -4  -7  218.72    7.33
  -6  -4  -7  212.59    7.53
   6   4   7  219.39    7.53
   6   4   7  198.43    7.18
  -7  -4  -7    0.20    1.45
  -7  -4  -7   -0.15    1.21
   7   4   7    0.58    1.16
  -8  -4  -7   -0.06    1.44
  -8  -4  -7    0.59    1.23
   8   4   7    0.21    1.35
   8   4   7   -0.10    1.20
  -9  -4  -7   28.23    2.37
  -9  -4  -7   22.09    3.05
   9   4   7   20.44    2.28
 -10  -4  -7   31.87    3.50
 -10  -4  -7   32.79    2.52
  10   4   7   31.77    2.48
 -11  -4  -7   17.71    2.84
 -11  -4  -7   24.88    2.21
  11   4   7   20.74    2.20
 -12  -4  -7   10.77    3.08
 -12  -4  -7   14.28    1.83
  12   4   7   13.74    1.81
 -13  -4  -7    0.23    2.16
 -13  -4  -7    1.92    0.99
  13   4   7    1.78    1.19
 -14  -4  -7    5.56    2.28
 -11   5   7    3.58    1.89
 -10   5   7    1.37    1.93
   9  -5  -7   16.81    1.80
  -9   5   7   13.02    1.62
  -9   5   7   18.56    2.74
   8  -5  -7    8.51    1.49
  -8   5   7    7.52    2.21
  -8   5   7    4.52    1.28
   7  -5  -7   -0.74    1.74
   7  -5  -7    0.06    1.26
  -7   5   7    1.34    1.20
  -7   5   7    0.88    1.77
   6  -5  -7   40.84    2.56
   6  -5  -7   40.41    4.27
  -6   5   7   44.37    3.28
  -6   5   7   36.80    2.41
   5  -5  -7    1.06    1.18
   5  -5  -7    1.94    1.59
  -5   5   7    1.98    1.50
  -5   5   7    2.51    1.19
   4  -5  -7    3.63    1.31
   4  -5  -7    3.59    1.44
  -4   5   7    2.89    1.36
  -4   5   7    3.73    1.19
   3  -5  -7   16.00    1.98
   3  -5  -7   16.28    1.90
  -3   5   7   16.94    2.02
  -3   5   7   13.32    1.70
   2  -5  -7   10.36    1.42
   2  -5  -7   12.49    1.72
  -2   5   7   12.10    1.51
  -2   5   7    8.13    1.39
   1  -5  -7    7.15    1.18
   1  -5  -7    6.37    1.45
  -1   5   7    6.39    1.31
  -1   5   7    7.54    1.25
   0  -5  -7   84.12    3.65
   0  -5  -7   81.68    3.14
   0   5   7   81.54    3.19
   0   5   7   79.17    3.55
  -1  -5  -7    0.98    1.17
   1   5   7    0.58    0.99
   1   5   7   -0.42    0.76
   1   5   7    1.85    0.97
  -2  -5  -7   18.82    2.06
   2   5   7   20.52    1.69
   2   5   7   19.42    1.81
   2   5   7   20.93    1.92
  -3  -5  -7   68.86    3.32
  -3  -5  -7   69.43    3.06
   3   5   7   69.58    3.24
  -4  -5  -7    4.92    1.36
  -4  -5  -7    3.21    1.09
   4   5   7    2.66    1.03
   4   5   7    3.37    1.20
  -5  -5  -7    2.62    1.23
  -5  -5  -7    2.54    1.21
   5   5   7    3.01    1.14
   5   5   7    2.18    1.18
  -6  -5  -7    4.01    1.40
  -6  -5  -7    4.45    1.35
   6   5   7    5.46    1.37
   6   5   7    4.43    1.30
  -7  -5  -7    9.12    1.75
  -7  -5  -7   10.42    1.94
   7   5   7   10.20    1.71
   7   5   7   10.74    1.65
  -8  -5  -7    6.33    1.83
  -8  -5  -7    8.60    2.90
   8   5   7    5.55    1.70
   8   5   7    7.18    1.81
  -9  -5  -7    9.05    2.05
  -9  -5  -7   10.76    1.81
 -10  -5  -7   16.04    2.15
 -10  -5  -7   14.93    2.45
  10   5   7   15.34    2.52
 -11  -5  -7   12.08    2.48
 -11  -5  -7   12.46    1.80
  11   5   7   12.20    2.33
 -12  -5  -7    0.38    1.29
 -12  -5  -7    1.35    2.62
 -13  -5  -7    2.36    2.16
  13   5   7    2.32    1.74
 -14  -5  -7    6.17    2.48
 -14  -5  -7    3.74    1.06
 -11   6   7    3.03    2.03
 -10   6   7    3.87    1.95
   9  -6  -7   37.15    2.24
  -9   6   7   31.85    2.06
  -9   6   7   41.14    3.63
   8  -6  -7   17.97    1.93
  -8   6   7   12.05    1.68
  -8   6   7   13.47    2.36
   7  -6  -7   81.18    3.68
   7  -6  -7   82.21    4.64
  -7   6   7   79.39    3.57
  -7   6   7   89.11    4.47
   6  -6  -7  219.40    7.46
  -6   6   7  205.61    7.33
  -6   6   7  229.68    8.49
   5  -6  -7   33.88    2.43
   5  -6  -7   34.35    2.95
  -5   6   7   34.11    2.78
  -5   6   7   29.87    2.25
   4  -6  -7   45.99    2.68
   4  -6  -7   43.89    2.87
  -4   6   7   43.03    2.57
  -4   6   7   42.92    2.71
   3  -6  -7   27.65    2.27
   3  -6  -7   28.71    2.24
  -3   6   7   29.51    2.17
  -3   6   7   29.75    2.17
   2  -6  -7   75.09    3.46
  -2   6   7   73.04    3.07
  -2   6   7   75.45    3.35
   1  -6  -7  180.75    5.72
   1  -6  -7  180.25    6.34
  -1   6   7  175.47    5.68
  -1   6   7  173.51    6.24
   0  -6  -7  276.16    8.98
   0   6   7  269.54    8.16
   0   6   7  270.57    8.82
   0   6   7  271.69    8.93
  -1  -6  -7   14.59    2.01
  -2  -6  -7  276.56    8.98
   2   6   7  274.25    8.13
   2   6   7  263.75    8.89
   2   6   7  267.71    8.20
  -3  -6  -7   24.26    2.28
   3   6   7   25.81    2.17
   3   6   7   29.32    1.64
  -4  -6  -7   23.15    1.84
  -4  -6  -7   23.22    2.59
   4   6   7   18.14    2.13
   4   6   7   23.02    2.14
  -5  -6  -7    5.59    1.20
  -5  -6  -7    3.34    2.39
   5   6   7    3.79    1.45
   5   6   7    3.56    1.08
  -6  -6  -7    2.67    1.41
  -6  -6  -7    0.29    1.15
   6   6   7    1.23    1.15
  -7  -6  -7    7.04    1.67
  -7  -6  -7    6.94    1.52
   7   6   7    5.46    1.46
   7   6   7    9.56    1.70
  -8  -6  -7    6.35    1.64
  -8  -6  -7    6.33    1.72
   8   6   7    5.92    1.51
   8   6   7    4.53    1.80
  -9  -6  -7   11.68    2.17
   9   6   7   18.06    2.86
 -10  -6  -7   73.55    3.71
 -10  -6  -7   71.83    4.40
  10   6   7   71.74    3.77
 -11  -6  -7   56.05    3.29
 -11  -6  -7   60.74    4.53
  11   6   7   55.63    3.35
 -12  -6  -7    0.13    1.33
 -12  -6  -7    3.72    2.05
  12   6   7    1.52    1.36
 -13  -6  -7    7.02    2.44
 -13  -6  -7   14.46    2.01
  13   6   7    8.91    1.71
 -14  -6  -7    6.09    2.43
 -14  -6  -7    4.89    1.17
 -11   7   7    3.84    2.25
 -10   7   7   29.06    3.75
   9  -7  -7   35.09    2.18
  -9   7   7   36.45    3.62
  -9   7   7   29.31    2.04
   8  -7  -7    4.91    1.28
  -8   7   7    3.95    1.91
  -8   7   7    2.41    1.12
   7  -7  -7   41.57    3.76
   7  -7  -7   52.73    2.86
  -7   7   7   42.24    2.61
   6  -7  -7   83.86    3.81
  -6   7   7   81.93    3.68
   5  -7  -7   39.75    2.71
   5  -7  -7   37.43    3.05
  -5   7   7   37.37    2.51
  -5   7   7   39.10    2.83
   4  -7  -7  122.62    4.92
   4  -7  -7  121.50    4.86
  -4   7   7  121.36    4.82
  -4   7   7  125.86    4.78
   3  -7  -7    2.91    1.41
   3  -7  -7    3.38    1.25
  -3   7   7    2.25    1.25
  -3   7   7    3.56    1.04
   2  -7  -7   16.65    2.03
   2  -7  -7   16.46    1.59
  -2   7   7   17.40    1.49
  -2   7   7   15.87    1.94
   1  -7  -7  183.88    5.74
   1  -7  -7  189.70    7.09
  -1   7   7  185.48    6.60
   0  -7  -7   14.48    3.13
   0   7   7   12.56    1.68
  -1  -7  -7  135.13    5.98
   1   7   7  113.65    5.07
  -2  -7  -7  227.95    7.97
  -3  -7  -7    1.56    1.26
   3   7   7    1.85    0.68
   3   7   7    2.63    1.32
  -4  -7  -7  152.03    4.97
  -4  -7  -7  149.92    5.65
   4   7   7  141.97    5.56
   4   7   7  145.19    4.92
  -5  -7  -7   51.91    3.09
  -5  -7  -7   52.02    2.63
   5   7   7   52.87    2.65
   5   7   7   53.29    2.96
  -6  -7  -7    4.00    1.25
  -6  -7  -7    5.67    1.57
   6   7   7    3.75    1.30
   6   7   7    6.33    1.45
  -7  -7  -7   65.82    3.54
  -7  -7  -7   66.70    3.55
   7   7   7   66.36    3.56
   7   7   7   63.31    3.38
  -8  -7  -7   82.42    3.98
   8   7   7   74.72    3.84
   8   7   7   72.55    4.44
  -9  -7  -7   59.23    3.44
  -9  -7  -7   53.14    3.81
   9   7   7   55.81    3.40
   9   7   7   54.98    3.81
 -10  -7  -7   69.52    4.23
 -10  -7  -7   68.41    3.73
  10   7   7   64.70    4.38
 -11  -7  -7    1.65    1.54
 -11  -7  -7    0.71    1.78
 -12  -7  -7   22.93    2.50
 -12  -7  -7   24.35    3.78
 -13  -7  -7   27.69    3.69
 -13  -7  -7   24.43    2.47
 -14  -7  -7    4.77    1.40
 -14  -7  -7    6.13    2.40
 -10   8   7    5.52    3.04
   9  -8  -7    3.25    1.06
  -9   8   7    2.19    1.96
   8  -8  -7    7.67    1.46
  -8   8   7    8.14    1.35
  -8   8   7    8.97    2.28
   7  -8  -7    3.52    2.19
   7  -8  -7   10.93    1.70
  -7   8   7    9.63    1.62
  -7   8   7   10.29    2.17
   6  -8  -7   40.99    3.28
  -6   8   7   40.12    2.69
  -6   8   7   49.84    4.62
   5  -8  -7  123.81    6.47
   5  -8  -7  109.94    5.02
  -5   8   7  119.32    4.99
  -5   8   7  110.54    5.24
   4  -8  -7  142.88    5.58
   4  -8  -7  129.31    5.24
  -4   8   7  138.55    5.29
   3  -8  -7    5.60    1.34
   3  -8  -7    5.52    1.64
  -3   8   7    4.60    1.52
  -3   8   7    5.46    1.22
   2  -8  -7   79.94    3.12
   2  -8  -7   82.15    3.89
  -2   8   7   76.46    3.71
  -2   8   7   85.16    3.18
   1  -8  -7    2.90    1.41
  -1   8   7    0.99    1.14
   0  -8  -7    5.56    1.57
   0   8   7    5.15    1.36
  -1  -8  -7   88.67    4.02
   1   8   7   86.74    3.92
  -2  -8  -7   48.92    2.97
   2   8   7   47.56    2.81
  -3  -8  -7    1.98    1.31
   3   8   7    0.76    1.13
  -4  -8  -7   26.22    1.66
  -4  -8  -7   27.66    2.47
   4   8   7   25.18    1.69
   4   8   7   26.25    2.27
  -5  -8  -7    7.57    1.23
  -5  -8  -7    7.68    1.68
   5   8   7    5.74    1.47
  -6  -8  -7    3.63    1.52
  -6  -8  -7    2.81    1.22
   6   8   7    1.76    1.37
   6   8   7    1.82    1.37
  -7  -8  -7    3.72    1.57
  -7  -8  -7    3.70    1.40
   7   8   7    7.09    1.75
  -8  -8  -7    3.59    1.72
  -8  -8  -7    1.23    1.52
   8   8   7    1.70    1.76
  -9  -8  -7   23.08    2.93
  -9  -8  -7   22.05    2.62
   9   8   7   18.99    2.96
 -10  -8  -7    7.26    2.03
 -10  -8  -7    5.20    1.80
 -11  -8  -7    2.65    1.95
 -11  -8  -7    4.46    1.78
 -12  -8  -7   13.43    2.13
 -12  -8  -7   12.16    2.55
 -13  -8  -7    0.93    1.52
 -13  -8  -7    4.07    2.23
 -14  -8  -7   11.08    1.81
   9  -9  -7    2.38    1.00
  -9   9   7    4.25    2.15
   8  -9  -7    2.78    1.37
  -8   9   7    4.93    1.97
   7  -9  -7    8.08    1.82
  -7   9   7    7.75    2.10
   6  -9  -7    2.52    1.52
  -6   9   7    1.42    1.86
  -6   9   7    2.26    1.41
   5  -9  -7   17.51    2.24
  -5   9   7   13.28    1.91
  -5   9   7   14.96    2.12
   4  -9  -7   -1.75    1.36
   4  -9  -7   -1.80    1.45
  -4   9   7   -1.47    1.36
  -4   9   7   -0.28    1.28
   3  -9  -7    4.05    1.68
   3  -9  -7    0.20    1.29
  -3   9   7    0.72    1.25
  -3   9   7    0.61    1.17
   2  -9  -7   -0.41    1.47
   2  -9  -7   -0.31    0.89
  -2   9   7    1.12    1.31
  -2   9   7   -0.55    0.85
   1  -9  -7   10.36    1.95
  -1   9   7    9.92    1.76
   0  -9  -7   11.12    1.91
   0   9   7    9.14    1.69
  -1  -9  -7    6.19    1.72
   1   9   7    7.57    1.64
  -2  -9  -7    0.31    1.36
   2   9   7   -0.98    1.11
  -3  -9  -7   14.75    2.07
  -4  -9  -7    1.98    1.51
  -5  -9  -7   18.64    1.87
  -5  -9  -7   17.81    2.48
   5   9   7   13.83    1.80
  -6  -9  -7   -0.18    1.12
  -6  -9  -7    1.68    1.65
   6   9   7    0.40    1.43
  -7  -9  -7    4.13    1.41
  -7  -9  -7    4.24    1.78
   7   9   7    4.09    1.77
  -8  -9  -7    9.06    1.82
  -8  -9  -7    8.20    2.03
   8   9   7    5.22    2.01
  -9  -9  -7   15.98    2.42
  -9  -9  -7   21.89    2.73
   9   9   7   11.49    2.40
 -10  -9  -7    3.59    1.91
 -10  -9  -7    6.00    2.03
 -11  -9  -7    7.58    2.04
 -11  -9  -7    7.26    2.11
 -12  -9  -7   -1.63    1.60
 -12  -9  -7    4.60    2.07
 -13  -9  -7   -0.92    1.67
 -13  -9  -7    3.20    2.18
   9 -10  -7   12.88    1.81
  -9  10   7   11.37    2.43
   8 -10  -7   10.34    1.65
   8 -10  -7   14.31    2.01
  -8  10   7   11.20    2.38
   7 -10  -7    3.50    1.54
  -7  10   7    4.47    1.88
   6 -10  -7   27.28    2.67
   6 -10  -7   20.94    2.84
  -6  10   7   27.34    2.54
  -6  10   7   32.45    3.24
   5 -10  -7   55.74    3.43
   5 -10  -7   42.85    3.27
  -5  10   7   62.39    3.58
  -5  10   7   52.82    3.30
   4 -10  -7   13.32    2.26
  -4  10   7   15.27    1.94
   3 -10  -7   46.25    3.29
   3 -10  -7   44.61    3.16
  -3  10   7   43.65    2.79
   2 -10  -7   62.45    3.72
   1 -10  -7    4.94    1.86
   0 -10  -7   31.01    2.91
  -1 -10  -7   24.02    2.73
  -2 -10  -7   19.08    2.63
  -3 -10  -7  130.69    5.59
  -4 -10  -7   28.25    2.85
  -5 -10  -7    2.14    1.71
  -5 -10  -7    0.31    0.92
   5  10   7    0.24    0.94
  -6 -10  -7   13.61    2.11
  -6 -10  -7   14.35    2.39
   6  10   7   12.03    1.67
  -7 -10  -7    7.21    1.47
  -7 -10  -7    7.68    2.09
   7  10   7    4.16    1.72
  -8 -10  -7    6.36    2.07
  -8 -10  -7    7.57    1.79
   8  10   7    3.39    1.98
  -9 -10  -7   14.19    2.45
  -9 -10  -7   13.96    2.19
   9  10   7    9.76    2.42
 -10 -10  -7    2.42    1.84
 -10 -10  -7    0.32    1.85
 -11 -10  -7    8.93    2.27
 -11 -10  -7    3.08    1.99
 -12 -10  -7   -1.54    1.66
 -12 -10  -7    2.69    2.00
 -13 -10  -7   11.42    2.69
 -13 -10  -7   10.04    2.29
   8 -11  -7    9.00    1.69
   7 -11  -7    2.17    1.47
  -7  11   7    4.15    1.87
   6 -11  -7   10.08    2.24
   6 -11  -7   18.34    2.58
   5 -11  -7    6.46    1.98
  -5  11   7    8.34    1.92
   4 -11  -7    5.28    1.93
   4 -11  -7    0.95    1.43
  -4  11   7    5.66    1.69
   3 -11  -7   21.85    2.77
   3 -11  -7   29.55    3.01
   2 -11  -7   10.80    2.24
   1 -11  -7    4.05    1.97
   0 -11  -7    8.59    2.19
  -1 -11  -7    1.89    1.71
  -2 -11  -7   46.14    3.50
  -3 -11  -7   33.64    3.20
  -4 -11  -7    0.21    1.70
  -5 -11  -7    3.55    1.99
   5  11   7    6.29    1.02
  -6 -11  -7    5.44    1.27
  -6 -11  -7    2.77    1.87
   6  11   7    0.15    1.39
  -7 -11  -7   18.63    2.40
  -7 -11  -7   11.41    2.39
   7  11   7   11.95    1.95
  -8 -11  -7   25.00    3.29
   8  11   7   18.92    2.91
  -9 -11  -7    5.74    1.80
  -9 -11  -7    1.05    2.06
   9  11   7   -2.40    1.96
 -10 -11  -7    9.01    2.45
 -11 -11  -7    3.36    2.28
 -11 -11  -7   10.19    2.28
 -12 -11  -7    0.36    2.32
 -12 -11  -7    5.51    2.17
  -7  12   7   26.86    3.43
   6 -12  -7    0.82    1.82
   5 -12  -7    2.97    1.94
  -5  12   7    6.30    2.00
   4 -12  -7    3.08    2.05
   4 -12  -7   -0.92    1.41
   3 -12  -7    0.90    1.27
   3 -12  -7   -0.06    1.93
   2 -12  -7   15.08    2.62
   1 -12  -7  122.62    5.75
   0 -12  -7  144.72    6.33
  -1 -12  -7    7.91    2.24
  -2 -12  -7   10.51    2.40
  -3 -12  -7   12.90    2.50
  -4 -12  -7   25.64    3.23
  -5 -12  -7   22.76    3.15
  -6 -12  -7   51.19    2.72
  -6 -12  -7   42.50    3.76
  -7 -12  -7   10.62    2.43
   7  12   7    7.23    1.64
  -8 -12  -7    5.51    2.42
   8  12   7    4.88    1.85
  -9 -12  -7    0.33    2.53
  -9 -12  -7    4.91    1.83
 -10 -12  -7   13.89    2.91
 -11 -12  -7   27.72    3.49
   5 -13  -7    4.30    2.54
   5 -13  -7    1.91    1.98
   4 -13  -7   18.87    2.54
   4 -13  -7   14.23    2.55
   3 -13  -7    4.21    1.51
   3 -13  -7   -1.97    1.73
   3 -13  -7    1.98    2.18
   2 -13  -7   14.44    2.68
   1 -13  -7   13.19    2.65
   0 -13  -7    3.32    2.22
  -1 -13  -7   -1.74    1.98
  -2 -13  -7    2.64    2.22
  -3 -13  -7    4.40    2.36
  -5 -13  -7    7.49    3.94
  -6 -13  -7   13.32    1.85
  -6 -13  -7    3.19    2.26
  -7 -13  -7   20.62    3.07
   7  13   7   16.93    2.30
  -8 -13  -7    4.05    1.51
  -8 -13  -7    0.11    2.25
   8  13   7   -1.87    1.57
  -9 -13  -7    2.36    2.41
   9  13   7    1.11    2.59
 -10 -13  -7   37.54    3.46
 -11 -13  -7   -2.97    2.38
   4 -14  -7   -2.30    1.61
   4 -14  -7   -1.18    2.21
   3 -14  -7    2.63    1.52
   3 -14  -7    1.96    2.25
   2 -14  -7   10.86    2.76
   1 -14  -7   18.97    3.12
   0 -14  -7    2.73    2.46
  -1 -14  -7   11.64    2.79
  -2 -14  -7    4.43    2.47
  -3 -14  -7    1.45    2.33
  -4 -14  -7   18.16    3.10
  -5 -14  -7    4.49    2.47
  -6 -14  -7   14.88    3.04
  -7 -14  -7   19.16    3.26
   7  14   7   29.50    2.55
  -8 -14  -7   -0.47    2.40
   8  14   7   -0.14    1.74
 -10 -14  -7   -3.40    2.27
   2 -15  -7    9.71    2.81
   1 -15  -7   -5.35    2.22
   0 -15  -7    2.47    2.58
  -1 -15  -7    0.13    2.51
  -2 -15  -7   -2.64    2.35
  -3 -15  -7    0.64    2.55
  -4 -15  -7    2.67    2.54
  -5 -15  -7   -2.00    2.41
  -6 -15  -7   16.46    3.24
  -2 -16  -7   -1.67    2.52
  -3 -16  -7   -2.49    2.52
  -4 -16  -7    3.39    2.78
  -5 -16  -7    0.53    2.64
   5   8  -8    4.37    2.53
  -5  -8   8   -4.62    3.12
   4   8  -8    2.55    2.31
  -4  -8   8   -4.04    3.39
   3   8  -8   40.64    4.14
  -3  -8   8   36.48    5.53
   2   8  -8  215.06    9.31
  -2  -8   8  223.78   10.27
   1   8  -8  150.57    7.40
  -1  -8   8  157.83    8.77
   0   8  -8   16.35    3.01
   0  -8   8   15.14    3.95
  -1   8  -8    0.83    2.22
   1  -8   8   -3.80    3.20
  -2   8  -8    8.55    2.60
   2  -8   8    1.49    3.11
  -3   8  -8    9.51    2.62
   3  -8   8    8.21    3.44
   7   7  -8   11.32    2.70
  -7  -7   8    1.64    3.36
   6   7  -8   -0.23    2.15
  -6  -7   8   -5.01    3.03
   5   7  -8    0.65    2.06
  -5  -7   8   -2.60    3.06
   4   7  -8    1.32    2.15
  -4  -7   8   -2.78    3.24
   3   7  -8    3.00    2.37
  -3  -7   8   -0.46    3.11
   2   7  -8    5.83    2.40
  -2  -7   8    2.48    3.10
   1   7  -8    7.13    2.57
  -1  -7   8    3.96    3.19
   0   7  -8    4.43    2.15
   0  -7   8    2.71    3.24
  -1   7  -8   19.06    3.14
   1  -7   8   14.90    3.79
  -2   7  -8    0.15    2.06
   2  -7   8   -1.20    2.83
  -3   7  -8    0.47    1.92
   3  -7   8   -3.50    2.71
  -4   7  -8   -0.63    1.83
   4  -7   8    4.20    3.37
  -5   7  -8   -1.38    1.73
   5  -7   8   -4.55    2.76
   9   6  -8    2.46    2.09
  -9  -6   8   -1.45    3.09
   8   6  -8   19.40    3.09
  -8  -6   8   13.36    3.87
   7   6  -8   -0.38    1.95
  -7  -6   8    1.35    3.26
   6   6  -8    8.11    2.44
  -6  -6   8    5.32    3.48
   5   6  -8    7.15    2.46
  -5  -6   8    4.75    3.38
   4   6  -8    1.45    1.99
  -4  -6   8   -0.07    3.04
   3   6  -8   31.08    3.63
  -3  -6   8   30.69    4.86
   2   6  -8   16.71    2.87
  -2  -6   8   16.59    3.81
   1   6  -8    1.74    1.95
  -1  -6   8   -2.00    3.08
   0   6  -8   57.52    5.63
   0  -6   8   70.74    6.54
   1  -6   8   34.32    4.67
   2  -6   8    1.63    2.91
   3  -6   8    3.57    3.09
   4  -6   8    5.79    3.04
   5  -6   8    2.84    2.94
   6  -6   8    4.01    2.93
   7  -6   8    1.67    3.31
   9   5  -8   15.58    2.70
  -9  -5   8    6.44    3.56
   8   5  -8   26.19    3.41
  -8  -5   8   18.19    3.93
   7   5  -8    2.34    2.06
  -7  -5   8   -0.81    2.92
   6   5  -8   24.64    5.80
  -6  -5   8   20.37    4.00
   5   5  -8   11.66    2.89
  -5  -5   8    8.09    3.77
   4   5  -8    5.41    2.19
  -4  -5   8    6.93    3.63
   3   5  -8   24.15    3.24
  -3  -5   8   23.48    3.74
   2   5  -8   25.41    3.24
  -2  -5   8   21.38    3.69
   1   5  -8    6.87    2.22
  -1  -5   8    9.22    3.15
   0   5  -8   33.91    3.48
   0  -5   8   37.31    4.80
  -1   5  -8    3.50    1.99
   1  -5   8    3.52    2.73
  -2   5  -8    5.35    2.03
   2  -5   8    5.84    2.92
  -3   5  -8   16.80    2.74
  -4   5  -8    2.33    1.87
   4  -5   8    1.54    2.86
  -5   5  -8    6.84    2.12
   5  -5   8   10.01    3.25
  -6   5  -8    7.23    2.13
   6  -5   8    7.52    3.45
  -7   5  -8    4.23    1.79
   7  -5   8    8.22    3.48
  -8   5  -8   10.87    2.19
   8  -5   8    9.61    3.73
  10   4  -8    6.36    2.04
 -10  -4   8    4.14    3.17
  -9  -4   8   22.76    3.92
   8   4  -8    2.60    1.87
  -8  -4   8    2.19    3.09
   7   4  -8    3.50    1.95
  -7  -4   8    4.16    3.22
   6   4  -8   35.48    3.42
   5   4  -8    2.05    1.83
  -5  -4   8    3.23    2.93
   4   4  -8  108.19    5.49
  -4  -4   8  111.34    6.71
   3   4  -8   84.59    4.85
  -3  -4   8   87.35    5.91
   2   4  -8    1.95    1.80
  -2  -4   8    3.54    2.71
   1   4  -8   53.82    3.86
  -1  -4   8   50.97    4.96
   0   4  -8   54.32    3.83
   0  -4   8   53.16    4.93
  -1   4  -8   31.72    3.22
   1  -4   8   36.09    4.44
  -2   4  -8  143.23    6.32
   2  -4   8  147.65    7.33
  -3   4  -8   69.82    4.30
   3  -4   8   71.33    5.45
  -4   4  -8   10.05    2.21
   4  -4   8   12.99    3.20
  -5   4  -8   30.28    3.12
  -6   4  -8    9.59    2.23
   6  -4   8    8.61    3.37
  -7   4  -8   22.17    2.89
   7  -4   8   25.15    4.15
  -8   4  -8   34.63    3.11
  -8   4  -8   32.60    4.55
   8  -4   8   43.55    5.35
  -9   4  -8    4.53    1.61
  -9   4  -8    2.76    2.62
  11   3  -8    2.66    1.52
 -11  -3   8   -2.87    2.84
  10   3  -8   20.91    2.74
 -10  -3   8   14.70    3.67
   9   3  -8   16.74    2.61
  -9  -3   8   15.60    3.58
   8   3  -8    0.81    1.64
  -8  -3   8    0.19    2.71
   7   3  -8    0.21    1.69
  -7  -3   8    0.75    3.13
   6   3  -8   26.48    3.00
  -6  -3   8   24.62    3.71
   5   3  -8   13.84    2.40
  -5  -3   8    9.19    3.28
   4   3  -8   42.95    3.53
  -4  -3   8   47.62    4.95
   3   3  -8   38.54    3.32
  -3  -3   8   46.89    4.60
   2   3  -8   35.70    3.22
  -2  -3   8   40.51    3.99
   1   3  -8   64.67    3.97
  -1  -3   8   65.22    4.65
   0   3  -8    3.20    1.76
   0  -3   8    5.20    2.50
  -1   3  -8    6.67    1.97
   1  -3   8    9.98    2.72
  -2   3  -8   14.44    2.32
   2  -3   8   13.14    2.90
  -3   3  -8   13.42    2.38
   3  -3   8   11.08    2.98
  -4   3  -8   37.48    3.27
   4  -3   8   37.65    4.41
  -5   3  -8    4.20    1.75
   5  -3   8    2.30    2.78
  -6   3  -8    3.93    1.81
   6  -3   8    5.09    2.94
  -7   3  -8   18.05    2.58
  -7   3  -8   13.86    3.01
   7  -3   8   18.77    3.68
  -8   3  -8    5.17    2.75
  -8   3  -8    8.11    1.93
  -9   3  -8   14.16    3.15
  -9   3  -8   12.66    2.10
 -10   3  -8   11.66    1.87
 -10   3  -8    5.78    2.72
  11   2  -8    5.25    1.71
 -11  -2   8    3.43    2.94
  10   2  -8    0.78    1.57
 -10  -2   8   -1.61    2.84
   9   2  -8   -0.75    1.48
  -9  -2   8    0.78    2.94
   8   2  -8    8.14    2.08
   7   2  -8    5.29    1.93
  -7  -2   8    5.67    3.02
   6   2  -8    1.01    1.66
  -6  -2   8    4.34    2.74
   5   2  -8   36.05    3.13
  -5  -2   8   37.77    4.56
   4   2  -8   11.88    2.21
  -4  -2   8   12.63    3.05
   3   2  -8   -0.35    1.56
  -3  -2   8   -0.24    2.25
   2   2  -8   17.83    2.50
  -2  -2   8   20.48    3.12
   1   2  -8   16.26    2.36
  -1  -2   8   18.58    2.96
   0   2  -8   16.75    2.39
   0  -2   8   15.50    2.75
  -1   2  -8   44.38    3.25
   1  -2   8   42.90    4.03
  -2   2  -8    7.71    1.89
   2  -2   8    7.16    2.41
  -3   2  -8    6.88    1.89
   3  -2   8    9.19    2.61
  -4   2  -8   62.58    3.77
   4  -2   8   61.20    4.85
  -5   2  -8   18.70    2.49
   5  -2   8   21.31    3.51
  -6   2  -8   -1.65    2.17
  -6   2  -8    1.36    1.60
   6  -2   8   -2.52    2.64
  -7   2  -8    3.40    1.71
  -7   2  -8    1.80    2.36
  -8   2  -8   -0.50    1.48
  -8   2  -8   -0.37    2.28
  -9   2  -8    2.29    2.46
  -9   2  -8    1.27    1.43
 -10   2  -8    3.09    2.60
 -10   2  -8    1.37    1.29
  10  -2   8    0.42    1.80
 -11   2  -8    6.55    1.42
 -11   2  -8    4.88    2.76
  11   1  -8    8.69    1.80
 -11  -1   8    9.20    3.01
  10   1  -8   45.57    3.20
 -10  -1   8   43.96    5.06
   9   1  -8    6.14    1.77
  -9  -1   8    4.16    2.96
   8   1  -8    2.32    1.55
  -8  -1   8    1.58    2.54
   7   1  -8    8.29    1.94
  -7  -1   8    6.13    2.75
   6   1  -8   23.57    2.66
  -6  -1   8   26.98    4.25
   5   1  -8  112.85    5.22
  -5  -1   8  124.93    6.31
   4   1  -8   48.58    3.42
  -4  -1   8   52.62    4.50
   3   1  -8   11.71    2.11
  -3  -1   8   13.45    2.72
   2   1  -8   45.03    3.68
   2   1  -8   45.19    3.15
  -2  -1   8   43.33    3.95
   1   1  -8    1.42    1.80
   1   1  -8    2.73    1.57
  -1  -1   8    2.89    2.09
  -1  -1   8    4.89    1.63
   0   1  -8    4.52    1.59
   0  -1   8    4.93    1.94
   0  -1   8    5.26    2.06
   0  -1   8    5.77    1.56
  -1   1  -8   10.07    1.94
   1  -1   8    6.21    2.10
   1  -1   8    8.62    1.71
   1  -1   8    8.64    2.08
  -2   1  -8    1.82    1.52
   2  -1   8    1.97    2.03
   2  -1   8    2.05    1.33
   2  -1   8    0.11    1.69
  -3   1  -8   17.65    2.29
   3  -1   8   14.77    2.64
   3  -1   8   20.82    2.27
  -4   1  -8   50.53    3.31
   4  -1   8   54.08    4.41
   4  -1   8   45.98    3.15
  -5   1  -8   12.12    2.12
   5  -1   8   12.71    1.94
   5  -1   8   15.03    3.01
  -6   1  -8    3.81    2.33
  -6   1  -8    3.01    1.63
   6  -1   8    3.96    1.50
  -7   1  -8    0.07    1.47
  -7   1  -8    0.39    2.21
   7  -1   8    2.80    1.38
  -8   1  -8   -0.52    1.39
  -8   1  -8    0.40    2.20
   8  -1   8    2.23    1.28
  -9   1  -8   -0.05    2.27
  -9   1  -8    0.60    1.43
   9  -1   8    1.84    1.27
 -10   1  -8    1.15    2.35
 -10   1  -8   -1.45    1.24
  10  -1   8   -2.68    1.15
 -11   1  -8    1.62    2.33
 -11   1  -8    4.18    1.26
  12   0  -8    3.13    1.25
 -12   0   8    7.36    2.80
  11   0  -8   47.81    3.03
 -11   0   8   51.34    5.00
  10   0  -8    7.87    1.63
 -10   0   8    4.62    2.89
   9   0  -8   37.17    2.88
  -9   0   8   42.29    6.72
   8   0  -8   68.70    3.86
  -8   0   8   77.55    5.46
   7   0  -8    4.81    1.69
  -7   0   8    0.56    2.52
   6   0  -8   11.09    2.00
  -6   0   8   12.87    2.05
  -6   0   8    9.22    2.73
   5   0  -8   54.75    3.48
  -5   0   8   54.70    4.48
  -5   0   8   57.18    3.38
   4   0  -8    1.03    1.47
   4   0  -8    1.12    1.94
  -4   0   8    0.74    1.27
  -4   0   8    1.38    2.14
   3   0  -8   47.27    3.55
   3   0  -8   40.02    2.98
  -3   0   8   50.41    4.06
  -3   0   8   44.06    2.92
   2   0  -8  115.04    4.91
   2   0  -8  110.75    5.27
  -2   0   8  106.42    4.73
  -2   0   8  112.41    5.44
   1   0  -8   21.60    2.42
   1   0  -8   22.74    2.79
  -1   0   8   24.82    2.31
  -1   0   8   21.38    3.14
   0   0  -8   87.42    4.47
   0   0  -8   85.65    4.17
   0   0   8   88.78    4.64
   0   0   8   91.00    4.12
   0   0   8   88.03    4.74
  -1   0  -8   27.21    2.52
   1   0   8   23.03    3.06
   1   0   8   26.29    2.36
   1   0   8   26.68    2.84
  -2   0  -8    8.72    1.78
   2   0   8   10.23    2.27
   2   0   8   11.50    1.77
   2   0   8    8.95    1.90
  -3   0  -8   51.09    3.22
   3   0   8   49.21    2.97
   3   0   8   51.33    3.90
   3   0   8   49.60    3.63
  -4   0  -8   19.53    2.37
   4   0   8   22.32    3.42
   4   0   8   24.01    3.15
   4   0   8   24.07    2.35
  -5   0  -8   49.85    3.18
  -5   0  -8   47.21    3.96
   5   0   8   52.22    4.21
   5   0   8   46.16    3.01
  -6   0  -8   49.26    4.15
  -6   0  -8   48.99    3.20
   6   0   8   47.42    2.98
  -7   0  -8    4.84    1.65
  -7   0  -8    7.14    2.47
   7   0   8    6.10    1.51
  -8   0  -8   57.13    3.36
  -8   0  -8   57.07    4.53
   8   0   8   51.68    3.04
  -9   0  -8   34.80    2.80
  -9   0  -8   33.08    4.46
   9   0   8   28.51    2.41
 -10   0  -8    0.98    1.27
 -10   0  -8    0.70    2.19
  10   0   8   -1.78    1.18
 -11   0  -8   38.67    2.87
 -11   0  -8   37.49    4.46
  11   0   8   25.35    3.64
 -12   0  -8    2.98    1.25
 -12   0  -8    0.23    2.37
  12  -1  -8    6.59    1.31
 -12   1   8    5.96    2.78
  11  -1  -8   36.76    2.58
 -11   1   8   49.48    4.81
 -11   1   8   36.87    2.56
  10  -1  -8   13.20    1.92
 -10   1   8   12.53    2.88
 -10   1   8   16.68    2.00
   9  -1  -8    6.01    1.61
  -9   1   8    8.16    1.52
  -9   1   8    6.13    2.76
   8  -1  -8   15.75    2.29
  -8   1   8   19.81    2.24
  -8   1   8   15.46    3.19
   7  -1  -8   16.29    2.17
  -7   1   8   16.16    2.07
  -7   1   8   13.26    2.91
   6  -1  -8   57.36    3.42
  -6   1   8   58.51    3.33
  -6   1   8   63.82    4.57
   5  -1  -8   48.32    3.12
   5  -1  -8   46.34    4.03
  -5   1   8   46.58    2.98
  -5   1   8   53.71    4.15
   4  -1  -8   20.22    2.55
   4  -1  -8   17.52    2.39
  -4   1   8   19.98    2.20
  -4   1   8   22.36    3.24
   3  -1  -8   74.84    4.27
   3  -1  -8   67.88    3.68
  -3   1   8   69.04    3.49
  -3   1   8   70.84    4.28
   2  -1  -8    2.49    1.36
   2  -1  -8    2.60    1.76
  -2   1   8    3.36    1.31
   1  -1  -8   43.28    3.07
   1  -1  -8   39.95    2.76
  -1   1   8   40.25    3.24
  -1   1   8   37.59    2.61
   0  -1  -8   20.81    2.27
   0  -1  -8   24.12    2.55
   0   1   8   24.48    2.19
   0   1   8   28.95    2.95
  -1  -1  -8    6.55    1.55
   1   1   8    5.37    1.59
   1   1   8    9.85    1.92
   1   1   8    8.19    1.55
  -2  -1  -8  155.77    5.90
   2   1   8  150.73    5.76
   2   1   8  146.60    6.01
   2   1   8  156.53    6.78
  -3  -1  -8   36.16    2.69
   3   1   8   32.02    2.51
   3   1   8   34.06    3.58
  -4  -1  -8   18.14    2.18
   4   1   8   21.46    2.93
   4   1   8   19.90    2.12
   4   1   8   21.49    3.30
  -5  -1  -8    8.73    1.70
  -5  -1  -8   11.92    2.32
   5   1   8   12.43    1.78
   5   1   8   12.27    2.18
  -6  -1  -8    3.43    1.97
  -6  -1  -8    1.58    1.41
   6   1   8    1.78    1.26
  -7  -1  -8   16.83    2.14
  -7  -1  -8   14.92    2.61
   7   1   8   15.80    1.97
  -8  -1  -8   34.29    2.72
  -8  -1  -8   32.55    3.69
   8   1   8   31.00    2.50
  -9  -1  -8   67.66    3.51
  -9  -1  -8   67.21    4.78
   9   1   8   53.94    3.19
 -10  -1  -8   -0.15    1.30
  10   1   8   -2.75    1.27
 -11  -1  -8   18.29    3.15
 -11  -1  -8   27.34    3.55
 -12  -1  -8   29.94    4.30
 -12  -1  -8   30.10    2.41
  12  -2  -8    3.88    1.06
 -12   2   8    0.63    2.31
 -11   2   8    2.06    2.51
 -11   2   8   -1.86    1.28
  10  -2  -8    4.03    1.36
 -10   2   8    5.00    1.71
 -10   2   8    3.00    2.70
   9  -2  -8   47.40    2.95
  -9   2   8   48.61    2.80
  -9   2   8   47.10    4.46
   8  -2  -8   23.20    2.44
  -8   2   8   29.10    3.97
  -8   2   8   27.98    2.37
   7  -2  -8   15.39    2.10
  -7   2   8   15.06    1.88
  -7   2   8   13.24    2.83
   6  -2  -8   16.85    2.33
  -6   2   8   18.71    2.11
  -6   2   8   17.38    2.84
   5  -2  -8   -0.41    1.28
   5  -2  -8   -0.87    1.61
  -5   2   8    0.81    1.88
  -5   2   8    1.66    1.25
   4  -2  -8   29.56    2.48
   4  -2  -8   34.18    3.39
  -4   2   8   29.56    3.18
  -4   2   8   33.72    2.59
   3  -2  -8   62.18    3.42
   3  -2  -8   69.40    3.76
  -3   2   8   67.43    3.87
  -3   2   8   71.05    4.14
   2  -2  -8    2.81    1.35
   2  -2  -8    3.16    1.46
  -2   2   8    5.39    1.76
   1  -2  -8   47.18    3.14
   1  -2  -8   43.72    2.90
  -1   2   8   50.36    3.25
   0  -2  -8   20.36    2.31
   0  -2  -8   16.79    2.37
   0   2   8   19.95    2.76
  -1  -2  -8    5.97    1.66
   1   2   8    3.40    2.02
   1   2   8    7.20    1.56
   1   2   8    5.48    1.64
  -2  -2  -8   45.09    3.07
   2   2   8   46.79    2.98
   2   2   8   47.08    3.21
  -3  -2  -8    1.40    1.28
   3   2   8    1.29    1.68
   3   2   8    1.40    1.42
  -4  -2  -8   17.50    2.17
  -4  -2  -8   19.14    3.68
   4   2   8   17.93    3.24
   4   2   8   18.86    2.56
   4   2   8   20.53    4.03
  -5  -2  -8   83.92    4.49
  -5  -2  -8   89.44    4.07
   5   2   8   89.53    4.47
   5   2   8   83.88    4.55
  -6  -2  -8    1.85    1.36
  -6  -2  -8    3.09    1.84
   6   2   8    1.19    1.34
   6   2   8    4.72    1.70
  -7  -2  -8   48.70    3.04
  -7  -2  -8   45.09    3.69
   7   2   8   42.14    2.85
  -8  -2  -8    3.48    2.10
  -8  -2  -8    5.06    1.56
   8   2   8    4.49    1.47
  -9  -2  -8   13.09    1.87
  -9  -2  -8   11.16    2.50
   9   2   8    7.12    1.69
 -10  -2  -8   42.94    2.79
 -10  -2  -8   40.30    4.18
  10   2   8   34.78    2.87
 -11  -2  -8    9.08    2.78
 -11  -2  -8   11.37    2.13
 -12  -2  -8    2.22    1.57
 -12  -2  -8   -0.03    2.51
  12   2   8   -3.11    1.29
 -13  -2  -8    8.26    2.91
 -13  -2  -8   12.44    1.59
  11  -3  -8    5.45    1.19
 -11   3   8    3.38    2.43
  10  -3  -8    4.60    1.31
 -10   3   8    2.51    1.22
  -9   3   8   56.79    4.49
  -9   3   8   43.36    2.90
   8  -3  -8   53.62    3.82
  -8   3   8   48.88    4.15
  -8   3   8   38.23    3.33
   7  -3  -8   -0.01    1.53
  -7   3   8    2.37    2.09
   6  -3  -8   -1.66    1.76
   6  -3  -8    0.39    1.60
  -6   3   8    0.26    1.96
   5  -3  -8   16.03    2.40
   5  -3  -8   14.47    2.28
  -5   3   8   17.33    2.40
  -5   3   8   18.34    2.58
   4  -3  -8  137.26    5.73
   4  -3  -8  138.35    7.06
  -4   3   8  131.33    5.55
  -4   3   8  131.38    5.69
   3  -3  -8    9.93    1.85
  -3   3   8    8.31    1.57
  -3   3   8    9.24    1.98
   2  -3  -8    1.62    1.31
  -2   3   8    1.32    1.58
  -2   3   8    0.38    1.15
   1  -3  -8   30.22    4.08
   1  -3  -8   24.00    2.42
  -1   3   8   25.29    2.12
  -1   3   8   26.37    2.61
   0  -3  -8    4.22    2.55
   0  -3  -8    6.28    1.45
   0   3   8    6.62    1.44
   0   3   8    4.66    1.56
  -1  -3  -8   20.69    3.27
   1   3   8   20.09    2.30
   1   3   8   22.07    2.31
   1   3   8   18.82    2.00
   2   3   8   80.79    3.79
   2   3   8   86.35    3.89
   2   3   8   88.88    4.10
   3   3   8   46.17    3.04
   3   3   8   45.30    3.02
   3   3   8   42.64    2.73
  -4  -3  -8   88.99    5.08
  -4  -3  -8   90.31    4.24
   4   3   8   87.86    4.23
   4   3   8   82.46    5.13
  -5  -3  -8   50.80    3.73
  -5  -3  -8   56.58    3.29
   5   3   8   58.43    3.53
  -6  -3  -8   16.08    2.13
  -6  -3  -8   17.79    2.80
   6   3   8   13.75    2.56
   6   3   8   19.14    2.55
  -7  -3  -8   57.26    3.98
  -7  -3  -8   55.66    3.20
   7   3   8   58.07    3.92
   7   3   8   47.48    2.97
  -8  -3  -8   -0.59    1.28
  -8  -3  -8   -0.02    1.81
   8   3   8   -1.44    1.24
  -9  -3  -8    2.02    2.19
  -9  -3  -8    3.14    1.51
   9   3   8    0.86    1.36
 -10  -3  -8   43.10    4.14
 -10  -3  -8   44.96    2.85
  10   3   8   35.75    2.77
 -11  -3  -8    2.04    1.30
  11   3   8   -1.75    1.54
 -12  -3  -8    9.82    2.72
 -12  -3  -8   11.60    2.48
 -13  -3  -8    2.82    1.17
 -13  -3  -8    0.49    2.28
  13   3   8   -2.00    1.42
 -11   4   8    0.78    2.02
  10  -4  -8    9.84    1.43
 -10   4   8    5.30    1.32
   9  -4  -8    1.79    1.26
  -9   4   8   -2.02    1.15
  -9   4   8    0.13    2.07
   8  -4  -8   11.66    1.89
  -8   4   8    9.15    1.62
  -8   4   8   12.25    2.67
   7  -4  -8   79.10    4.15
  -7   4   8   68.14    3.47
  -7   4   8   77.73    4.77
   6  -4  -8    7.68    2.05
   6  -4  -8    6.45    1.95
  -6   4   8    8.00    2.28
  -6   4   8    6.72    1.51
   5  -4  -8    0.92    1.57
  -5   4   8    1.11    1.22
  -5   4   8    1.34    2.06
   4  -4  -8   10.29    2.03
   4  -4  -8    9.39    1.86
  -4   4   8   10.14    1.61
  -4   4   8   11.76    2.06
   3  -4  -8    1.55    1.48
   3  -4  -8    1.86    1.48
  -3   4   8    2.32    1.58
  -3   4   8    4.04    1.36
   2  -4  -8   61.55    3.25
   2  -4  -8   59.01    3.60
  -2   4   8   56.22    3.34
  -2   4   8   56.90    3.02
   1  -4  -8   21.77    2.19
   1  -4  -8   20.31    2.32
  -1   4   8   21.97    2.06
  -1   4   8   19.93    2.40
   0  -4  -8   -0.24    1.08
   0  -4  -8   -0.85    1.15
   0   4   8    0.54    1.29
   0   4   8    1.41    1.19
  -1  -4  -8  113.78    5.59
   1   4   8  133.50    4.91
   1   4   8  127.71    4.76
   1   4   8  127.44    4.92
   2   4   8    0.27    1.26
   2   4   8    0.42    1.15
   2   4   8    0.21    1.08
   3   4   8   35.64    2.58
   3   4   8   31.56    2.69
   3   4   8   29.48    2.44
  -4  -4  -8   52.51    3.49
  -4  -4  -8   52.10    3.17
   4   4   8   55.39    3.13
   4   4   8   44.46    3.95
  -5  -4  -8    2.35    1.37
  -5  -4  -8    2.83    1.49
   5   4   8    1.77    1.28
   5   4   8    0.50    2.08
  -6  -4  -8    7.06    1.61
   6   4   8    6.20    1.54
   6   4   8    8.95    1.76
  -7  -4  -8   14.30    2.21
  -7  -4  -8   14.34    2.01
   7   4   8   12.51    1.90
   7   4   8   15.00    2.40
  -8  -4  -8   20.32    2.44
  -8  -4  -8   21.47    3.17
   8   4   8   16.48    2.30
  -9  -4  -8   38.45    3.81
  -9  -4  -8   36.61    2.79
   9   4   8   33.59    2.71
 -10  -4  -8   29.53    2.54
 -10  -4  -8   29.46    3.58
  10   4   8   22.19    2.54
 -11  -4  -8   10.55    2.56
 -11  -4  -8   10.79    1.78
  11   4   8    8.35    1.74
 -12  -4  -8   13.92    1.96
 -12  -4  -8   10.85    2.71
  12   4   8    7.39    1.76
 -13  -4  -8    5.70    1.57
 -13  -4  -8    5.31    2.44
 -11   5   8    5.73    2.24
  10  -5  -8    3.70    1.08
 -10   5   8    4.37    2.38
   9  -5  -8    8.93    1.56
  -9   5   8    5.28    1.33
  -9   5   8    9.37    2.36
   8  -5  -8   90.44    4.05
  -8   5   8  107.06    5.43
  -8   5   8   86.27    3.90
   7  -5  -8   32.09    2.54
  -7   5   8   31.55    3.56
  -7   5   8   26.83    2.35
   6  -5  -8   11.15    2.29
   6  -5  -8   13.93    2.00
  -6   5   8   12.47    2.29
  -6   5   8    8.89    1.64
   5  -5  -8   18.46    2.50
   5  -5  -8   18.87    2.69
  -5   5   8   21.40    2.74
  -5   5   8   15.19    2.05
   4  -5  -8    1.42    1.50
   4  -5  -8    3.65    1.66
  -4   5   8    2.35    1.60
  -4   5   8    2.64    1.27
   3  -5  -8    0.16    1.26
   3  -5  -8    0.56    1.53
  -3   5   8    0.53    1.11
  -3   5   8    0.46    1.44
   2  -5  -8    0.40    1.16
   2  -5  -8    1.78    1.52
  -2   5   8    0.90    1.26
  -2   5   8    2.10    1.20
   1  -5  -8   20.93    2.08
   1  -5  -8   26.09    3.82
  -1   5   8   23.38    2.06
  -1   5   8   22.56    2.22
   0  -5  -8   52.00    2.64
   0   5   8   48.33    2.81
   0   5   8   51.05    2.74
  -1  -5  -8   91.20    5.88
   1   5   8   95.93    4.10
   1   5   8  104.71    3.93
   1   5   8   97.04    4.29
  -2  -5  -8   52.25    3.44
   2   5   8   49.81    3.63
   2   5   8   49.25    2.74
   2   5   8   49.34    2.71
  -3  -5  -8  243.90    8.52
   3   5   8  245.59    8.16
   3   5   8  256.91    8.18
  -4  -5  -8   69.55    3.40
  -4  -5  -8   66.50    3.46
   4   5   8   62.82    3.37
   4   5   8   71.77    3.36
  -5  -5  -8    1.34    1.34
  -5  -5  -8    2.27    1.30
   5   5   8    1.76    1.27
   5   5   8    2.87    1.26
  -6  -5  -8   34.04    2.80
  -6  -5  -8   33.70    2.68
   6   5   8   30.45    2.42
   6   5   8   37.65    2.70
  -7  -5  -8   -0.37    1.58
  -7  -5  -8    0.22    1.35
   7   5   8   -0.11    1.26
  -8  -5  -8  139.30    6.03
  -8  -5  -8  139.13    5.52
   8   5   8  143.79    5.92
   8   5   8  127.67    5.42
  -9  -5  -8  163.12    6.75
  -9  -5  -8  153.46    5.98
   9   5   8  142.57    5.92
 -10  -5  -8    6.53    2.13
 -10  -5  -8    5.78    1.71
  10   5   8    4.98    1.62
 -11  -5  -8   17.80    2.30
 -11  -5  -8   16.93    2.82
  11   5   8   13.52    2.02
 -12  -5  -8   10.76    2.85
 -12  -5  -8   13.06    1.84
  12   5   8    9.60    1.87
 -13  -5  -8    1.63    2.13
 -13  -5  -8    2.47    1.19
  13   5   8    3.28    1.45
 -11   6   8    7.68    2.17
  10  -6  -8    3.68    1.09
 -10   6   8    1.24    1.94
   9  -6  -8    2.01    1.19
  -9   6   8   -0.77    1.01
  -9   6   8    1.37    1.82
   8  -6  -8    4.20    1.47
  -8   6   8    3.90    1.35
  -8   6   8    6.11    1.99
   7  -6  -8   11.09    1.86
  -7   6   8    6.32    1.57
  -7   6   8   11.15    2.14
   6  -6  -8   -1.25    1.73
   6  -6  -8    3.05    2.26
  -6   6   8   -0.21    1.21
  -6   6   8    1.85    1.76
   5  -6  -8   28.30    3.09
  -5   6   8   29.53    2.45
  -5   6   8   32.03    2.90
   4  -6  -8    1.35    1.48
   4  -6  -8    2.28    2.47
  -4   6   8    3.89    1.52
  -4   6   8    1.08    1.46
   3  -6  -8    0.34    1.21
   3  -6  -8   -0.91    1.44
  -3   6   8   -0.46    2.00
  -3   6   8   -0.22    1.24
   2  -6  -8   17.86    2.25
   2  -6  -8   17.11    1.91
  -2   6   8   18.75    1.99
   1  -6  -8   -0.19    1.24
   1  -6  -8   -1.04    1.12
  -1   6   8    0.54    1.04
   0  -6  -8   15.85    2.05
   0   6   8   16.24    1.69
   0   6   8   15.13    2.95
   0   6   8   16.97    1.68
  -1  -6  -8    0.61    1.22
   1   6   8    0.05    1.24
   1   6   8    1.08    0.92
   1   6   8    0.14    0.81
  -2  -6  -8    2.75    1.33
   2   6   8    2.04    0.97
   2   6   8    2.94    0.95
   2   6   8    1.58    1.21
  -3  -6  -8   20.25    2.23
   3   6   8   21.79    1.88
   3   6   8   19.87    2.10
  -4  -6  -8    3.33    1.23
  -4  -6  -8    3.19    1.44
   4   6   8    2.44    1.02
   4   6   8    2.98    1.33
  -5  -6  -8    7.18    1.65
  -5  -6  -8    8.23    1.46
   5   6   8    6.87    1.33
   5   6   8    6.59    1.56
  -6  -6  -8    0.01    1.36
  -6  -6  -8   -0.16    1.28
   6   6   8   -1.14    1.22
   6   6   8    1.03    1.19
  -7  -6  -8    0.70    1.46
  -7  -6  -8    1.02    1.46
   7   6   8   -0.13    1.36
   7   6   8    2.25    1.39
  -8  -6  -8   18.56    2.77
  -8  -6  -8   15.41    2.20
   8   6   8   20.44    2.64
   8   6   8   17.64    2.28
  -9  -6  -8   -0.53    1.47
  -9  -6  -8    0.21    1.73
   9   6   8    0.28    1.47
 -10  -6  -8   23.57    3.49
 -10  -6  -8   23.20    2.63
  10   6   8   18.05    2.59
 -11  -6  -8    6.78    2.28
 -11  -6  -8    5.96    1.74
 -12  -6  -8    1.23    1.38
 -12  -6  -8    0.69    2.68
 -13  -6  -8    1.08    2.18
 -13  -6  -8    2.46    1.25
 -10   7   8    5.42    3.51
   9  -7  -8    7.72    1.37
  -9   7   8    8.80    2.22
   8  -7  -8    4.76    1.44
  -8   7   8    3.63    1.81
  -8   7   8    1.88    1.19
   7  -7  -8   -3.10    1.97
  -7   7   8    1.89    1.62
  -7   7   8    0.02    1.27
   6  -7  -8    7.84    2.33
   6  -7  -8    9.86    1.90
  -6   7   8   12.00    1.97
   5  -7  -8   16.03    2.28
   5  -7  -8   17.74    2.38
  -5   7   8   13.10    2.16
  -5   7   8   17.14    2.52
   4  -7  -8   15.64    2.39
   4  -7  -8   13.57    1.96
  -4   7   8   18.36    2.21
  -4   7   8   12.36    1.84
   3  -7  -8   16.55    2.09
   3  -7  -8   13.26    2.07
  -3   7   8   15.40    1.86
  -3   7   8   13.03    1.87
   2  -7  -8   19.74    2.24
  -2   7   8   21.35    1.77
  -2   7   8   18.55    2.17
   1  -7  -8    8.40    1.69
   1  -7  -8    9.51    1.40
  -1   7   8    9.68    1.67
  -1   7   8    9.74    1.35
   0  -7  -8    3.28    1.45
   0   7   8    2.96    0.73
   0   7   8    3.61    1.35
  -1  -7  -8   28.21    2.51
   1   7   8   27.79    2.33
  -2  -7  -8   81.48    3.86
   2   7   8   73.82    3.65
   2   7   8   78.99    2.66
  -3  -7  -8    3.21    1.51
   3   7   8    2.30    0.92
   3   7   8    3.28    1.37
   3   7   8    2.38    0.77
  -4  -7  -8   12.84    1.80
  -4  -7  -8   13.25    1.93
   4   7   8   13.72    1.88
  -5  -7  -8   65.78    3.51
  -5  -7  -8   63.79    3.06
   5   7   8   59.02    3.36
   5   7   8   60.70    2.91
  -6  -7  -8    6.90    1.53
  -6  -7  -8    8.73    1.85
   6   7   8   12.91    1.98
   6   7   8    8.24    1.71
  -7  -7  -8   41.78    3.11
  -7  -7  -8   40.54    2.94
   7   7   8   40.80    3.16
   7   7   8   44.97    3.08
  -8  -7  -8  205.58    7.63
  -8  -7  -8  210.98    7.81
  -9  -7  -8   10.31    1.96
  -9  -7  -8    9.11    2.08
   9   7   8    8.67    2.12
 -10  -7  -8   30.94    2.89
 -10  -7  -8   34.73    3.60
 -11  -7  -8    3.14    2.07
 -11  -7  -8    2.08    1.59
 -12  -7  -8    7.94    1.82
 -12  -7  -8    5.19    2.15
 -13  -7  -8    6.03    1.69
 -13  -7  -8    6.70    2.46
   9  -8  -8   25.08    2.13
  -9   8   8   33.32    3.79
  -9   8   8   19.11    2.10
  -8   8   8    8.86    2.13
  -8   8   8    5.45    1.77
   7  -8  -8   17.14    2.99
   7  -8  -8   22.96    2.41
  -7   8   8   18.45    2.28
  -7   8   8   27.22    3.20
   6  -8  -8   62.77    3.49
  -6   8   8   58.07    3.31
  -6   8   8   70.70    3.91
   5  -8  -8   -0.59    1.48
   5  -8  -8   -2.18    1.52
  -5   8   8    1.42    1.40
  -5   8   8    0.92    1.29
   4  -8  -8  118.68    4.92
   4  -8  -8  106.41    4.73
  -4   8   8  118.69    4.68
  -4   8   8  107.65    4.76
   3  -8  -8   10.59    1.96
   3  -8  -8    7.51    1.44
  -3   8   8    8.07    1.75
  -3   8   8    8.35    1.36
   2  -8  -8    0.81    0.99
   2  -8  -8    1.83    1.57
  -2   8   8    2.33    0.93
  -2   8   8    1.57    1.31
   1  -8  -8  143.99    5.56
  -1   8   8  132.22    5.43
   0  -8  -8   44.56    2.99
   0   8   8   40.34    2.79
  -1  -8  -8   43.89    2.97
   1   8   8   36.29    2.73
  -2  -8  -8  164.51    6.19
   2   8   8  155.91    6.10
  -3  -8  -8    4.31    1.56
   3   8   8    3.22    1.34
  -4  -8  -8  106.63    4.65
   4   8   8   90.94    4.83
   4   8   8  106.33    3.64
  -5  -8  -8   76.74    3.34
  -5  -8  -8   77.09    4.03
   5   8   8   76.77    3.36
  -6  -8  -8    1.51    1.50
   6   8   8    2.34    1.35
  -7  -8  -8   34.83    2.88
  -7  -8  -8   35.87    2.97
   7   8   8   34.94    2.78
  -8  -8  -8   91.42    5.00
  -8  -8  -8   85.08    4.47
   8   8   8   89.58    4.49
  -9  -8  -8   11.86    2.13
  -9  -8  -8   14.10    2.28
   9   8   8    8.02    2.21
 -10  -8  -8   73.63    4.46
 -10  -8  -8   64.45    3.87
 -11  -8  -8    5.81    1.95
 -11  -8  -8    4.83    2.07
 -12  -8  -8    9.15    2.37
 -12  -8  -8    8.71    1.89
 -13  -8  -8   16.67    2.28
   9  -9  -8   24.99    2.58
  -9   9   8   33.20    4.22
   8  -9  -8    2.80    1.34
  -8   9   8    7.57    2.14
  -8   9   8    3.96    1.53
   7  -9  -8   12.03    1.90
  -7   9   8   13.10    2.30
  -7   9   8   10.64    1.77
   6  -9  -8   14.44    2.15
  -6   9   8   13.77    2.35
  -6   9   8    9.63    1.75
   5  -9  -8   14.27    2.22
   5  -9  -8   16.67    2.24
  -5   9   8   16.21    2.11
  -5   9   8   23.00    2.95
   4  -9  -8   15.68    2.22
   4  -9  -8   10.58    1.83
  -4   9   8   11.95    1.94
  -4   9   8   15.99    2.01
   3  -9  -8   23.55    2.70
  -3   9   8   17.31    2.32
  -3   9   8   22.45    2.29
   2  -9  -8   28.42    1.81
   2  -9  -8   28.09    2.86
  -2   9   8   28.22    3.07
  -2   9   8   35.01    2.12
   1  -9  -8    1.63    1.69
   0  -9  -8   13.27    2.17
  -1  -9  -8  159.65    6.28
  -2  -9  -8  117.81    5.15
  -3  -9  -8    6.27    1.77
  -4  -9  -8   73.14    3.96
  -5  -9  -8    2.12    1.64
  -5  -9  -8   -0.30    1.00
   5   9   8   -0.32    1.11
  -6  -9  -8   84.00    4.31
  -6  -9  -8   85.57    3.71
   6   9   8   80.42    3.71
  -7  -9  -8  111.64    4.71
  -7  -9  -8  109.55    5.12
   7   9   8  104.77    4.73
  -8  -9  -8   30.69    3.12
  -8  -9  -8   31.55    3.02
   8   9   8   25.27    3.16
  -9  -9  -8   34.33    3.22
  -9  -9  -8   34.03    3.34
   9   9   8   29.82    3.42
 -10  -9  -8   56.05    3.82
 -10  -9  -8   61.65    4.23
 -11  -9  -8    1.06    1.74
 -11  -9  -8    1.87    1.81
 -12  -9  -8   14.95    2.33
 -13  -9  -8   29.30    3.07
 -13  -9  -8   42.33    4.11
   8 -10  -8    3.58    1.42
  -8  10   8    3.70    2.01
   7 -10  -8    2.72    1.58
  -7  10   8    4.51    1.84
  -7  10   8    4.34    1.90
   6 -10  -8   -2.32    1.41
  -6  10   8    2.08    1.83
   5 -10  -8    0.51    1.72
   5 -10  -8    8.34    1.91
  -5  10   8    4.95    1.71
   4 -10  -8    5.03    1.94
   4 -10  -8    2.89    1.53
  -4  10   8    7.64    1.57
   3 -10  -8    1.27    1.72
  -3  10   8   -0.06    1.15
   2 -10  -8    5.70    1.92
   1 -10  -8    1.08    1.72
   0 -10  -8    6.40    2.01
  -1 -10  -8   25.34    2.86
  -2 -10  -8    3.22    1.80
  -3 -10  -8   10.67    2.13
  -4 -10  -8   14.74    2.30
  -5 -10  -8   -0.14    1.64
  -6 -10  -8    7.37    2.02
  -6 -10  -8    7.78    1.39
   6  10   8    4.23    1.74
  -7 -10  -8    4.42    1.52
  -7 -10  -8    4.28    1.95
   7  10   8    3.61    1.69
  -8 -10  -8    1.93    1.83
  -8 -10  -8    4.90    1.65
   8  10   8   -1.38    1.82
  -9 -10  -8   13.27    2.14
  -9 -10  -8   12.10    2.33
   9  10   8    6.50    2.44
 -10 -10  -8    1.30    1.93
 -10 -10  -8    2.23    1.73
 -11 -10  -8    2.85    1.91
 -11 -10  -8    1.84    1.86
 -12 -10  -8    3.29    2.03
 -12 -10  -8    8.23    2.39
 -13 -10  -8    5.19    2.39
 -13 -10  -8    2.25    1.90
   7 -11  -8   15.26    2.22
   6 -11  -8   13.08    2.04
  -6  11   8   15.02    2.43
   5 -11  -8    6.66    2.02
  -5  11   8    9.35    1.82
   4 -11  -8   10.36    2.24
  -4  11   8   11.62    1.78
   3 -11  -8   25.54    2.98
   3 -11  -8   15.39    1.94
   2 -11  -8    7.38    2.18
   1 -11  -8    5.62    2.06
   0 -11  -8   25.61    3.15
  -1 -11  -8   -0.59    1.77
  -2 -11  -8   18.83    2.65
  -3 -11  -8    4.99    2.00
  -4 -11  -8   42.07    3.47
  -5 -11  -8  100.37    5.06
  -6 -11  -8   94.95    3.67
  -6 -11  -8   91.80    4.88
   6  11   8   85.70    3.82
  -7 -11  -8   10.34    1.65
  -7 -11  -8    9.84    2.29
   7  11   8    4.86    1.63
  -8 -11  -8   -0.58    1.85
  -8 -11  -8   -0.20    1.44
  -9 -11  -8   -3.01    1.75
  -9 -11  -8    0.10    1.83
 -10 -11  -8    1.51    1.76
 -10 -11  -8    3.63    2.08
 -11 -11  -8    2.29    1.92
 -12 -11  -8    0.39    1.93
 -12 -11  -8    6.79    2.20
   6 -12  -8    2.43    1.86
  -6  12   8    8.10    2.14
   5 -12  -8    0.72    1.90
  -5  12   8    3.17    1.71
   4 -12  -8    4.26    2.02
   3 -12  -8   18.38    2.72
   2 -12  -8    6.12    2.26
   1 -12  -8   22.28    2.96
   0 -12  -8   26.83    3.42
  -1 -12  -8    5.99    2.17
  -2 -12  -8    1.72    2.03
  -3 -12  -8    1.95    1.97
  -4 -12  -8    4.65    2.17
  -5 -12  -8   19.85    2.95
  -6 -12  -8   61.77    4.28
  -7 -12  -8    5.84    2.35
  -7 -12  -8    7.02    1.54
   8  12   8    0.79    1.77
  -9 -12  -8   -0.95    2.06
 -10 -12  -8   -0.65    2.12
 -10 -12  -8    6.28    1.91
 -11 -12  -8   -2.64    2.10
 -12 -12  -8   -2.67    1.96
   5 -13  -8    7.10    2.24
   4 -13  -8    3.48    2.07
   4 -13  -8    3.27    1.43
   3 -13  -8   27.65    3.45
   2 -13  -8    1.73    2.30
   1 -13  -8   36.06    3.72
   0 -13  -8    3.30    2.33
  -1 -13  -8    5.43    2.46
  -2 -13  -8   25.78    3.58
  -3 -13  -8    3.73    2.95
  -5 -13  -8   25.94    3.51
  -6 -13  -8    2.37    2.21
[truncated: 131,427 more chars]
