# Supplementary material for: Coordination chemistry of polynitriles. Part 9. Deca­cyano­ferrocene revisited: crystal and mol­ecular structure of cis-[{C5(CN)5}2(MeCN)4Fe]
Source: Acta Crystallogr C Struct Chem. 2022 Jan 21;78(Pt 2):94–100. doi: 10.1107/S2053229622000365 (PMC8815677; doi:10.1107/S2053229622000365)
Supplement: Supplementary file 2 [file c-78-00094-Isup2.hkl]

 data_I
_shelx_title ' shelxt_a.res in P-1'                                             
_shelx_refln_list_code          4                                               
_shelx_F_calc_maximum      338.27                                               
_exptl_crystal_F_000       687.26                                               
_reflns_d_resolution_high  0.7984                                               
                                                                                
loop_                                                                           
 _space_group_symop_operation_xyz                                               
 'x, y, z'                                                                      
 '-x, -y, -z'                                                                   
                                                                                
_cell_length_a    11.9972                                                       
_cell_length_b    12.8711                                                       
_cell_length_c    13.0907                                                       
_cell_angle_alpha  62.528                                                       
_cell_angle_beta   82.929                                                       
_cell_angle_gamma  77.210                                                       
                                                                                
_shelx_F_squared_multiplier     1.000                                           
                                                                                
loop_                                                                           
 _refln_index_h                                                                 
 _refln_index_k                                                                 
 _refln_index_l                                                                 
 _refln_F_squared_calc                                                          
 _refln_F_squared_meas                                                          
 _refln_F_squared_sigma                                                         
 _refln_observed_status                                                         
   2   0   0         29.27        111.30         8.44 o                         
   3   0   0        739.83       1013.71        41.67 o                         
   4   0   0       3339.55       4206.04        91.84 o                         
   5   0   0       2866.38       3018.62        70.30 o                         
   6   0   0       6366.61       6872.45       149.21 o                         
   7   0   0        123.08        116.60        14.71 o                         
   8   0   0       2460.46       2266.48        60.67 o                         
   9   0   0       1422.73       1235.84        58.16 o                         
  10   0   0        717.01        731.19        49.05 o                         
  11   0   0          2.77         19.55        21.35 o                         
  13   0   0         60.13         64.76        26.38 o                         
  14   0   0        406.81        435.81        48.33 o                         
 -14   1   0        170.08        180.37        34.66 o                         
 -13   1   0          8.90          0.84        22.79 o                         
 -12   1   0         93.87         99.78        29.50 o                         
 -11   1   0         28.50         11.15        21.71 o                         
 -10   1   0         86.12        157.46        28.30 o                         
  -9   1   0        816.98        693.30        45.33 o                         
  -8   1   0        585.30        512.60        26.41 o                         
  -7   1   0          3.61         25.66        15.35 o                         
  -6   1   0       1404.26       1387.21        40.07 o                         
  -5   1   0         28.16          8.42         9.07 o                         
  -4   1   0        220.43        182.66        13.52 o                         
  -3   1   0        233.68        179.31        11.90 o                         
  -2   1   0       1048.53        996.52        24.80 o                         
   2   1   0       3300.95       3257.53        48.39 o                         
   3   1   0        506.87        459.69        10.04 o                         
   4   1   0        629.46        554.24        14.09 o                         
   5   1   0        389.21        474.45        14.20 o                         
   6   1   0        895.38        870.07        21.12 o                         
   7   1   0       1245.99       1125.57        58.52 o                         
   8   1   0       1572.94       1553.22        46.81 o                         
   9   1   0          2.63         17.03        17.99 o                         
  10   1   0        938.30        851.96        51.93 o                         
  11   1   0        300.98        236.62        37.42 o                         
  12   1   0          6.84         -6.60        35.86 o                         
  13   1   0        215.65        223.78        36.22 o                         
  14   1   0        128.67        122.80        30.58 o                         
 -14   2   0          3.84         24.94        24.11 o                         
 -13   2   0         27.19         55.77        26.98 o                         
 -12   2   0         74.23         66.80        27.46 o                         
 -11   2   0         28.64         48.69        23.51 o                         
 -10   2   0        835.72        767.89        51.69 o                         
  -9   2   0        105.93         61.16        22.43 o                         
  -8   2   0        105.40        111.22        15.90 o                         
  -7   2   0          6.85         33.63        13.24 o                         
  -6   2   0        112.42        103.06        13.31 o                         
  -5   2   0         18.40         21.70        10.47 o                         
  -4   2   0        153.35        143.37        14.16 o                         
  -3   2   0        674.64        749.25        14.18 o                         
  -2   2   0          9.76         18.45         4.67 o                         
  -1   2   0       3348.24       3228.42        70.62 o                         
   0   2   0        777.00        720.53        13.16 o                         
   1   2   0       2597.15       2286.85        40.44 o                         
   2   2   0       1065.49       1318.87        22.07 o                         
   3   2   0         19.77         30.30         4.80 o                         
   4   2   0        554.23        683.87        14.60 o                         
   5   2   0       1120.75       1163.56        22.00 o                         
   6   2   0         74.72        110.77         7.72 o                         
   7   2   0        120.46         95.45         7.47 o                         
   8   2   0          0.87         12.18         5.28 o                         
   9   2   0        134.52        156.86         9.28 o                         
  10   2   0         86.02        103.14        26.38 o                         
  11   2   0        559.20        478.15        45.45 o                         
  12   2   0          3.72          4.68        23.39 o                         
  13   2   0          2.74         -0.48        21.35 o                         
  14   2   0         20.95         33.22        25.78 o                         
 -13   3   0        114.43        177.37        35.98 o                         
 -12   3   0         98.73        102.06        31.66 o                         
 -11   3   0          0.21         -3.00        23.03 o                         
 -10   3   0        130.58        141.39        29.38 o                         
  -9   3   0        137.16        158.54        28.90 o                         
  -8   3   0         53.10         22.07        18.71 o                         
  -7   3   0        652.87        638.37        28.03 o                         
  -6   3   0        511.39        504.55        23.49 o                         
  -5   3   0        419.22        327.37         9.61 o                         
  -4   3   0        233.56        249.43         8.98 o                         
  -3   3   0        447.67        457.40        11.94 o                         
  -2   3   0       1994.29       1680.39        38.19 o                         
  -1   3   0        434.85        581.06        12.47 o                         
   0   3   0        144.36        183.51         7.77 o                         
   1   3   0       1422.42       1096.65        19.65 o                         
   2   3   0        775.13        859.00        16.74 o                         
   3   3   0         50.51         97.27         7.72 o                         
   4   3   0        295.03        265.91        10.27 o                         
   5   3   0          3.15         12.37         6.17 o                         
   6   3   0        101.42        132.51         9.15 o                         
   7   3   0       1078.89        946.85        20.57 o                         
   8   3   0        102.74        117.45         9.10 o                         
   9   3   0        563.77        500.94        16.41 o                         
  10   3   0          3.03          2.21         6.75 o                         
  11   3   0         32.99         39.15        10.22 o                         
  12   3   0        273.21        318.40        44.37 o                         
  13   3   0          7.99         26.38        25.42 o                         
  14   3   0         26.98         53.97        26.14 o                         
 -13   4   0         24.67         25.54        25.90 o                         
 -12   4   0        516.84        636.21        55.65 o                         
 -11   4   0        234.82        285.55        57.32 o                         
 -10   4   0        442.65        421.18        44.49 o                         
  -9   4   0         30.29         23.15        21.59 o                         
  -8   4   0        384.10        371.89        37.06 o                         
  -7   4   0         88.09         78.23        14.32 o                         
  -6   4   0          9.55         26.61         5.72 o                         
  -5   4   0        445.67        468.04        12.52 o                         
  -4   4   0        271.50        203.05         9.32 o                         
  -3   4   0        468.58        525.12        16.38 o                         
  -2   4   0       9910.93       9771.19       143.32 o                         
  -1   4   0        107.47        162.76         9.66 o                         
   0   4   0          1.61         35.70         5.42 o                         
   1   4   0        178.73        172.38         8.67 o                         
   2   4   0        305.05        349.46        11.22 o                         
   3   4   0       3322.06       3345.88        52.92 o                         
   4   4   0       4772.75       5186.33        79.68 o                         
   5   4   0        268.35        281.63        12.33 o                         
   6   4   0        687.89        633.10        17.05 o                         
   7   4   0         72.01         91.81         8.84 o                         
   8   4   0          4.66          1.20         6.48 o                         
   9   4   0         23.59         28.26         8.11 o                         
  10   4   0        161.68        188.34        14.43 o                         
  11   4   0         17.64         28.64         8.32 o                         
  12   4   0        722.87        676.26        26.69 o                         
  13   4   0         33.93        114.27        19.01 o                         
  14   4   0        275.40        340.35        48.33 o                         
 -12   5   0        121.00        154.95        33.70 o                         
 -11   5   0        258.67        292.02        44.49 o                         
 -10   5   0        146.28        122.56        29.50 o                         
  -9   5   0        112.33        139.23        28.30 o                         
  -8   5   0       1261.56       1178.76        61.28 o                         
  -7   5   0        172.77        180.58        10.35 o                         
  -6   5   0        538.70        584.19        15.75 o                         
  -5   5   0        668.82        625.20        15.93 o                         
  -4   5   0        492.62        533.17        14.50 o                         
  -3   5   0       1194.91       1174.32        23.15 o                         
  -2   5   0       3299.43       3480.48        55.37 o                         
  -1   5   0          4.23         58.26         7.07 o                         
   0   5   0       2941.69       2802.70        45.72 o                         
   1   5   0       1134.38       1288.31        22.19 o                         
   2   5   0        631.91        758.73        15.88 o                         
   3   5   0       1486.62       1567.80        29.51 o                         
   4   5   0        653.84        904.01        23.59 o                         
   5   5   0        414.14        486.89        15.55 o                         
   6   5   0        244.93        244.18        12.61 o                         
   7   5   0         27.55         47.60         8.92 o                         
   8   5   0        853.89        844.09        21.76 o                         
   9   5   0         99.71        119.09        11.48 o                         
  10   5   0          0.19         47.83         9.50 o                         
  11   5   0        421.29        360.49        17.66 o                         
  12   5   0        347.89        340.71        18.61 o                         
  13   5   0        116.95        132.32        16.24 o                         
  14   5   0        208.83        176.94        34.78 o                         
 -12   6   0         69.07         54.09        28.66 o                         
 -11   6   0        749.04        760.81        59.36 o                         
  -9   6   0         71.98         71.72        26.86 o                         
  -8   6   0         23.24         11.39        22.67 o                         
  -7   6   0          5.23          5.85         7.14 o                         
  -6   6   0        155.21        139.92        10.17 o                         
  -5   6   0         62.38         77.15         8.14 o                         
  -4   6   0        349.51        499.02        15.39 o                         
  -3   6   0       5966.43       5672.85        87.66 o                         
  -2   6   0        670.71        715.61        17.77 o                         
  -1   6   0       2225.81       2166.35        37.91 o                         
   0   6   0        343.24        420.69        14.40 o                         
   1   6   0        201.79        210.14        12.01 o                         
   2   6   0        639.79        728.25        18.53 o                         
   3   6   0       1264.54       1151.70        24.45 o                         
   4   6   0         11.76         16.51         7.37 o                         
   5   6   0       1948.70       2156.49        39.35 o                         
   6   6   0       3227.81       3332.56        56.44 o                         
   7   6   0         10.51          8.53         8.36 o                         
   8   6   0        235.04        233.32        16.70 o                         
   9   6   0          2.48          2.61         9.09 o                         
  10   6   0          1.41         16.02         9.61 o                         
  11   6   0        310.19        320.22        18.40 o                         
  12   6   0         11.39         21.69        10.45 o                         
  13   6   0        795.49        789.24        64.51 o                         
  14   6   0        191.63        228.10        38.62 o                         
 -11   7   0        187.61        168.74        37.54 o                         
 -10   7   0          4.36         19.19        27.70 o                         
  -9   7   0         84.62         74.11        28.18 o                         
  -8   7   0        171.66        150.49        16.66 o                         
  -7   7   0         11.62         15.92         8.46 o                         
  -6   7   0         28.58         26.80         9.24 o                         
  -5   7   0         23.42         38.92         8.29 o                         
  -4   7   0       1005.12       1016.33        25.35 o                         
  -3   7   0       2522.17       2512.23        44.29 o                         
  -2   7   0         33.44         50.21         7.73 o                         
  -1   7   0        656.14        636.29        18.03 o                         
   0   7   0         13.49          5.70         6.74 o                         
   1   7   0        313.31        259.26        16.15 o                         
   2   7   0          5.21         -2.40         7.39 o                         
   3   7   0         34.75         54.92        10.22 o                         
   4   7   0        453.21        501.35        17.32 o                         
   5   7   0        706.82        678.51        19.92 o                         
   6   7   0        184.77        243.76        16.79 o                         
   7   7   0        397.18        412.73        17.96 o                         
   8   7   0         28.27         29.75        10.91 o                         
   9   7   0         88.68         94.54        12.98 o                         
  10   7   0         99.08        114.42        18.38 o                         
  11   7   0         18.03         37.67        15.20 o                         
  12   7   0         59.29         63.61        16.99 o                         
  13   7   0        389.33        355.39        35.08 o                         
  14   7   0         26.32         23.39        15.63 o                         
 -10   8   0         33.79         45.57        28.66 o                         
  -9   8   0        344.61        440.94        66.86 o                         
  -8   8   0         36.80         12.05        12.72 o                         
  -7   8   0        859.22        816.12        33.69 o                         
  -6   8   0        458.55        444.87        24.69 o                         
  -5   8   0         96.57        110.19        14.59 o                         
  -4   8   0        559.21        573.04        23.21 o                         
  -3   8   0        256.98        279.64        17.30 o                         
  -2   8   0        490.99        538.16        18.19 o                         
  -1   8   0        396.21        404.97        16.30 o                         
   0   8   0         25.52         17.59         8.03 o                         
   1   8   0        343.56        351.95        18.93 o                         
   2   8   0       1075.87       1055.13        24.97 o                         
   3   8   0        115.10        140.25        11.43 o                         
   4   8   0       1019.35       1068.36        25.91 o                         
   5   8   0        454.66        498.28        28.59 o                         
   6   8   0         75.71         64.81        12.74 o                         
   7   8   0        373.44        429.62        27.63 o                         
   8   8   0        242.80        253.91        23.24 o                         
   9   8   0         39.71         38.68        15.33 o                         
  10   8   0        878.47        915.75        38.33 o                         
  11   8   0        283.95        244.41        24.49 o                         
  12   8   0        240.78        224.06        62.12 o                         
  13   8   0        323.98        350.85        38.68 o                         
  -9   9   0        315.62        198.73        23.21 o                         
  -7   9   0         43.66         52.21        15.90 o                         
  -6   9   0        101.59        119.49        18.07 o                         
  -5   9   0        208.73        237.57        22.53 o                         
  -4   9   0       1166.66       1192.08        32.74 o                         
  -3   9   0          1.57         22.13         9.90 o                         
  -2   9   0        405.75        435.36        19.98 o                         
  -1   9   0        240.28        267.19        38.67 o                         
   0   9   0         28.41         23.45        13.95 o                         
   1   9   0        515.93        548.08        23.45 o                         
   2   9   0        245.85        243.36        17.38 o                         
   3   9   0        312.07        264.98        23.68 o                         
   4   9   0       1386.03       1553.67        41.08 o                         
   5   9   0         91.85         83.04        14.07 o                         
   6   9   0        938.13        953.24        32.06 o                         
   7   9   0          4.40          3.73        15.21 o                         
   8   9   0         11.17          7.24        15.44 o                         
   9   9   0        149.38        131.24        20.18 o                         
  10   9   0        792.88        888.27        77.17 o                         
  11   9   0        208.50        197.49        24.81 o                         
  12   9   0        113.11        100.76        34.00 o                         
  13   9   0          8.36         11.40        16.77 o                         
  -8  10   0         26.39         17.93        48.87 o                         
  -7  10   0        138.64        121.37        23.15 o                         
  -6  10   0         29.34         16.11        15.48 o                         
  -5  10   0          2.17         18.16        23.81 o                         
  -4  10   0         17.05         23.01        14.89 o                         
  -3  10   0        102.47         95.27        17.72 o                         
  -2  10   0          6.33         -2.97        14.32 o                         
  -1  10   0         13.09         22.30        17.44 o                         
   0  10   0         11.49         17.55        12.31 o                         
   1  10   0          1.62         -4.44        13.15 o                         
   2  10   0         14.72         26.35        12.41 o                         
   3  10   0          1.64         18.12        12.37 o                         
   4  10   0          8.18         15.82        16.02 o                         
   5  10   0         56.62        104.62        16.26 o                         
   6  10   0         23.73         10.02        16.04 o                         
   7  10   0          3.90         12.38        16.99 o                         
   8  10   0          7.02         -0.68        24.29 o                         
   9  10   0         15.24         25.60        18.17 o                         
  10  10   0         44.25         56.13        20.72 o                         
  11  10   0        263.42        278.15        42.33 o                         
  12  10   0         63.27         41.37        18.93 o                         
  -7  11   0        108.32        115.54        43.47 o                         
  -6  11   0        292.77        234.22        30.58 o                         
  -5  11   0          9.31         11.39        16.45 o                         
  -4  11   0         46.09         41.61        17.21 o                         
  -3  11   0        354.39        350.13        29.50 o                         
  -2  11   0        256.87        266.33        25.03 o                         
  -1  11   0          5.33         13.44        16.54 o                         
   0  11   0          7.95          3.94        28.24 o                         
   1  11   0         34.40         50.58        37.00 o                         
   2  11   0        158.08        148.21        20.93 o                         
   3  11   0         40.50         47.07        31.00 o                         
   4  11   0         31.53         17.24        17.08 o                         
   5  11   0        372.63        417.75        40.18 o                         
   6  11   0        121.28         97.22        21.02 o                         
   7  11   0          0.04          8.63        29.38 o                         
   8  11   0        124.61        143.00        23.37 o                         
   9  11   0         22.77         20.00        19.73 o                         
  10  11   0         19.60         14.38        20.75 o                         
  11  11   0        150.19        164.60        25.15 o                         
  -5  12   0        407.26        410.30       132.28 o                         
  -4  12   0         17.95         11.55        17.55 o                         
  -3  12   0        148.36        175.79        23.44 o                         
  -2  12   0         69.14         41.27        19.62 o                         
  -1  12   0        138.41        120.48        24.27 o                         
   0  12   0        611.82        492.06        48.81 o                         
   1  12   0         83.68        100.50        41.73 o                         
   2  12   0        440.59        476.67        56.07 o                         
   3  12   0        332.74        323.80        30.85 o                         
   4  12   0         34.75         21.20        23.51 o                         
   5  12   0        400.74        446.49        43.53 o                         
   6  12   0        128.47        134.70        26.62 o                         
   7  12   0         46.65         25.48        21.47 o                         
   8  12   0        227.22        196.29        25.84 o                         
   9  12   0          1.19          7.24        20.03 o                         
  10  12   0        353.48        389.84        35.14 o                         
  -3  13   0         10.43        -17.03        41.85 o                         
  -2  13   0         26.07         30.03        20.29 o                         
  -1  13   0         20.88         20.63        26.02 o                         
   0  13   0        101.90         69.74        28.54 o                         
   1  13   0         26.74          3.96        29.02 o                         
   2  13   0        302.10        286.41        29.44 o                         
   3  13   0         78.95         37.38        21.45 o                         
   4  13   0        475.20        386.02        57.62 o                         
   5  13   0        695.63        703.27        52.95 o                         
   6  13   0        174.85        115.18        24.23 o                         
   7  13   0         66.16         53.27        22.45 o                         
   8  13   0        172.71        133.96        40.12 o                         
   0  14   0         11.86         26.98        27.94 o                         
   1  14   0         77.82         24.65        40.36 o                         
   2  14   0        130.64         79.75        23.24 o                         
   3  14   0          5.42        -10.80        36.94 o                         
   4  14   0        103.12         -2.02        31.18 o                         
   5  14   0          7.98         26.21        22.26 o                         
  -7 -13   1         84.77         32.92        30.40 o                         
  -6 -13   1          3.87         11.40        33.10 o                         
  -5 -13   1         75.54         51.66        26.85 o                         
  -4 -13   1        212.30        184.68        29.38 o                         
  -3 -13   1         24.95         11.00        32.20 o                         
  -2 -13   1        115.29         94.37        24.16 o                         
  -1 -13   1        270.20        270.15        45.45 o                         
   0 -13   1         26.06         -6.94        42.15 o                         
   1 -13   1         43.48         50.37        28.42 o                         
   2 -13   1         49.05         -1.08        20.22 o                         
  -9 -12   1          3.83         -2.61        19.99 o                         
  -8 -12   1        269.52        217.38        28.12 o                         
  -7 -12   1        156.54        158.66        40.12 o                         
  -6 -12   1         51.45         37.47        27.40 o                         
  -5 -12   1          0.89         -6.75        22.13 o                         
  -4 -12   1          0.94         -9.40        18.90 o                         
  -3 -12   1          2.73        -17.69        17.69 o                         
  -2 -12   1        156.80        100.58        21.40 o                         
  -1 -12   1        171.17        147.13        30.88 o                         
   0 -12   1        124.87        116.08        22.73 o                         
   1 -12   1        312.61        253.40        27.30 o                         
   2 -12   1         20.41          5.56        23.33 o                         
   3 -12   1         24.22         25.69        20.33 o                         
   4 -12   1        141.84        160.69        28.96 o                         
 -10 -11   1        141.18        140.29        24.49 o                         
  -9 -11   1          0.37          8.18        18.83 o                         
  -8 -11   1        273.56        246.31        27.43 o                         
  -7 -11   1        226.61        211.21        26.14 o                         
  -6 -11   1         69.92         62.44        21.21 o                         
  -5 -11   1        573.97        643.48        40.79 o                         
  -4 -11   1          0.70         27.36        22.59 o                         
  -3 -11   1        262.83        318.77        32.44 o                         
  -2 -11   1        505.17        497.92        33.19 o                         
  -1 -11   1        142.52        143.33        21.60 o                         
   0 -11   1        278.30        305.00        27.43 o                         
   1 -11   1        464.43        488.38        37.54 o                         
   2 -11   1         35.96         46.88        23.09 o                         
   3 -11   1        584.95        591.76        35.02 o                         
   4 -11   1         99.05         82.65        19.15 o                         
   5 -11   1         68.91         57.09        24.58 o                         
   6 -11   1         62.13         53.52        45.45 o                         
 -11 -10   1         81.62         85.90        21.24 o                         
 -10 -10   1          5.50         13.23        18.92 o                         
  -9 -10   1        224.62        216.83        40.89 o                         
  -8 -10   1        366.25        288.73        28.38 o                         
  -7 -10   1        138.38        108.39        22.12 o                         
  -6 -10   1        177.88        185.29        23.64 o                         
  -5 -10   1        251.37        265.67        29.74 o                         
  -4 -10   1        115.93        138.78        21.06 o                         
  -3 -10   1        296.80        367.58        29.25 o                         
  -2 -10   1         62.35         73.64        18.51 o                         
  -1 -10   1        348.14        296.22        27.49 o                         
   0 -10   1        611.65        713.28        35.62 o                         
   1 -10   1         18.76         25.12        16.49 o                         
   2 -10   1         56.11         21.21        27.76 o                         
   3 -10   1         28.49         39.01        16.39 o                         
   4 -10   1          0.06         15.84        15.78 o                         
   5 -10   1        434.39        378.46        28.73 o                         
   6 -10   1        386.37        445.85        31.65 o                         
   7 -10   1        205.77        179.56        19.39 o                         
   8 -10   1         78.36         54.82        17.71 o                         
 -12  -9   1          5.30          1.56        18.30 o                         
 -11  -9   1         40.62         53.95        18.47 o                         
 -10  -9   1         26.75         40.06        22.07 o                         
  -9  -9   1         99.04         95.37        20.60 o                         
  -8  -9   1        327.53        317.56        35.68 o                         
  -7  -9   1        299.01        330.82        29.61 o                         
  -6  -9   1         22.33         41.88        17.29 o                         
  -5  -9   1        125.79        126.53        36.58 o                         
  -4  -9   1        317.38        328.21        22.34 o                         
  -3  -9   1        402.82        494.30        24.27 o                         
  -2  -9   1         10.46         22.87        12.38 o                         
  -1  -9   1        108.19        107.11        14.65 o                         
   0  -9   1        222.81        276.44        24.96 o                         
   1  -9   1          0.18         25.50        12.40 o                         
   2  -9   1         28.63         18.66        14.60 o                         
   3  -9   1         70.33         58.59        22.67 o                         
   4  -9   1        708.91        744.70        33.80 o                         
   5  -9   1         89.18         73.57        16.97 o                         
   6  -9   1         63.08         96.56        15.32 o                         
   7  -9   1         41.65         34.33        16.27 o                         
   8  -9   1         33.83         26.19        24.76 o                         
   9  -9   1         51.16         78.07        32.02 o                         
 -13  -8   1          8.14          7.11        19.37 o                         
 -12  -8   1        365.36        387.05        31.04 o                         
 -11  -8   1        369.45        327.58        27.77 o                         
 -10  -8   1          0.36          6.45        15.94 o                         
  -9  -8   1         65.89         85.03        18.66 o                         
  -8  -8   1         77.23         90.81        19.09 o                         
  -7  -8   1        631.98        625.93        33.04 o                         
  -6  -8   1       2156.06       2197.93        72.44 o                         
  -5  -8   1         19.91         44.59        12.51 o                         
  -4  -8   1        460.93        443.17        22.80 o                         
  -3  -8   1         57.91         86.67        16.37 o                         
  -2  -8   1         41.34         70.80        13.33 o                         
  -1  -8   1         11.59          8.00         9.63 o                         
   0  -8   1          0.50         -8.44         8.99 o                         
   1  -8   1         90.98        109.80        11.51 o                         
   2  -8   1        437.99        436.56        17.80 o                         
   3  -8   1        106.81        141.54        11.98 o                         
   4  -8   1        530.09        583.47        20.09 o                         
   5  -8   1          0.92          2.38         9.52 o                         
   6  -8   1          8.86         18.99        10.11 o                         
   7  -8   1          1.76         30.20        26.80 o                         
   8  -8   1          3.05        -14.06        14.06 o                         
   9  -8   1          1.92         -8.35        12.68 o                         
  10  -8   1        225.77        203.88        40.42 o                         
 -13  -7   1         67.29         44.36        17.09 o                         
 -12  -7   1        637.88        619.97        55.89 o                         
 -11  -7   1        314.93        313.97        31.90 o                         
 -10  -7   1          4.97          1.70        20.27 o                         
  -9  -7   1         45.81         50.71        16.77 o                         
  -8  -7   1         79.99         88.99        17.48 o                         
  -7  -7   1       1528.72       1514.13        38.83 o                         
  -6  -7   1        681.12        774.76        25.19 o                         
  -5  -7   1         22.65         10.43         8.71 o                         
  -4  -7   1       1833.80       1765.66        31.62 o                         
  -3  -7   1        614.16        670.90        20.03 o                         
  -2  -7   1        500.84        537.51        22.24 o                         
  -1  -7   1        105.87        145.76        10.87 o                         
   0  -7   1        135.65        132.78        12.43 o                         
   1  -7   1        538.37        530.72        19.73 o                         
   2  -7   1        306.74        283.06        16.03 o                         
   3  -7   1       1491.41       1572.44        32.44 o                         
   4  -7   1        944.05        999.04        24.57 o                         
   5  -7   1        445.19        421.35        18.68 o                         
   6  -7   1         39.22         69.78        13.23 o                         
   7  -7   1          3.03         11.42        10.61 o                         
   8  -7   1        241.55        251.19        20.46 o                         
   9  -7   1        213.59        172.30        18.75 o                         
  10  -7   1         72.22        111.17        33.34 o                         
  11  -7   1         48.87         73.28        30.10 o                         
 -14  -6   1        105.98         93.00        23.57 o                         
 -13  -6   1        214.69        199.27        21.48 o                         
 -12  -6   1         99.12        116.47        21.59 o                         
 -11  -6   1        489.21        519.72        22.09 o                         
 -10  -6   1        624.59        586.18        23.07 o                         
  -9  -6   1          0.44         -4.07         9.34 o                         
  -8  -6   1         66.46         90.88        12.19 o                         
  -7  -6   1        454.83        467.96        21.92 o                         
  -6  -6   1         10.42         -0.28        10.42 o                         
  -5  -6   1       1189.55       1238.37        32.45 o                         
  -4  -6   1       1938.78       1923.59        36.45 o                         
  -3  -6   1        307.45        299.80        17.55 o                         
  -2  -6   1       2024.23       2181.86        39.40 o                         
  -1  -6   1          4.13         -0.57         6.82 o                         
   0  -6   1        186.15        184.95        11.09 o                         
   1  -6   1        179.28        168.30        11.13 o                         
   2  -6   1        248.97        325.63        13.35 o                         
   3  -6   1        532.27        519.92        16.35 o                         
   4  -6   1        196.54        199.06        13.43 o                         
   5  -6   1         38.95         45.30         7.80 o                         
   6  -6   1        383.15        375.11        16.48 o                         
   7  -6   1        132.91        141.40        11.87 o                         
   8  -6   1         66.75         60.18         8.45 o                         
   9  -6   1        209.03        227.14        36.70 o                         
  10  -6   1         71.54         41.73        30.10 o                         
  11  -6   1        129.05        139.83        35.74 o                         
 -14  -5   1         32.14         42.86        52.89 o                         
 -13  -5   1         79.50        213.47        22.67 o                         
 -12  -5   1          1.55         30.17        13.70 o                         
 -11  -5   1       1893.77       1804.59        55.70 o                         
 -10  -5   1       1088.22       1190.02        32.99 o                         
  -9  -5   1          0.41         -2.29         8.71 o                         
  -8  -5   1        638.17        641.52        21.87 o                         
  -7  -5   1         37.86         51.77         8.89 o                         
  -6  -5   1        625.89        628.32        18.94 o                         
  -5  -5   1       1876.70       1973.59        36.59 o                         
  -4  -5   1       3581.22       4008.77        64.88 o                         
  -3  -5   1        110.95        158.86        10.90 o                         
  -2  -5   1       5844.52       6105.61        93.74 o                         
  -1  -5   1        852.64        962.77        21.57 o                         
   0  -5   1       1568.56       1980.43        35.18 o                         
   1  -5   1        212.23        202.68        11.15 o                         
   2  -5   1       4287.51       4512.28        70.92 o                         
   3  -5   1       1176.91       1260.63        25.15 o                         
   4  -5   1        838.45        815.93        22.97 o                         
   5  -5   1         47.14         62.07         7.64 o                         
   6  -5   1        794.14        802.98        19.56 o                         
   7  -5   1          2.70          3.78         6.91 o                         
   8  -5   1       2597.44       2421.56        97.50 o                         
   9  -5   1        939.87        922.83        58.16 o                         
  11  -5   1        142.07        118.01        31.06 o                         
  12  -5   1         38.06         15.83        25.66 o                         
 -14  -4   1        131.18         98.22        31.90 o                         
 -13  -4   1         77.17         85.00        15.17 o                         
 -12  -4   1          2.16         16.71         7.75 o                         
 -11  -4   1        326.45        291.87        15.56 o                         
 -10  -4   1         32.50         49.72         9.55 o                         
  -9  -4   1         30.16         35.18         8.83 o                         
  -8  -4   1       2139.77       1955.95        37.15 o                         
  -7  -4   1         56.98         84.99         8.85 o                         
  -6  -4   1        166.87        190.05        11.36 o                         
  -5  -4   1        932.66        871.39        20.51 o                         
  -4  -4   1        142.81        153.92        10.50 o                         
  -3  -4   1       1922.49       2004.57        35.31 o                         
  -2  -4   1       1006.51        952.65        20.30 o                         
  -1  -4   1        328.26        356.29        14.93 o                         
   0  -4   1       1822.27       1867.05        32.42 o                         
   1  -4   1        597.16        643.72        21.46 o                         
   2  -4   1        417.65        403.87        12.62 o                         
   3  -4   1        897.06        829.33        20.81 o                         
   4  -4   1          4.70         22.75         5.71 o                         
   5  -4   1        777.52        697.54        20.11 o                         
   6  -4   1        515.74        544.88        17.20 o                         
   7  -4   1        174.20        230.45        15.90 o                         
   8  -4   1        596.67        504.17        41.97 o                         
   9  -4   1          2.02         -1.92        20.51 o                         
  10  -4   1        201.35        156.62        31.30 o                         
  11  -4   1        207.99        210.35        35.86 o                         
  12  -4   1         20.58         33.46        25.06 o                         
  13  -4   1         96.08        114.77        32.74 o                         
 -14  -3   1        125.68        168.02        34.54 o                         
 -13  -3   1          1.87         43.77        27.58 o                         
 -12  -3   1        161.98        162.09        32.98 o                         
 -11  -3   1        222.75        241.05        12.72 o                         
 -10  -3   1          4.20         -1.10         6.76 o                         
  -9  -3   1       1139.69       1129.62        27.46 o                         
  -8  -3   1       1419.06       1387.55        28.05 o                         
  -7  -3   1        155.80        176.11        12.63 o                         
  -6  -3   1        403.39        350.99        12.81 o                         
  -5  -3   1         43.40         79.17         7.95 o                         
  -4  -3   1       1775.24       1656.75        29.98 o                         
  -3  -3   1        743.41        795.55        17.44 o                         
  -2  -3   1       3394.15       3304.29        56.53 o                         
  -1  -3   1       6359.93       6872.30       102.09 o                         
   0  -3   1       4091.12       4516.10        68.87 o                         
   1  -3   1        269.20        237.60        17.70 o                         
   2  -3   1         20.90         23.83         5.14 o                         
   3  -3   1       1525.56       1539.24        28.56 o                         
   4  -3   1         14.70          9.13         5.23 o                         
   5  -3   1        352.31        304.26        12.92 o                         
   6  -3   1        384.06        358.76        11.24 o                         
   7  -3   1       1729.66       1701.53        49.65 o                         
   8  -3   1        887.75        870.67        51.81 o                         
   9  -3   1          0.03         19.19        20.99 o                         
  10  -3   1        351.02        294.06        40.54 o                         
  12  -3   1          3.97         24.47        24.82 o                         
  13  -3   1        197.38        244.17        39.70 o                         
 -14  -2   1        113.75        107.57        28.90 o                         
 -13  -2   1         42.10         50.49        26.62 o                         
 -11  -2   1          2.42         12.47        23.27 o                         
 -10  -2   1         24.95         25.15         6.85 o                         
  -9  -2   1        932.60        899.99        41.13 o                         
  -8  -2   1          8.00         31.55         7.04 o                         
  -7  -2   1        640.72        602.95        17.74 o                         
  -6  -2   1        626.71        616.66        27.48 o                         
  -5  -2   1        170.07        151.31         8.93 o                         
  -4  -2   1          4.67         39.66         5.61 o                         
  -3  -2   1       1474.72       1313.11        23.47 o                         
  -2  -2   1        739.89        601.03        13.38 o                         
  -1  -2   1       2975.24       2987.29        46.03 o                         
   0  -2   1       1703.65       1624.13        26.74 o                         
   1  -2   1       2825.50       2733.36        42.32 o                         
   2  -2   1       1497.12       1408.90        24.17 o                         
   3  -2   1        256.47        298.20         8.92 o                         
   4  -2   1          2.49          0.83         4.35 o                         
   5  -2   1        714.53        574.72        18.69 o                         
   6  -2   1         36.20         68.13        11.97 o                         
   7  -2   1       1150.74       1068.58        36.04 o                         
   8  -2   1         42.32         34.82        15.93 o                         
   9  -2   1        278.24        225.82        34.66 o                         
  10  -2   1        468.58        423.10        43.05 o                         
  11  -2   1          8.98         25.78        25.18 o                         
  12  -2   1          1.14         -4.56        24.23 o                         
  13  -2   1        174.82        240.57        40.18 o                         
  14  -2   1          9.38         50.73        28.42 o                         
 -14  -1   1        316.36        459.80        48.69 o                         
 -13  -1   1        457.39        546.03        49.89 o                         
 -11  -1   1        220.35        245.37        35.74 o                         
 -10  -1   1       2632.41       2646.30       102.30 o                         
  -9  -1   1        106.03         86.47        23.75 o                         
  -8  -1   1        867.42        857.83        17.93 o                         
  -7  -1   1       2380.40       2459.48        41.09 o                         
  -6  -1   1       4927.95       5005.71        89.43 o                         
  -5  -1   1        767.15        960.05        19.07 o                         
  -4  -1   1        900.96        977.67        18.40 o                         
  -3  -1   1       6031.28       6523.16       146.28 o                         
  -2  -1   1        820.31        873.11        15.83 o                         
  -1  -1   1        368.16        457.88         9.67 o                         
   0  -1   1         14.51         11.88         4.32 o                         
   1  -1   1        322.29        249.99         7.07 o                         
   2  -1   1        108.88         89.08         9.35 o                         
   3  -1   1       8247.25       8277.13       138.03 o                         
   4  -1   1        135.74        222.20        14.81 o                         
   5  -1   1       3508.68       3565.53        81.75 o                         
   6  -1   1       3209.17       3129.81        74.62 o                         
   7  -1   1       1333.89       1516.11        73.40 o                         
   8  -1   1        247.41        257.29        22.91 o                         
   9  -1   1        892.07        807.11        48.57 o                         
  10  -1   1       1979.28       1806.81        79.63 o                         
  11  -1   1         57.05         76.99        24.23 o                         
  12  -1   1        107.17        108.17        28.18 o                         
  13  -1   1         34.77         74.35        29.26 o                         
  14  -1   1        566.06        763.69        61.40 o                         
 -14   0   1         55.81        100.38        28.30 o                         
 -13   0   1        334.08        308.33        43.65 o                         
 -11   0   1         48.56         34.78        22.07 o                         
 -10   0   1        978.39        939.14        55.05 o                         
  -9   0   1        113.42        103.14        24.23 o                         
  -8   0   1        956.47        982.44        36.08 o                         
  -7   0   1       1545.78       1458.72        47.49 o                         
  -6   0   1        149.11        221.13        19.07 o                         
  -5   0   1       1289.01       1237.99        52.35 o                         
  -4   0   1        232.61        199.31         6.59 o                         
  -3   0   1         34.31         53.70         4.14 o                         
  -2   0   1       2938.98       2885.00        43.20 o                         
   2   0   1        558.21        620.09        23.84 o                         
   3   0   1        510.67        438.21         9.06 o                         
   4   0   1         23.98         91.13         9.96 o                         
   5   0   1         67.09        108.76        14.51 o                         
   6   0   1       1566.25       1401.26        40.70 o                         
   7   0   1        259.58        295.85        20.52 o                         
   8   0   1        506.92        525.83        31.66 o                         
   9   0   1        675.29        596.75        41.37 o                         
  10   0   1          0.24         16.67        19.91 o                         
  11   0   1         37.80         41.37        22.67 o                         
  13   0   1          0.15          7.08        22.67 o                         
  14   0   1        167.48        199.20        34.78 o                         
 -14   1   1        508.84        602.99        53.97 o                         
 -13   1   1        323.93        401.87        46.53 o                         
 -12   1   1        123.44        156.74        33.34 o                         
 -11   1   1        926.71        850.16        55.41 o                         
 -10   1   1        363.83        311.69        38.50 o                         
  -9   1   1        363.43        354.98        35.98 o                         
  -8   1   1       4285.55       4068.80        97.10 o                         
  -7   1   1       2147.85       2489.07        84.91 o                         
  -6   1   1        505.28        436.21        38.92 o                         
  -5   1   1       3795.27       3727.90        95.40 o                         
  -4   1   1        592.05        624.71        21.62 o                         
  -3   1   1       9198.60       9133.08       189.02 o                         
  -2   1   1       2073.29       1986.97        30.17 o                         
   2   1   1       2686.08       2564.44        38.30 o                         
   3   1   1       4127.88       4071.38        60.35 o                         
   4   1   1       7438.38       7206.31       105.51 o                         
   5   1   1       2104.65       2027.86        39.35 o                         
   6   1   1       2152.16       1986.17        39.08 o                         
   7   1   1        296.13        312.46        20.59 o                         
   8   1   1       4143.61       4033.42        95.70 o                         
   9   1   1       2048.53       1948.21        79.27 o                         
  10   1   1        133.62        145.95        27.70 o                         
  11   1   1        885.80        848.72        54.21 o                         
  12   1   1        445.74        430.90        47.85 o                         
  13   1   1         35.26         51.21        24.23 o                         
  14   1   1        548.36        493.86        49.77 o                         
 -14   2   1         69.61        136.84        31.66 o                         
 -13   2   1         49.29         41.73        26.62 o                         
 -12   2   1         21.18         35.86        23.75 o                         
 -11   2   1        149.50        138.04        28.42 o                         
 -10   2   1        217.24        247.65        33.70 o                         
  -9   2   1         26.72         16.43        19.55 o                         
  -8   2   1        793.33        673.81        30.06 o                         
  -7   2   1         33.14         41.37        20.75 o                         
  -6   2   1        603.49        547.34        24.00 o                         
  -5   2   1        810.95        707.31        25.99 o                         
  -4   2   1        290.54        323.76        17.06 o                         
  -3   2   1         86.14         68.34         5.22 o                         
  -2   2   1         28.18         88.38         5.85 o                         
  -1   2   1       1541.49       1597.58        31.47 o                         
   0   2   1        962.27        853.50        37.10 o                         
   1   2   1         16.34         86.85         4.28 o                         
   2   2   1       2463.11       2453.19        66.69 o                         
   3   2   1       1856.88       1777.91        28.54 o                         
   4   2   1        143.79        135.89         7.80 o                         
   5   2   1       1194.82       1225.02        22.37 o                         
   6   2   1        473.29        490.26        12.74 o                         
   7   2   1        233.41        232.71         9.27 o                         
   8   2   1       2782.45       2524.01        42.06 o                         
   9   2   1         13.80          4.56        17.03 o                         
  10   2   1          1.10         21.95        18.83 o                         
  11   2   1        688.58        637.89        47.97 o                         
  12   2   1          4.64         24.58        22.91 o                         
  13   2   1        147.54        195.96        34.78 o                         
  14   2   1        216.94        177.61        34.06 o                         
 -13   3   1         18.50         31.66        25.90 o                         
 -12   3   1          1.11         33.58        24.82 o                         
 -11   3   1         25.25         33.46        23.63 o                         
 -10   3   1        192.50        188.04        31.42 o                         
  -9   3   1        923.48        767.65        48.93 o                         
  -8   3   1       1837.25       1688.42        52.46 o                         
  -7   3   1        243.10        214.10        19.20 o                         
  -6   3   1          6.06          0.18         9.24 o                         
  -5   3   1        127.21        106.13        12.76 o                         
  -4   3   1        146.23        161.23         7.10 o                         
  -3   3   1        293.85        236.16         8.53 o                         
  -2   3   1      13092.55      13103.03       188.87 o                         
  -1   3   1       2087.02       1820.61        28.69 o                         
   0   3   1        138.53         85.18         5.35 o                         
   1   3   1       1114.95        895.78        15.83 o                         
   2   3   1       7220.26       6815.37        99.67 o                         
   3   3   1       9508.76       9288.73       135.38 o                         
   4   3   1       2178.93       2389.43        38.49 o                         
   5   3   1        235.70        247.07        12.72 o                         
   6   3   1        176.04        146.76         8.96 o                         
   7   3   1          1.96          0.54         5.28 o                         
   8   3   1        299.24        290.85        11.45 o                         
   9   3   1        589.01        552.03        16.14 o                         
  10   3   1       1477.71       1421.28        45.80 o                         
  11   3   1        684.77        644.84        49.53 o                         
  12   3   1         47.60         64.28        26.14 o                         
  13   3   1         21.85         22.91        23.75 o                         
  14   3   1          0.33         37.30        24.82 o                         
 -13   4   1          1.51         21.35        24.47 o                         
 -12   4   1        293.92        311.81        47.49 o                         
 -10   4   1        396.82        377.65        46.05 o                         
  -9   4   1        136.96        108.41        27.34 o                         
  -8   4   1         13.95         15.23        19.19 o                         
  -7   4   1        392.57        362.33        22.89 o                         
  -6   4   1        566.37        555.93        24.55 o                         
  -5   4   1         52.96         36.07         5.21 o                         
  -4   4   1        255.86        233.12         9.39 o                         
  -3   4   1        187.81        156.45         8.03 o                         
  -2   4   1        609.67        610.09        13.59 o                         
  -1   4   1        365.66        311.17         9.51 o                         
   0   4   1        428.64        383.64        10.40 o                         
   1   4   1        541.10        482.80        11.50 o                         
   2   4   1       4751.33       4751.20        71.41 o                         
   3   4   1        157.42        169.74         8.75 o                         
   4   4   1       4993.95       4992.36        76.15 o                         
   5   4   1        230.32        200.81        11.21 o                         
   6   4   1        483.12        386.72        13.04 o                         
   7   4   1        219.85        259.91        11.60 o                         
   8   4   1        106.74        103.27         8.80 o                         
   9   4   1        196.86        199.63        12.58 o                         
  10   4   1        904.48        883.87        23.78 o                         
  11   4   1        154.42        165.50        12.04 o                         
  12   4   1        422.99        407.25        30.59 o                         
  13   4   1         22.11         39.58        26.02 o                         
  14   4   1        280.75        339.51        45.81 o                         
 -12   5   1         21.58         47.97        27.10 o                         
 -11   5   1        104.72        118.73        31.42 o                         
 -10   5   1        100.18        103.14        28.06 o                         
  -9   5   1        466.52        431.14        45.45 o                         
  -8   5   1        403.34        445.77        40.18 o                         
  -7   5   1         44.98         36.03        16.07 o                         
  -6   5   1         13.95         27.25         6.37 o                         
  -5   5   1       1003.29       1053.54        21.82 o                         
  -4   5   1       1398.53       1321.34        24.72 o                         
  -3   5   1       1859.51       2026.40        34.42 o                         
  -2   5   1       1436.07       1306.58        24.19 o                         
  -1   5   1        135.60        180.69         9.69 o                         
   0   5   1        420.02        464.13        12.56 o                         
   1   5   1          3.73         12.11         5.28 o                         
   2   5   1          7.10         55.03         6.48 o                         
   3   5   1       1825.17       1792.46        31.54 o                         
   4   5   1        601.29        656.16        17.00 o                         
   5   5   1       1128.84       1328.19        26.35 o                         
   6   5   1        662.05        748.41        18.62 o                         
   7   5   1       1542.26       1446.45        28.88 o                         
   8   5   1         26.67         39.03         8.08 o                         
   9   5   1          4.91         10.29         7.47 o                         
  10   5   1        303.24        289.39        15.88 o                         
  11   5   1        549.13        519.39        19.68 o                         
  12   5   1        292.97        294.87        39.27 o                         
  13   5   1          0.19         50.56        11.37 o                         
  14   5   1          8.59          4.00        12.77 o                         
 -12   6   1         69.11         98.70        31.18 o                         
 -11   6   1        306.55        328.12        47.13 o                         
 -10   6   1        350.99        336.15        43.89 o                         
  -9   6   1         29.61         67.40        24.94 o                         
  -8   6   1          1.48        -11.75        19.55 o                         
  -7   6   1         23.09         13.83         7.48 o                         
  -6   6   1         51.08         38.01         6.94 o                         
  -5   6   1        206.09        180.64        10.38 o                         
  -4   6   1        789.00        859.04        19.49 o                         
  -3   6   1       1385.51       1358.86        26.04 o                         
  -2   6   1        863.04        807.28        18.36 o                         
  -1   6   1        223.34        246.43        12.19 o                         
   0   6   1         22.86          4.97         6.00 o                         
   1   6   1         42.08         69.94         7.70 o                         
   2   6   1        265.21        288.35        12.48 o                         
   3   6   1        588.42        558.65        21.64 o                         
   4   6   1       1267.39       1190.00        24.70 o                         
   5   6   1        802.86        858.68        20.47 o                         
   6   6   1       4635.22       4544.93        72.84 o                         
   7   6   1        302.85        333.60        16.23 o                         
   8   6   1          1.09          5.28         7.92 o                         
   9   6   1         83.04        100.06        12.36 o                         
  10   6   1        143.85        157.70        20.27 o                         
  11   6   1        731.55        634.29        30.36 o                         
  12   6   1        121.04        163.31        15.88 o                         
  13   6   1        120.14        147.33        23.03 o                         
  14   6   1        124.98        236.78        47.55 o                         
 -11   7   1        359.15        447.09        50.73 o                         
 -10   7   1        411.63        484.74        50.61 o                         
  -9   7   1          8.29        -14.75        22.79 o                         
  -8   7   1         49.05         31.99        11.24 o                         
  -7   7   1         57.59         56.54        12.51 o                         
  -6   7   1        585.33        574.00        17.12 o                         
  -5   7   1       1300.56       1192.17        25.60 o                         
  -4   7   1       1179.70       1269.13        26.45 o                         
  -3   7   1        760.48        734.46        18.79 o                         
  -2   7   1       1055.07       1068.61        23.17 o                         
  -1   7   1        405.01        426.08        14.11 o                         
   0   7   1       3029.51       3381.50        55.02 o                         
   1   7   1        744.49        697.82        17.97 o                         
   2   7   1        443.59        404.69        17.76 o                         
   3   7   1       4727.13       5022.38        78.81 o                         
   4   7   1        314.05        354.57        14.52 o                         
   5   7   1       1539.00       1419.73        45.02 o                         
   6   7   1        342.88        343.74        18.89 o                         
   7   7   1        767.04        871.22        23.32 o                         
   8   7   1       1330.21       1284.05        29.39 o                         
   9   7   1        399.21        391.41        19.41 o                         
  10   7   1         92.06        101.31        12.87 o                         
  11   7   1         66.20         91.65        12.56 o                         
  12   7   1          9.13          6.84        28.12 o                         
  13   7   1        454.88        436.57        71.00 o                         
  14   7   1        362.43        265.28        29.14 o                         
 -10   8   1        233.71        307.97        47.97 o                         
  -9   8   1        182.45        257.72        43.17 o                         
  -8   8   1          0.85         11.77         9.28 o                         
  -7   8   1        614.21        615.59        21.16 o                         
  -6   8   1        418.70        455.02        19.07 o                         
  -5   8   1        232.57        224.43        13.46 o                         
  -4   8   1          2.65         12.84         9.04 o                         
  -3   8   1         90.79        116.38        10.34 o                         
  -2   8   1        191.08        184.80        19.59 o                         
  -1   8   1        386.60        335.03        17.88 o                         
   0   8   1       1733.31       1906.49        36.96 o                         
   1   8   1        113.03        116.75         9.82 o                         
   2   8   1        507.38        438.89        15.59 o                         
   3   8   1        469.73        586.15        17.80 o                         
   4   8   1          4.40          0.47         7.46 o                         
   5   8   1       1056.10       1000.08        24.63 o                         
   6   8   1        247.65        253.52        17.02 o                         
   7   8   1        789.82        854.90        25.79 o                         
   8   8   1        647.56        612.10        29.57 o                         
   9   8   1        287.36        273.88        25.96 o                         
  10   8   1        172.89        210.83        21.61 o                         
  11   8   1         68.27         66.15        16.82 o                         
  12   8   1        177.01        196.68        29.50 o                         
  13   8   1        353.10        344.73        61.94 o                         
  -9   9   1        141.62        146.07        33.22 o                         
  -8   9   1          2.20        -12.02        12.02 o                         
  -7   9   1         40.58         40.87        11.88 o                         
  -6   9   1         19.25         37.11        15.93 o                         
  -5   9   1        113.11        114.86        12.99 o                         
  -4   9   1        374.49        393.17        27.33 o                         
  -3   9   1        804.85        827.71        23.51 o                         
  -2   9   1         91.29        101.74        10.80 o                         
  -1   9   1        738.20        776.94        24.74 o                         
   0   9   1         12.07          8.89         8.38 o                         
   1   9   1        650.85        695.08        20.79 o                         
   2   9   1        582.53        526.00        21.34 o                         
   3   9   1        180.74        194.47        16.44 o                         
   4   9   1         43.32         72.61        13.92 o                         
   5   9   1       1176.14       1127.91        33.09 o                         
   6   9   1         39.83         65.49        13.10 o                         
   7   9   1        741.46        740.28        31.82 o                         
   8   9   1         99.26        116.53        18.93 o                         
   9   9   1         59.36         38.34        16.58 o                         
  10   9   1        238.69        260.24        25.23 o                         
  11   9   1          9.85          0.35        25.12 o                         
  12   9   1         69.83         46.00        17.70 o                         
  13   9   1        141.54        181.37        22.98 o                         
  -8  10   1         16.30         -6.44        43.65 o                         
  -7  10   1         54.30         74.62        25.84 o                         
  -6  10   1         22.60         38.70        17.15 o                         
  -5  10   1         24.88         16.71        15.53 o                         
  -4  10   1        191.86        210.22        21.32 o                         
  -3  10   1         11.92         -0.69        13.93 o                         
  -2  10   1        118.56        145.01        15.80 o                         
  -1  10   1        666.94        816.09        67.02 o                         
   0  10   1          7.59         20.15        11.57 o                         
   1  10   1        503.46        478.10        32.66 o                         
   2  10   1         77.84         83.09        20.52 o                         
   3  10   1          0.72         10.36        10.94 o                         
   4  10   1         61.49         39.48        15.38 o                         
   5  10   1         18.41         42.63        13.02 o                         
   6  10   1        166.14        200.10        26.28 o                         
   7  10   1        365.44        370.14        28.94 o                         
   8  10   1        317.02        307.33        28.37 o                         
   9  10   1        116.34        108.86        20.54 o                         
  10  10   1         17.52         13.61        17.17 o                         
  11  10   1        344.01        281.23        37.54 o                         
  12  10   1        371.01        422.86        51.45 o                         
  -7  11   1         27.96         -7.08        18.71 o                         
  -6  11   1         11.53         -1.17        49.17 o                         
  -5  11   1         30.63         19.97        17.75 o                         
  -4  11   1         17.06          0.98        15.11 o                         
  -3  11   1          8.64         -1.67        15.40 o                         
  -2  11   1          1.19         -9.63        15.15 o                         
  -1  11   1          3.68          0.58        14.70 o                         
   0  11   1         61.11         84.33        19.31 o                         
   1  11   1        175.20        282.00        32.44 o                         
   2  11   1          1.70         -0.91        22.06 o                         
   3  11   1         36.81         44.53        13.72 o                         
   4  11   1         74.70        104.79        15.22 o                         
   5  11   1         24.67         34.03        14.07 o                         
   6  11   1          1.03         39.95        18.16 o                         
   7  11   1          0.65         22.82        17.71 o                         
   8  11   1         15.68          0.12        17.03 o                         
   9  11   1         58.09         50.36        29.50 o                         
  10  11   1         21.77         33.19        18.93 o                         
  11  11   1         28.01         35.63        19.22 o                         
  12  11   1         14.25        -20.03        22.19 o                         
  -6  12   1        232.26        165.02        28.30 o                         
  -5  12   1        993.01       1004.92       169.94 o                         
  -4  12   1        275.83        254.50        26.39 o                         
  -3  12   1         47.86         71.74        19.56 o                         
  -2  12   1        105.38         76.71        19.58 o                         
  -1  12   1         39.91         34.02        21.83 o                         
   0  12   1        699.28        665.25        42.27 o                         
   1  12   1        984.26        958.09        32.84 o                         
   2  12   1         16.12         17.96        34.76 o                         
   3  12   1        331.99        318.57        27.47 o                         
   4  12   1        156.05        151.47        31.42 o                         
   5  12   1         64.92         73.85        20.72 o                         
   6  12   1          6.97          0.35        17.79 o                         
   7  12   1          0.08        -17.49        17.49 o                         
   8  12   1         10.29         11.43        18.87 o                         
   9  12   1         38.89         36.08        19.61 o                         
  10  12   1        111.43        120.02        23.09 o                         
  -4  13   1         96.02        110.27        21.23 o                         
  -3  13   1        179.00        181.16        24.70 o                         
  -2  13   1         48.67         27.16        19.13 o                         
  -1  13   1         86.38         59.75        20.44 o                         
   0  13   1        373.66        347.62        60.50 o                         
   1  13   1         74.41         54.53        32.20 o                         
   2  13   1        197.18        194.83        35.86 o                         
   3  13   1        519.43        527.71        88.27 o                         
   4  13   1          0.32        -17.85        17.85 o                         
   5  13   1        121.13        148.45        30.58 o                         
   6  13   1        131.96        143.04        24.29 o                         
   7  13   1          0.44         -3.73        19.44 o                         
   8  13   1        256.55        230.07        27.70 o                         
   9  13   1        145.47        135.96        28.25 o                         
  -1  14   1        263.14        221.39        26.78 o                         
   0  14   1        104.32         58.58        45.57 o                         
   1  14   1         50.84         36.34        30.10 o                         
   2  14   1        216.48        177.58        41.61 o                         
   3  14   1        136.45        118.22        34.48 o                         
   4  14   1         17.79         14.29        50.91 o                         
   5  14   1          2.44        -23.83        36.22 o                         
   6  14   1          1.43        -23.55        39.40 o                         
   7  14   1          7.12        -13.50        28.60 o                         
  -5 -13   2         69.06         62.26        30.82 o                         
  -4 -13   2         19.83         26.12        23.22 o                         
  -3 -13   2         10.04        -20.43        20.43 o                         
  -2 -13   2         97.94         91.24        29.14 o                         
  -1 -13   2         15.73         -9.26        20.33 o                         
   0 -13   2          0.44        -10.66        19.43 o                         
  -8 -12   2          9.64         -6.81        20.92 o                         
  -7 -12   2         62.08         39.27        22.39 o                         
  -6 -12   2        145.99        120.37        25.61 o                         
  -5 -12   2         11.69         -3.12        23.27 o                         
  -4 -12   2         95.29        106.14        40.89 o                         
  -3 -12   2         31.38         13.56        25.96 o                         
  -2 -12   2          4.11          1.23        19.39 o                         
  -1 -12   2         52.81         41.77        35.26 o                         
   0 -12   2          0.33         12.46        19.85 o                         
   1 -12   2         58.98          5.71        56.25 o                         
   2 -12   2         95.83         96.95        23.11 o                         
   3 -12   2         34.98          9.14        28.36 o                         
 -10 -11   2        358.58        375.85        45.93 o                         
  -9 -11   2         86.18         26.52        21.47 o                         
  -8 -11   2          6.06         13.78        20.62 o                         
  -7 -11   2         64.79         75.91        27.70 o                         
  -6 -11   2        240.86        208.07        35.20 o                         
  -5 -11   2        398.13        422.34        35.95 o                         
  -4 -11   2        563.41        675.29        40.45 o                         
  -3 -11   2          9.29         11.69        18.45 o                         
  -2 -11   2        350.18        363.09        32.48 o                         
  -1 -11   2        248.39        253.17        27.72 o                         
   0 -11   2          1.34          3.48        26.38 o                         
   1 -11   2        274.34        313.49        45.21 o                         
   2 -11   2        101.85        118.51        38.44 o                         
   3 -11   2        143.93        149.38        25.65 o                         
   4 -11   2        632.78        579.31        36.66 o                         
   5 -11   2         11.71         19.85        17.61 o                         
 -11 -10   2        391.42        321.79        35.98 o                         
 -10 -10   2        330.69        384.59        34.93 o                         
  -9 -10   2          8.05          0.35        18.96 o                         
  -8 -10   2        250.44        221.74        28.40 o                         
  -7 -10   2        126.32        146.97        31.30 o                         
  -6 -10   2          4.33          3.63        19.68 o                         
  -5 -10   2        641.21        662.10        38.76 o                         
  -4 -10   2        177.68        221.73        25.60 o                         
  -3 -10   2        358.77        383.08        31.57 o                         
  -2 -10   2        551.55        553.53        33.58 o                         
  -1 -10   2         81.64         86.53        19.99 o                         
   0 -10   2        111.19        121.66        21.78 o                         
   1 -10   2        512.71        569.12        33.66 o                         
   2 -10   2         56.06         55.95        18.54 o                         
   3 -10   2        409.60        365.56        30.23 o                         
   4 -10   2        451.56        443.10        44.67 o                         
   5 -10   2         27.16         20.87        21.11 o                         
   6 -10   2        697.40        698.81        67.16 o                         
   7 -10   2        422.16        495.55        80.53 o                         
 -12  -9   2         73.67         84.29        20.41 o                         
 -11  -9   2          2.40          2.50        17.00 o                         
 -10  -9   2         18.57          9.01        19.91 o                         
  -9  -9   2          5.77        -10.44        18.53 o                         
  -8  -9   2         10.70         24.26        18.53 o                         
  -7  -9   2        122.90        161.12        23.28 o                         
  -6  -9   2        145.74        189.69        30.70 o                         
  -5  -9   2        249.75        238.06        24.97 o                         
  -4  -9   2        186.59        215.06        31.67 o                         
  -3  -9   2          1.96         -6.39        18.90 o                         
  -2  -9   2         80.01         60.56        23.03 o                         
  -1  -9   2         33.76         42.23        16.61 o                         
   0  -9   2        140.02        161.66        16.87 o                         
   1  -9   2        124.90        165.14        20.89 o                         
   2  -9   2        258.68        290.40        25.97 o                         
   3  -9   2       1363.04       1328.84        46.38 o                         
   4  -9   2        155.16        162.09        36.82 o                         
   5  -9   2         65.76         70.61        17.99 o                         
   6  -9   2          5.45         -7.47        15.05 o                         
   7  -9   2          3.87        -14.39        14.90 o                         
   8  -9   2        130.97        138.23        20.99 o                         
 -12  -8   2          5.35         10.25        16.23 o                         
 -11  -8   2          5.72         -4.64        16.15 o                         
 -10  -8   2          1.54        -11.23        18.25 o                         
  -9  -8   2         93.48         79.02        19.18 o                         
  -8  -8   2          9.56         17.10        19.01 o                         
  -7  -8   2        129.35        142.29        21.53 o                         
  -6  -8   2        384.23        422.49        30.34 o                         
  -5  -8   2         47.87         54.75        16.69 o                         
  -4  -8   2          1.80         15.53        13.12 o                         
  -3  -8   2         89.29        113.40        14.37 o                         
  -2  -8   2        181.04        171.79        15.89 o                         
  -1  -8   2        809.99        747.79        27.02 o                         
   0  -8   2        108.80        126.13        15.33 o                         
   1  -8   2        222.31        274.44        20.06 o                         
   2  -8   2        313.42        317.59        25.20 o                         
   3  -8   2        647.85        653.54        31.34 o                         
   4  -8   2          3.54          0.54        10.15 o                         
   5  -8   2         57.59         61.71        11.60 o                         
   6  -8   2          0.83         10.89        18.48 o                         
   7  -8   2         24.67         19.15        14.44 o                         
   8  -8   2         30.56         23.24        15.38 o                         
   9  -8   2         11.39          1.45        15.62 o                         
 -13  -7   2          0.53         -3.98        15.27 o                         
 -12  -7   2        478.48        486.00        31.28 o                         
 -11  -7   2        137.99        122.96        20.59 o                         
 -10  -7   2         41.93         61.17        18.06 o                         
  -9  -7   2        208.39        225.56        25.12 o                         
  -8  -7   2        167.66        208.61        23.00 o                         
  -7  -7   2         78.84         99.63        19.21 o                         
  -6  -7   2        253.78        250.78        23.17 o                         
  -5  -7   2          7.32         21.51        11.20 o                         
  -4  -7   2        559.76        615.22        20.72 o                         
  -3  -7   2        680.56        666.89        21.15 o                         
  -2  -7   2          3.62         16.70         9.55 o                         
  -1  -7   2        946.69       1089.64        36.04 o                         
   0  -7   2        160.55        130.62        13.29 o                         
   1  -7   2        190.10        179.68        12.42 o                         
   2  -7   2       1003.53       1139.38        26.87 o                         
   3  -7   2         68.57         68.65         9.92 o                         
   4  -7   2        515.88        477.67        18.62 o                         
   5  -7   2        169.16        212.58        28.59 o                         
   6  -7   2         67.64         77.90        19.55 o                         
   7  -7   2        379.98        385.06        35.89 o                         
   8  -7   2        311.00        389.12        45.36 o                         
   9  -7   2          6.40         -3.78        11.97 o                         
  10  -7   2         73.74         55.65        31.06 o                         
 -13  -6   2        118.95        138.14        19.07 o                         
 -12  -6   2        555.51        469.83        37.12 o                         
 -11  -6   2          9.43         18.93        15.72 o                         
 -10  -6   2        347.02        382.97        27.44 o                         
  -9  -6   2         27.62         27.62        13.07 o                         
  -8  -6   2          1.70          6.08        10.30 o                         
  -7  -6   2        656.14        651.25        24.07 o                         
  -6  -6   2        448.20        458.20        21.31 o                         
  -5  -6   2       1287.47       1326.78        29.61 o                         
  -4  -6   2       3461.18       3889.76        79.64 o                         
  -3  -6   2        827.11        815.21        22.32 o                         
  -2  -6   2        985.30       1031.70        29.31 o                         
  -1  -6   2        838.49        980.35        27.52 o                         
   0  -6   2          0.07         16.47         7.38 o                         
   1  -6   2       1532.14       1619.22        32.27 o                         
   2  -6   2       4614.55       5014.84       102.70 o                         
   3  -6   2         16.31         31.07         7.47 o                         
   4  -6   2        378.85        344.13        16.70 o                         
   5  -6   2        394.62        413.65        22.16 o                         
   6  -6   2          8.21         21.52        10.81 o                         
   7  -6   2        234.72        253.31        17.59 o                         
   8  -6   2        181.42        241.74        19.52 o                         
   9  -6   2        210.61        245.37        17.51 o                         
  10  -6   2        323.37        353.18        51.81 o                         
  11  -6   2          0.03         29.26        28.30 o                         
 -14  -5   2          6.41          3.75        12.47 o                         
 -13  -5   2         79.26         85.38        15.95 o                         
 -12  -5   2        186.54        219.82        27.31 o                         
 -11  -5   2          4.40         28.38         9.88 o                         
 -10  -5   2        141.40        149.96        14.00 o                         
  -9  -5   2        358.46        352.74        19.07 o                         
  -8  -5   2         28.20         52.70        11.36 o                         
  -7  -5   2        965.96        955.37        30.30 o                         
  -6  -5   2          2.78         11.17         7.69 o                         
  -5  -5   2         51.12         53.64         8.73 o                         
  -4  -5   2        276.56        317.65        14.23 o                         
  -3  -5   2        134.37        179.07        12.13 o                         
  -2  -5   2        467.50        440.43        21.67 o                         
  -1  -5   2        247.85        240.21        12.77 o                         
   0  -5   2         42.08         48.76         7.85 o                         
   1  -5   2        538.03        520.00        15.99 o                         
   2  -5   2        338.16        315.92        13.48 o                         
   3  -5   2        597.42        554.78        16.30 o                         
   4  -5   2        211.86        213.76        13.24 o                         
   5  -5   2         44.42         84.33         9.26 o                         
   6  -5   2        611.66        576.78        24.67 o                         
   7  -5   2        220.02        255.36        14.59 o                         
   8  -5   2          0.35         12.10        10.26 o                         
   9  -5   2        156.60        168.26        34.54 o                         
  10  -5   2         35.73         36.82        28.30 o                         
  11  -5   2          7.74          3.24        26.62 o                         
  12  -5   2        139.02         82.75        32.26 o                         
 -14  -4   2         53.55         66.92        30.34 o                         
 -13  -4   2         16.25         -7.56        25.54 o                         
 -12  -4   2        164.26        180.20        16.58 o                         
 -11  -4   2        167.80        183.53        18.73 o                         
 -10  -4   2         72.93         83.46        11.54 o                         
  -9  -4   2         68.47         79.53        11.09 o                         
  -8  -4   2        321.15        312.48        21.47 o                         
  -7  -4   2        482.32        462.89        16.50 o                         
  -6  -4   2        292.70        274.92        15.59 o                         
  -5  -4   2       1799.87       1769.35        34.43 o                         
  -4  -4   2         10.24         30.09         7.45 o                         
  -3  -4   2        442.16        487.00        15.80 o                         
  -2  -4   2       4961.81       5354.58        83.21 o                         
  -1  -4   2        522.81        475.44        15.37 o                         
   0  -4   2       3995.99       3964.62        63.24 o                         
   1  -4   2       3795.34       3921.68        62.63 o                         
   2  -4   2          7.78         33.12         6.99 o                         
   3  -4   2        438.90        421.34        13.96 o                         
   4  -4   2       1432.67       1390.97        27.14 o                         
   5  -4   2         99.75        114.99        14.07 o                         
   6  -4   2        474.50        441.29        14.17 o                         
   7  -4   2         50.26         60.69        10.13 o                         
   8  -4   2         78.10        101.89        11.89 o                         
   9  -4   2         38.30         40.78        24.11 o                         
  10  -4   2        142.88        141.99        30.34 o                         
  11  -4   2         18.20          1.20        23.87 o                         
  12  -4   2         22.97         14.27        24.70 o                         
 -14  -3   2        136.40        144.75        35.02 o                         
 -13  -3   2        119.63        168.14        35.98 o                         
 -12  -3   2          4.74         16.45        10.10 o                         
 -11  -3   2        281.52        274.22        14.15 o                         
 -10  -3   2        347.84        325.68        15.81 o                         
  -9  -3   2         46.21         76.60         9.68 o                         
  -8  -3   2       1515.61       1374.60        35.43 o                         
  -7  -3   2         35.80         90.42         8.76 o                         
  -6  -3   2        483.20        470.99        15.11 o                         
  -5  -3   2        442.23        485.18        21.05 o                         
  -4  -3   2        185.71        210.61        22.80 o                         
  -3  -3   2       1856.38       1825.78        32.96 o                         
  -2  -3   2        659.49        874.97        22.60 o                         
  -1  -3   2        260.94        520.06        19.59 o                         
   0  -3   2       5455.85       5428.35        73.98 o                         
   1  -3   2       1191.03       1205.23        24.29 o                         
   2  -3   2       2092.98       2048.08        35.21 o                         
   3  -3   2        273.61        259.50        11.06 o                         
   4  -3   2        375.98        345.21        11.98 o                         
   5  -3   2        428.03        459.58        13.63 o                         
   6  -3   2       1101.34       1082.95        22.11 o                         
   7  -3   2         41.72         96.11         9.49 o                         
   8  -3   2        978.58        877.86        52.05 o                         
   9  -3   2        442.97        384.48        41.01 o                         
  10  -3   2         65.98         95.94        28.42 o                         
  11  -3   2        210.39        273.91        42.93 o                         
  12  -3   2         67.63         88.15        29.02 o                         
  13  -3   2         39.04         63.56        28.06 o                         
 -14  -2   2         60.01         93.78        30.82 o                         
 -13  -2   2         34.35         49.41        27.58 o                         
 -12  -2   2         82.17        115.85        31.66 o                         
 -11  -2   2         28.11         45.75         9.69 o                         
 -10  -2   2        347.92        349.09        14.47 o                         
  -9  -2   2        898.34        757.36        20.86 o                         
  -8  -2   2        153.75        161.28        12.81 o                         
  -7  -2   2        442.98        504.48        14.94 o                         
  -6  -2   2        939.03       1055.75        22.41 o                         
  -5  -2   2       1001.17       1001.76        21.45 o                         
  -4  -2   2       3503.35       3934.58        61.97 o                         
  -3  -2   2        622.85        908.41        18.99 o                         
  -2  -2   2        980.62        943.06        18.92 o                         
  -1  -2   2      39381.80      43352.00      1060.27 o                         
   0  -2   2     114428.38     118467.12      2529.48 o                         
   1  -2   2        799.71        742.04        25.20 o                         
   2  -2   2       2563.82       2743.02        43.75 o                         
   3  -2   2       1761.32       2172.75        36.03 o                         
   4  -2   2       1716.72       1609.34        28.41 o                         
   5  -2   2        516.45        608.94        14.47 o                         
   6  -2   2       1727.40       1788.52        32.47 o                         
   7  -2   2        190.72        161.37        17.98 o                         
   8  -2   2        873.43        762.73        47.13 o                         
   9  -2   2         15.92         28.42        20.87 o                         
  10  -2   2        263.88        276.79        39.22 o                         
  11  -2   2        196.39        227.86        39.22 o                         
  12  -2   2          2.30         34.54        25.18 o                         
  13  -2   2         21.22         44.97        28.30 o                         
 -14  -1   2        139.37        182.29        35.02 o                         
 -13  -1   2         21.56         39.46        24.35 o                         
 -12  -1   2        116.78        107.57        32.50 o                         
 -11  -1   2          0.83          3.84        22.91 o                         
 -10  -1   2         24.96         54.21        24.70 o                         
  -9  -1   2       1306.74       1212.81        26.76 o                         
  -8  -1   2         26.01         37.62         7.79 o                         
  -7  -1   2        111.30        114.90         8.83 o                         
  -6  -1   2       1272.09       1290.82        24.73 o                         
  -5  -1   2        145.38        116.81        13.69 o                         
  -4  -1   2        100.66        111.75         7.45 o                         
  -3  -1   2        516.88        521.85        12.60 o                         
  -2  -1   2          5.77         38.22         5.18 o                         
  -1  -1   2       2662.93       2519.39        39.61 o                         
   0  -1   2       3575.74       3491.48        53.12 o                         
   1  -1   2        991.72       1225.48        21.39 o                         
   2  -1   2       3374.86       2978.23        52.81 o                         
   3  -1   2        219.71        202.17         8.33 o                         
   4  -1   2          2.73         -4.30         4.30 o                         
   5  -1   2        314.97        246.50        12.50 o                         
   6  -1   2         51.61         42.30         6.53 o                         
   7  -1   2       1468.82       1329.47        41.08 o                         
   8  -1   2        152.75        133.78        16.53 o                         
   9  -1   2        165.11        161.90        27.46 o                         
  10  -1   2        753.28        784.68        52.89 o                         
  11  -1   2          1.29        -19.19        19.55 o                         
  12  -1   2         53.96         72.80        28.30 o                         
  13  -1   2         72.39         80.83        29.86 o                         
  14  -1   2          4.19         36.46        27.34 o                         
 -14   0   2          0.48         -2.16        21.95 o                         
 -13   0   2         26.26          6.36        22.19 o                         
 -12   0   2         27.01         20.15        23.27 o                         
 -11   0   2        270.45        251.37        40.30 o                         
 -10   0   2        602.42        531.87        45.69 o                         
  -9   0   2         62.51         59.84        22.79 o                         
  -8   0   2         75.25        101.72        16.44 o                         
  -7   0   2        201.57        162.01        11.28 o                         
  -6   0   2        145.86        107.21         8.55 o                         
  -5   0   2        241.04        251.47        16.97 o                         
  -4   0   2          7.44         19.45         4.62 o                         
  -3   0   2        301.04        423.02        15.44 o                         
  -2   0   2        374.77        355.29         9.41 o                         
  -1   0   2       2620.21       2565.91        59.56 o                         
   0   0   2         71.07        106.72         8.37 o                         
   1   0   2       4217.13       4096.08        63.25 o                         
   2   0   2        251.29        265.70         7.87 o                         
   3   0   2        268.55        359.88        10.15 o                         
   4   0   2         81.67        118.11        11.16 o                         
   5   0   2        507.24        518.40        12.14 o                         
   6   0   2        314.62        243.87        18.91 o                         
   7   0   2          8.77         56.01        18.47 o                         
   8   0   2         19.64         16.95        10.91 o                         
   9   0   2         17.59         26.26        19.19 o                         
  10   0   2        566.70        498.65        42.45 o                         
  11   0   2        265.72        242.49        34.18 o                         
  12   0   2         40.37         51.33        29.98 o                         
  13   0   2          7.62         17.99        24.23 o                         
  14   0   2          0.53         21.47        25.06 o                         
 -14   1   2         10.55         29.86        23.03 o                         
 -13   1   2        322.55        262.76        42.21 o                         
 -12   1   2         44.33         38.14        23.75 o                         
 -11   1   2         60.41         69.68        25.30 o                         
 -10   1   2        474.53        402.11        41.25 o                         
  -9   1   2         34.74         40.18        21.35 o                         
  -8   1   2        449.07        471.46        26.84 o                         
  -7   1   2       1904.78       1699.24        73.51 o                         
  -6   1   2         61.42         73.90        13.48 o                         
  -5   1   2       1132.89       1218.03        26.57 o                         
  -4   1   2        850.60        769.14        18.39 o                         
  -3   1   2         89.83         91.62         8.72 o                         
  -2   1   2       2018.38       2207.33        36.37 o                         
  -1   1   2       1239.35       1315.94        86.80 o                         
   0   1   2        102.53         81.22         5.70 o                         
   1   1   2       1874.55       1608.39        25.05 o                         
   2   1   2        526.15        579.52        27.18 o                         
   3   1   2          2.36         57.24         9.99 o                         
   4   1   2        328.50        263.95         7.96 o                         
   5   1   2          3.57         25.44         6.11 o                         
   6   1   2        730.48        704.84        15.11 o                         
   7   1   2        496.69        432.35        14.15 o                         
   8   1   2        441.96        454.82        24.78 o                         
   9   1   2        446.07        409.07        35.98 o                         
  10   1   2         52.89         35.98        21.23 o                         
  11   1   2         71.99         39.34        23.39 o                         
  12   1   2        255.57        334.12        65.36 o                         
  13   1   2         18.65         48.33        24.70 o                         
  14   1   2         45.05         65.48        27.82 o                         
 -14   2   2         11.22         42.93        26.26 o                         
 -13   2   2        434.80        431.02        47.49 o                         
 -12   2   2        260.06        329.56        42.33 o                         
 -11   2   2       1631.37       1605.22        77.35 o                         
 -10   2   2        490.79        461.36        42.45 o                         
  -9   2   2        104.15        134.92        25.90 o                         
  -8   2   2       1601.46       1551.47        47.57 o                         
  -7   2   2        181.27        234.46        33.22 o                         
  -6   2   2        765.97        718.66        27.93 o                         
  -5   2   2       3320.61       3549.93        81.79 o                         
  -4   2   2        467.34        500.38        11.84 o                         
  -3   2   2      13593.56      14301.00       286.74 o                         
  -2   2   2      26893.10      28157.43      1049.00 o                         
  -1   2   2         53.56         80.12         7.05 o                         
   0   2   2       6639.28       6621.58       110.31 o                         
   1   2   2       7872.05       7737.39       111.35 o                         
   2   2   2         80.95         77.06         9.91 o                         
   3   2   2      31712.93      39322.30      4016.28 o                         
   4   2   2       9180.27      10115.74       147.11 o                         
   5   2   2        525.39        526.95        12.79 o                         
   6   2   2       3998.75       4019.37        62.15 o                         
   7   2   2        367.25        425.83        12.56 o                         
   8   2   2        271.63        239.42         9.65 o                         
   9   2   2       1392.24       1361.09        36.42 o                         
  10   2   2        180.80        179.05        28.78 o                         
  11   2   2        737.67        616.66        47.25 o                         
  12   2   2       1446.25       1457.59        73.28 o                         
  13   2   2        391.75        477.19        47.61 o                         
  14   2   2        406.48        420.46        49.65 o                         
 -13   3   2        109.26        143.67        32.26 o                         
 -12   3   2        134.97        120.41        29.62 o                         
 -11   3   2        407.41        421.54        44.13 o                         
 -10   3   2         17.78         21.59        20.63 o                         
  -9   3   2        399.32        334.36        36.10 o                         
  -8   3   2        947.23        854.12        34.60 o                         
  -7   3   2          5.03          5.69        10.76 o                         
  -6   3   2        470.14        464.07        22.43 o                         
  -5   3   2        730.35        622.76        16.58 o                         
  -4   3   2         76.49        114.97         7.57 o                         
  -3   3   2       2445.96       2586.88        46.02 o                         
  -2   3   2       4455.59       4191.63        62.30 o                         
  -1   3   2       2079.63       2114.83        32.46 o                         
   0   3   2       4528.54       4313.62        81.19 o                         
   1   3   2         35.54         76.00         6.39 o                         
   2   3   2        734.77        661.56        14.92 o                         
   3   3   2       1654.41       1765.01        28.72 o                         
   4   3   2        453.30        498.51        20.94 o                         
   5   3   2       1353.43       1240.85        27.55 o                         
   6   3   2        273.20        265.23        15.75 o                         
   7   3   2          7.44         16.81         9.07 o                         
   8   3   2       1828.13       1734.81        31.76 o                         
   9   3   2         62.05         90.21         7.76 o                         
  10   3   2         28.12         34.92        10.04 o                         
  11   3   2        853.13        748.70        51.21 o                         
  12   3   2        222.19        207.23        33.70 o                         
  13   3   2        367.02        383.88        45.09 o                         
  14   3   2        283.78        349.71        45.69 o                         
 -13   4   2        144.38        229.18        38.98 o                         
 -12   4   2        160.75        189.60        35.62 o                         
 -11   4   2        483.34        495.30        53.01 o                         
 -10   4   2         44.13         56.13        25.06 o                         
  -9   4   2          8.50          3.12        20.15 o                         
  -8   4   2         51.84         57.80        21.47 o                         
  -7   4   2        107.86        117.48        15.18 o                         
  -6   4   2         36.39         32.77        11.11 o                         
  -5   4   2         88.59        147.45         7.60 o                         
  -4   4   2       1125.17       1069.49        20.26 o                         
  -3   4   2       4288.97       4143.17        62.92 o                         
  -2   4   2        459.85        438.05        10.73 o                         
  -1   4   2        109.55         91.53         6.01 o                         
   0   4   2      12604.03      11838.87       196.56 o                         
   1   4   2       1106.80        932.11        27.96 o                         
   2   4   2       5272.38       5480.98       113.90 o                         
   3   4   2       1223.92       1104.59        20.23 o                         
   4   4   2        910.57        864.94        19.64 o                         
   5   4   2       1817.01       1993.49        34.28 o                         
   6   4   2       2213.50       2209.55        37.91 o                         
   7   4   2         62.47         63.64         7.59 o                         
   8   4   2         37.50         41.49         7.20 o                         
   9   4   2         47.94         43.45         7.65 o                         
  10   4   2         21.43         13.06         7.88 o                         
  11   4   2        105.38        121.48        10.35 o                         
  12   4   2        278.18        264.65        15.12 o                         
  13   4   2        696.23        686.34        56.37 o                         
  14   4   2          6.73         -4.20        22.79 o                         
 -12   5   2         46.42         39.34        28.30 o                         
 -11   5   2        304.18        327.64        49.89 o                         
 -10   5   2         47.37         46.29        25.66 o                         
  -9   5   2        243.08        230.50        33.94 o                         
  -8   5   2        177.79        195.60        29.74 o                         
  -7   5   2          3.16          4.28        12.17 o                         
  -6   5   2        129.68        121.40         8.08 o                         
  -5   5   2        186.04        141.29        13.38 o                         
  -4   5   2       2717.64       2698.90        43.73 o                         
  -3   5   2       3412.35       3210.10        58.54 o                         
  -2   5   2        345.52        347.28        11.32 o                         
  -1   5   2        803.08        680.76        14.62 o                         
   0   5   2        339.87        384.07        12.76 o                         
   1   5   2        169.94        140.27         8.69 o                         
   2   5   2        998.71        962.07        18.39 o                         
   3   5   2         33.40         50.21         6.32 o                         
   4   5   2       1046.85       1008.11        20.89 o                         
   5   5   2        904.39        871.95        19.77 o                         
   6   5   2         20.57         38.52         6.95 o                         
   7   5   2        263.24        211.58        12.48 o                         
   8   5   2        114.14        121.58         9.86 o                         
   9   5   2         97.59        107.69        10.01 o                         
  10   5   2         77.99         86.60        10.55 o                         
  11   5   2        124.17        153.49        13.00 o                         
  12   5   2         59.15         69.96         9.34 o                         
  13   5   2        512.05        481.34        32.43 o                         
  14   5   2          9.55         32.98        25.06 o                         
 -12   6   2        656.62        818.98        64.88 o                         
 -11   6   2         55.26        100.98        30.10 o                         
 -10   6   2        217.88        215.39        35.26 o                         
  -9   6   2        322.19        346.23        44.25 o                         
  -8   6   2        554.24        547.46        46.41 o                         
  -7   6   2        941.23        880.35        24.74 o                         
  -6   6   2        110.73        112.02         8.58 o                         
  -5   6   2        481.64        490.16        14.13 o                         
  -4   6   2        294.06        263.57        10.92 o                         
  -3   6   2        124.34        127.19         8.52 o                         
  -2   6   2       1298.31       1299.67        24.34 o                         
  -1   6   2          1.73         10.84         5.77 o                         
   0   6   2         27.01         37.78         5.64 o                         
   1   6   2        958.51        820.08        18.69 o                         
   2   6   2        467.90        457.65        11.91 o                         
   3   6   2          6.69         30.19         7.57 o                         
   4   6   2       1248.40       1209.06        24.18 o                         
   5   6   2          7.42         19.90         7.01 o                         
   6   6   2         77.01         87.06         8.65 o                         
   7   6   2        361.38        351.91        14.21 o                         
   8   6   2         70.39         77.97         9.37 o                         
   9   6   2        156.78        173.88        13.15 o                         
  10   6   2        876.51        798.85        24.93 o                         
  11   6   2         15.74         14.56        10.20 o                         
  12   6   2        448.44        484.57        26.82 o                         
  13   6   2         19.57         21.45        18.23 o                         
  14   6   2        337.96        330.52        49.05 o                         
 -11   7   2         57.32         97.86        29.26 o                         
  -9   7   2        217.96        270.79        39.94 o                         
  -8   7   2        129.43        118.01        26.98 o                         
  -7   7   2        217.84        256.18        22.79 o                         
  -6   7   2          0.13          4.51         6.86 o                         
  -5   7   2       1478.16       1315.50        27.17 o                         
  -4   7   2       1645.45       1629.05        30.65 o                         
  -3   7   2        547.76        578.63        15.84 o                         
  -2   7   2       1240.51       1226.67        24.38 o                         
  -1   7   2        166.85        238.96        12.64 o                         
   0   7   2        286.17        348.18        12.87 o                         
   1   7   2       1397.07       1418.39        31.15 o                         
   2   7   2         13.76         34.49         7.26 o                         
   3   7   2       2241.29       2230.57        45.61 o                         
   4   7   2       2175.72       2249.02        39.29 o                         
   5   7   2        413.98        426.18        14.98 o                         
   6   7   2       1170.64       1088.96        28.80 o                         
   7   7   2        211.09        282.10        17.38 o                         
   8   7   2          8.70         37.10         8.69 o                         
   9   7   2        396.23        381.05        18.77 o                         
  10   7   2       1253.20       1238.56        33.05 o                         
  11   7   2          1.13          7.31         9.94 o                         
  12   7   2        229.61        189.90        33.22 o                         
  13   7   2         74.30        199.29        25.72 o                         
  14   7   2        617.76        747.13        37.00 o                         
 -10   8   2         30.14         39.10        27.10 o                         
  -9   8   2         66.81         53.37        26.74 o                         
  -8   8   2        549.26        510.77        50.91 o                         
  -7   8   2        366.36        353.00        27.04 o                         
  -6   8   2         69.80         74.48         9.58 o                         
  -5   8   2        390.27        339.16        14.79 o                         
  -4   8   2         58.12         63.50         8.59 o                         
  -3   8   2       1043.65       1041.23        23.42 o                         
  -2   8   2        121.74        170.26        11.20 o                         
  -1   8   2        121.76        132.05         9.53 o                         
   0   8   2        662.50        619.02        17.76 o                         
   1   8   2        388.07        384.41        15.16 o                         
   2   8   2        162.04        145.03        10.66 o                         
   3   8   2        646.55        562.52        16.55 o                         
   4   8   2         57.48         75.87         8.94 o                         
   5   8   2        265.77        307.66        14.30 o                         
   6   8   2        822.48        782.37        21.62 o                         
   7   8   2          7.67         10.94        10.83 o                         
   8   8   2        119.48        137.15        12.44 o                         
   9   8   2        399.87        326.65        24.59 o                         
  10   8   2        152.01        179.66        20.20 o                         
  11   8   2        848.10        891.28        37.14 o                         
  12   8   2        156.58        153.60        22.68 o                         
  13   8   2          9.92         16.68        42.09 o                         
  14   8   2         29.07         29.89        28.36 o                         
 -10   9   2         17.06         37.06        28.66 o                         
  -8   9   2        319.35        441.70        57.32 o                         
  -7   9   2        230.41        167.52        46.53 o                         
  -6   9   2        424.08        419.13        41.41 o                         
  -5   9   2        141.36        136.12        12.65 o                         
  -4   9   2        311.68        333.85        22.90 o                         
  -3   9   2        781.82        756.92        18.95 o                         
  -2   9   2        104.37        161.84        17.48 o                         
  -1   9   2        101.07         99.32         9.89 o                         
   0   9   2         58.15         63.46         8.94 o                         
   1   9   2         43.74         56.99         8.78 o                         
   2   9   2        248.53        259.64        13.73 o                         
   3   9   2        145.71        121.20        10.94 o                         
   4   9   2          0.03          8.69         9.46 o                         
   5   9   2       1078.45       1170.36        31.43 o                         
   6   9   2        190.51        199.36        16.46 o                         
   7   9   2         53.83         64.78        12.63 o                         
   8   9   2        264.89        289.27        21.40 o                         
   9   9   2         44.17         25.15        14.79 o                         
  10   9   2         96.21        112.74        18.61 o                         
  11   9   2        308.19        370.44        29.41 o                         
  12   9   2          6.20         20.26        16.22 o                         
  13   9   2         15.80         12.55        33.16 o                         
  -9  10   2        189.06        121.29        51.45 o                         
  -8  10   2         48.84         55.41        28.90 o                         
  -7  10   2        135.07        144.39        32.26 o                         
  -6  10   2        627.31        636.17        49.05 o                         
  -5  10   2        255.08        240.49        17.04 o                         
  -4  10   2        112.89        136.94        16.48 o                         
  -3  10   2        105.79         86.16        15.95 o                         
  -2  10   2         13.22         25.86        11.14 o                         
  -1  10   2        358.07        421.52        22.92 o                         
   0  10   2        780.64        709.50        24.54 o                         
   1  10   2         12.75          6.63        10.63 o                         
   2  10   2       1138.95       1207.88        32.12 o                         
   3  10   2         72.30         60.39        11.87 o                         
   4  10   2        242.94        233.61        18.77 o                         
   5  10   2        636.14        743.40        26.24 o                         
   6  10   2          3.42          7.68        12.67 o                         
   7  10   2        239.28        246.05        19.76 o                         
   8  10   2        185.03        199.31        21.91 o                         
   9  10   2         89.44         96.61        18.31 o                         
  10  10   2        799.21        865.92        67.34 o                         
  11  10   2        278.59        235.17        24.74 o                         
  12  10   2         16.22         13.54        16.97 o                         
  13  10   2         71.39         50.78        42.69 o                         
  -8  11   2         12.95         -3.99        51.99 o                         
  -7  11   2        568.72        446.25        34.66 o                         
  -6  11   2        528.87        462.23        77.59 o                         
  -5  11   2         60.08         84.97        19.85 o                         
  -4  11   2         74.42         73.01        16.86 o                         
  -2  11   2          4.47          2.29        14.80 o                         
  -1  11   2         18.10         27.52        25.43 o                         
   0  11   2        144.33        127.70        18.56 o                         
   1  11   2        253.89        252.04        20.26 o                         
   2  11   2        654.94        743.45        46.39 o                         
   3  11   2         13.22         11.77        12.42 o                         
   4  11   2       1400.07       1335.23        36.27 o                         
   5  11   2        800.54        903.93        33.10 o                         
   6  11   2         48.30         46.67        13.82 o                         
   7  11   2        235.93        206.45        22.59 o                         
   8  11   2         89.67         94.92        19.78 o                         
   9  11   2        859.89        816.68        38.78 o                         
  10  11   2       1396.17       1412.61        74.47 o                         
  11  11   2        211.73        200.88        33.22 o                         
  12  11   2         24.75         -7.56        17.48 o                         
  -6  12   2         89.41         26.08        37.00 o                         
  -5  12   2          1.23        -16.43        16.43 o                         
  -4  12   2          3.97          3.72        15.88 o                         
  -3  12   2          1.85          0.03        21.53 o                         
  -2  12   2          3.55         -7.19        17.93 o                         
   0  12   2          0.39        -15.00        15.00 o                         
   1  12   2         38.49         54.23        18.76 o                         
   2  12   2         11.32         -1.41        19.05 o                         
   3  12   2         16.50         28.61        20.31 o                         
   4  12   2         10.14         17.14        13.01 o                         
   5  12   2         29.46         22.29        13.33 o                         
   6  12   2          3.87        -23.87        23.87 o                         
   7  12   2         18.31         10.17        17.63 o                         
   8  12   2         21.09         28.51        18.59 o                         
   9  12   2        122.26        124.79        22.09 o                         
  10  12   2          0.67         10.17        17.79 o                         
  11  12   2         67.69         58.86        20.57 o                         
  -5  13   2         14.30         -6.16        16.93 o                         
  -4  13   2         13.37         36.23        23.69 o                         
  -3  13   2         64.92         90.30        30.22 o                         
  -2  13   2         48.49          4.08        26.02 o                         
  -1  13   2          0.48        -19.74        20.22 o                         
   0  13   2          0.49        -16.40        16.40 o                         
   1  13   2         11.01        -17.15        23.63 o                         
   3  13   2        282.42        297.98        30.27 o                         
   4  13   2          8.78         -9.88        17.98 o                         
   5  13   2         11.42        -17.26        17.51 o                         
   6  13   2         10.83         -3.60        17.85 o                         
   7  13   2        235.82        262.08        47.31 o                         
   8  13   2        183.63        204.05        26.44 o                         
   9  13   2        749.41        725.70        40.92 o                         
  10  13   2          6.49         -2.36        21.90 o                         
  -2  14   2        128.18         86.87        21.87 o                         
  -1  14   2          9.83        -19.19        25.90 o                         
   0  14   2        368.01        292.10        30.02 o                         
   1  14   2        123.01         43.72        58.04 o                         
   2  14   2         57.82         29.74        28.42 o                         
   3  14   2        369.18        396.85        36.46 o                         
   4  14   2         11.20          5.52        27.46 o                         
   5  14   2        116.17         61.53        21.82 o                         
   6  14   2        144.73        103.89        27.70 o                         
   7  14   2         10.26          1.27        42.15 o                         
   8  14   2        163.48        166.50        26.72 o                         
   2  15   2        421.97        293.43        65.06 o                         
   3  15   2        481.79        323.44        49.41 o                         
   4  15   2          4.56         -3.72        28.78 o                         
  -6 -12   3         64.89         53.71        29.38 o                         
  -5 -12   3          8.45        -15.54        20.41 o                         
  -4 -12   3        157.21        110.52        25.88 o                         
  -3 -12   3         47.56         12.09        21.32 o                         
  -2 -12   3          8.96          2.14        20.92 o                         
  -1 -12   3        187.90        131.92        48.99 o                         
   0 -12   3         57.25        101.73        23.74 o                         
   1 -12   3          0.88          2.75        20.65 o                         
   2 -12   3          0.76         -5.66        19.64 o                         
  -8 -11   3        192.36        151.07        26.68 o                         
  -7 -11   3          0.39         -2.02        25.90 o                         
  -6 -11   3        239.54        254.23        42.63 o                         
  -5 -11   3          0.12        -22.15        22.15 o                         
  -4 -11   3        716.49        700.42        46.50 o                         
  -3 -11   3        210.34        223.74        27.98 o                         
  -2 -11   3         72.49         78.31        22.61 o                         
  -1 -11   3        375.43        356.30        41.91 o                         
   0 -11   3        151.67        146.85        24.37 o                         
   1 -11   3         54.23         70.88        27.82 o                         
   2 -11   3         46.10         53.87        21.15 o                         
   3 -11   3         72.65         59.45        20.36 o                         
   4 -11   3        482.11        442.44        61.94 o                         
 -10 -10   3         18.77          2.86        19.45 o                         
  -9 -10   3          9.59         -2.01        19.88 o                         
  -8 -10   3        154.09         99.57        42.81 o                         
  -7 -10   3        581.43        551.74        42.19 o                         
  -6 -10   3        599.09        664.47        60.26 o                         
  -5 -10   3        152.64        166.41        25.31 o                         
  -4 -10   3        127.99        116.07        19.16 o                         
  -3 -10   3         31.80         67.88        32.86 o                         
  -2 -10   3         44.48         59.28        20.56 o                         
  -1 -10   3          2.19          5.99        18.10 o                         
   0 -10   3          0.40         15.88        14.97 o                         
   1 -10   3        122.42        146.73        23.56 o                         
   2 -10   3        249.04        311.55        29.90 o                         
   3 -10   3          2.03         21.40        18.18 o                         
   4 -10   3        231.07        238.75        31.78 o                         
   5 -10   3          0.92          1.91        17.34 o                         
   6 -10   3         11.64         14.17        18.47 o                         
 -11  -9   3         45.96         38.76        20.57 o                         
 -10  -9   3         50.88         54.20        20.27 o                         
  -9  -9   3          0.65         -3.31        18.47 o                         
  -7  -9   3        845.01        942.11        69.74 o                         
  -6  -9   3        193.14        246.87        27.40 o                         
  -5  -9   3        168.76        183.01        41.49 o                         
  -4  -9   3        952.41        890.22        82.09 o                         
  -3  -9   3          1.63         49.62        18.22 o                         
  -2  -9   3        456.15        530.17        47.73 o                         
  -1  -9   3         31.79         26.37        16.86 o                         
   0  -9   3        157.56        182.77        22.72 o                         
   1  -9   3        349.03        380.35        32.44 o                         
   2  -9   3          0.22         17.38        16.94 o                         
   3  -9   3       1074.83       1126.21        45.03 o                         
   4  -9   3        640.77        701.07        37.05 o                         
   5  -9   3         46.19         35.88        19.74 o                         
   6  -9   3         73.96         85.21        19.94 o                         
   7  -9   3          5.07         -4.39        16.83 o                         
   8  -9   3         96.22        124.77        25.20 o                         
 -12  -8   3          0.49          3.48        19.78 o                         
 -11  -8   3        319.36        282.04        59.00 o                         
 -10  -8   3        148.44        135.69        32.08 o                         
  -9  -8   3          2.74         -7.92        20.99 o                         
  -8  -8   3         15.70         31.95        18.69 o                         
  -7  -8   3        212.71        180.29        23.64 o                         
  -6  -8   3         93.88        137.63        22.13 o                         
  -5  -8   3        782.93        809.41        43.83 o                         
  -4  -8   3        306.91        301.71        40.83 o                         
  -3  -8   3        529.24        528.61        34.36 o                         
  -2  -8   3        467.12        545.84        31.50 o                         
  -1  -8   3         14.81         54.99        19.19 o                         
   0  -8   3        135.68        174.93        39.52 o                         
   1  -8   3        135.94        168.76        20.87 o                         
   2  -8   3         10.78         37.13        15.93 o                         
   3  -8   3        521.83        522.27        30.51 o                         
   4  -8   3         35.48         45.49        17.19 o                         
   5  -8   3        102.07        131.94        44.49 o                         
   6  -8   3        199.85        220.23        20.54 o                         
   7  -8   3         57.93         63.13        17.56 o                         
   8  -8   3        160.03        152.61        20.14 o                         
   9  -8   3        147.91        110.75        28.90 o                         
 -12  -7   3         57.42         14.37        16.69 o                         
 -11  -7   3        777.72        823.78        40.15 o                         
 -10  -7   3        115.98         91.37        20.99 o                         
  -9  -7   3         11.75         42.18        17.92 o                         
  -8  -7   3          4.75        -13.11        14.86 o                         
  -7  -7   3          1.00        -15.85        21.59 o                         
  -6  -7   3         60.00         67.92        18.40 o                         
  -5  -7   3        394.77        462.43        29.34 o                         
  -4  -7   3        800.79        780.36        35.61 o                         
  -3  -7   3         62.71         73.56        13.41 o                         
  -2  -7   3        164.55        228.21        17.89 o                         
  -1  -7   3        292.29        322.20        20.64 o                         
   0  -7   3         32.64         47.69        11.89 o                         
   1  -7   3        342.40        356.34        17.96 o                         
   2  -7   3        399.00        353.57        19.43 o                         
   3  -7   3         33.54         39.88        11.32 o                         
   4  -7   3         33.73         29.71        10.90 o                         
   5  -7   3          6.02          8.64         8.98 o                         
   6  -7   3          5.47         50.49        32.56 o                         
   7  -7   3        303.84        339.20        45.32 o                         
   8  -7   3        737.18        772.35        35.36 o                         
   9  -7   3         80.23         85.03        17.14 o                         
  10  -7   3          3.77         -7.20        28.90 o                         
 -13  -6   3         11.56         12.31        14.95 o                         
 -12  -6   3         67.52         80.55        17.88 o                         
 -11  -6   3        109.96        136.52        20.48 o                         
 -10  -6   3         58.27         55.64        17.87 o                         
  -9  -6   3        224.48        232.89        24.46 o                         
  -8  -6   3        741.33        731.77        34.58 o                         
  -7  -6   3        224.91        229.79        22.92 o                         
  -6  -6   3        127.62        186.24        20.31 o                         
  -5  -6   3        246.98        243.94        15.58 o                         
  -4  -6   3        471.05        441.74        18.29 o                         
  -3  -6   3        569.61        607.69        20.09 o                         
  -2  -6   3        128.52        133.12        11.94 o                         
  -1  -6   3        236.06        238.58        20.53 o                         
   0  -6   3        417.52        459.17        20.69 o                         
   1  -6   3         14.08         30.16         8.59 o                         
   2  -6   3        315.49        290.04        15.35 o                         
   3  -6   3        109.74        169.16        12.89 o                         
   4  -6   3        156.52        180.75        16.23 o                         
   5  -6   3        181.90        169.82        18.28 o                         
   6  -6   3         36.15         61.68        10.97 o                         
   7  -6   3        243.45        268.87        30.22 o                         
   8  -6   3         41.41         19.89        13.87 o                         
   9  -6   3         51.49         48.50        20.03 o                         
  10  -6   3        106.69         55.89        30.70 o                         
  11  -6   3         25.15          5.40        26.62 o                         
 -13  -5   3         88.33         92.95        16.57 o                         
 -12  -5   3        371.54        355.86        47.07 o                         
 -11  -5   3        128.84        169.91        20.89 o                         
 -10  -5   3        260.38        294.34        18.77 o                         
  -9  -5   3       1490.97       1448.17        37.68 o                         
  -8  -5   3        485.63        505.66        21.65 o                         
  -7  -5   3        157.37        194.16        15.54 o                         
  -6  -5   3        569.89        582.23        19.94 o                         
  -5  -5   3        513.37        494.03        18.08 o                         
  -4  -5   3        763.41        779.09        28.14 o                         
  -3  -5   3        240.58        255.81        17.62 o                         
  -2  -5   3       1604.14       1663.41        34.08 o                         
  -1  -5   3        229.98        328.91        17.59 o                         
   0  -5   3        178.36        201.22        22.40 o                         
   1  -5   3        212.86        240.89        13.26 o                         
   2  -5   3       1464.09       1457.40        35.97 o                         
   3  -5   3        293.67        309.17        13.22 o                         
   4  -5   3        228.50        227.92        13.47 o                         
   5  -5   3        133.96        119.77        11.86 o                         
   6  -5   3        485.04        475.90        18.92 o                         
   7  -5   3       1004.28       1019.41        27.20 o                         
   8  -5   3        376.72        381.07        16.47 o                         
   9  -5   3         84.63        101.23        10.18 o                         
  10  -5   3        409.11        454.40        51.09 o                         
  11  -5   3         96.25         91.74        31.06 o                         
 -14  -4   3         27.26         17.15        22.19 o                         
 -13  -4   3        110.00        105.74        19.19 o                         
 -12  -4   3         45.23         58.01        14.79 o                         
 -11  -4   3          0.98         14.45        33.28 o                         
 -10  -4   3        162.14        189.28        15.99 o                         
  -9  -4   3        555.53        589.96        28.99 o                         
  -8  -4   3        128.26        194.02        19.34 o                         
  -7  -4   3        729.74        760.69        24.18 o                         
  -6  -4   3        161.49        167.67        12.18 o                         
  -5  -4   3         89.11        123.60        12.45 o                         
  -4  -4   3        251.01        269.64        13.75 o                         
  -3  -4   3        211.68        232.88        16.65 o                         
  -2  -4   3        949.31        903.89        21.89 o                         
  -1  -4   3        763.26        777.06        20.23 o                         
   0  -4   3         85.35        116.88         9.92 o                         
   1  -4   3       2482.75       2345.44        41.51 o                         
   2  -4   3         70.01         95.64         9.22 o                         
   3  -4   3        123.46        108.88         9.36 o                         
   4  -4   3         18.38         11.71         7.36 o                         
   5  -4   3        405.84        430.47        15.00 o                         
   6  -4   3        475.37        432.67        16.73 o                         
   7  -4   3        468.48        488.51        17.44 o                         
   8  -4   3         13.83         15.08         9.36 o                         
   9  -4   3        294.28        299.46        44.25 o                         
  10  -4   3        160.38        167.18        37.90 o                         
  11  -4   3         22.33        -24.94        24.94 o                         
  12  -4   3         11.28          7.80        26.62 o                         
 -14  -3   3          0.68         29.86        27.10 o                         
 -13  -3   3        794.00        817.54        37.26 o                         
 -12  -3   3          2.12         54.20        15.17 o                         
 -11  -3   3       1146.69       1226.02        35.90 o                         
 -10  -3   3       1590.95       1663.54        38.66 o                         
  -9  -3   3          9.65         63.69         9.65 o                         
  -8  -3   3       1975.43       2119.93        45.41 o                         
  -7  -3   3       3795.43       3926.21        65.26 o                         
  -6  -3   3       1394.41       1726.64        37.79 o                         
  -5  -3   3        180.82        177.61        11.94 o                         
  -4  -3   3         86.81        195.56        11.99 o                         
  -3  -3   3       2152.76       2141.94        38.28 o                         
  -2  -3   3        350.60        640.16        17.72 o                         
  -1  -3   3       1330.69       1390.29        27.61 o                         
   0  -3   3        551.24        657.70        15.84 o                         
   1  -3   3       3496.77       3660.80        59.02 o                         
   2  -3   3        308.42        441.56        13.45 o                         
   3  -3   3        460.09        595.98        16.20 o                         
   4  -3   3        335.39        291.32        12.15 o                         
   5  -3   3       2593.03       2836.78        90.23 o                         
   6  -3   3       2609.70       2752.37        46.95 o                         
   7  -3   3       2037.59       2076.91        41.87 o                         
   8  -3   3         92.43         86.97        11.49 o                         
   9  -3   3       2650.35       2694.63       107.33 o                         
  10  -3   3        948.18        975.24        62.00 o                         
  11  -3   3        491.94        410.63        48.33 o                         
  12  -3   3        188.48        153.03        34.18 o                         
  13  -3   3          1.30         37.42        26.98 o                         
 -14  -2   3         98.87        135.52        34.30 o                         
 -13  -2   3        127.78        148.71        34.54 o                         
 -12  -2   3         10.85         21.93         9.61 o                         
 -11  -2   3         62.74         84.71        11.12 o                         
 -10  -2   3        542.92        529.50        18.62 o                         
  -9  -2   3          2.50         19.26         7.36 o                         
  -8  -2   3       1155.31       1000.93        25.78 o                         
  -7  -2   3        240.50        289.71        13.05 o                         
  -6  -2   3        276.13        252.68        13.48 o                         
  -5  -2   3       1014.33       1010.75        22.57 o                         
  -4  -2   3         31.11         55.49         7.98 o                         
  -3  -2   3        589.66        627.96        16.34 o                         
  -2  -2   3       1367.07       1297.28        25.14 o                         
  -1  -2   3         83.73        143.19        14.27 o                         
   0  -2   3       4349.01       4465.87        95.68 o                         
   1  -2   3       2738.39       2626.32        43.24 o                         
   2  -2   3       1628.83       1571.08        28.56 o                         
   3  -2   3        320.38        353.88        12.50 o                         
   4  -2   3        474.71        395.72        12.91 o                         
   5  -2   3        128.03        133.97         8.71 o                         
   6  -2   3       1698.93       1635.83        30.40 o                         
   7  -2   3          6.69         24.13         5.83 o                         
   8  -2   3        800.90        697.02        23.30 o                         
   9  -2   3        502.74        423.34        42.69 o                         
  10  -2   3          2.71         20.99        22.79 o                         
  11  -2   3        186.53        144.51        44.25 o                         
  12  -2   3        109.97        108.17        30.10 o                         
  13  -2   3          7.36         36.22        26.38 o                         
 -14  -1   3        216.94        290.46        46.29 o                         
 -13  -1   3         27.32         85.51        30.10 o                         
 -12  -1   3        160.61        206.03        36.58 o                         
 -11  -1   3         94.78        101.58        29.50 o                         
 -10  -1   3         63.07         85.21         8.74 o                         
  -9  -1   3        226.11        258.00        12.71 o                         
  -8  -1   3       2438.27       2293.88        41.32 o                         
  -7  -1   3        545.08        551.24        15.60 o                         
  -6  -1   3         55.05         74.80         7.81 o                         
  -5  -1   3        156.75        126.21         8.98 o                         
  -4  -1   3        768.95        816.24        18.89 o                         
  -3  -1   3         29.45         46.25         6.53 o                         
  -2  -1   3         49.91         94.92         7.31 o                         
  -1  -1   3       7612.97       8123.24       120.09 o                         
   0  -1   3       3181.96       3294.80        60.62 o                         
   1  -1   3       1705.99       1861.43        46.71 o                         
   2  -1   3         21.04         66.37         7.47 o                         
   3  -1   3        533.08        460.15        13.07 o                         
   4  -1   3        513.50        534.43        14.16 o                         
   5  -1   3        409.58        333.32        11.19 o                         
   6  -1   3          0.99          1.80         4.79 o                         
   7  -1   3       1154.92       1096.83        21.75 o                         
   8  -1   3       1632.22       1528.46        67.64 o                         
   9  -1   3        139.04        127.96        25.42 o                         
  10  -1   3        320.86        272.47        39.22 o                         
  11  -1   3        242.91        193.56        32.38 o                         
  12  -1   3         62.16         63.56        27.22 o                         
  13  -1   3         79.86         88.75        29.50 o                         
  14  -1   3        226.51        218.15        37.18 o                         
 -14   0   3        110.40        136.24        30.70 o                         
 -13   0   3          2.15         22.31        25.54 o                         
 -12   0   3         74.86        120.05        30.82 o                         
 -11   0   3        162.82        159.98        33.22 o                         
 -10   0   3         81.81         72.32        26.38 o                         
  -9   0   3        251.40        267.16        14.97 o                         
  -8   0   3        424.63        394.14        12.58 o                         
  -7   0   3         19.57          7.99         5.42 o                         
  -6   0   3        843.65        839.87        18.99 o                         
  -5   0   3         63.92        105.45         7.99 o                         
  -4   0   3        512.09        446.29        12.91 o                         
  -3   0   3         86.93        114.59        12.13 o                         
  -2   0   3         51.88         85.43         7.08 o                         
  -1   0   3       2342.32       2121.28        34.29 o                         
   0   0   3        488.39        518.12        12.27 o                         
   1   0   3        167.82        166.84        11.07 o                         
   2   0   3       1878.49       1814.68        34.42 o                         
   3   0   3        321.46        357.67        10.27 o                         
   4   0   3        632.17        549.52        13.38 o                         
   5   0   3        278.39        274.88        10.24 o                         
   6   0   3         40.36         56.73         5.93 o                         
   7   0   3        694.16        637.05        14.97 o                         
   8   0   3        724.50        642.55        29.30 o                         
   9   0   3          1.86          6.96        18.59 o                         
  10   0   3         42.80         33.10        23.03 o                         
  11   0   3        176.76        135.28        29.74 o                         
  12   0   3         65.68         81.67        28.30 o                         
  13   0   3        106.88        122.09        31.78 o                         
  14   0   3         32.66         71.36        28.30 o                         
 -14   1   3        114.82        183.37        35.26 o                         
 -13   1   3          6.68         27.10        24.58 o                         
 -12   1   3          7.29         18.71        23.39 o                         
 -11   1   3          6.89         43.41        24.47 o                         
 -10   1   3        872.22        751.34        51.93 o                         
  -9   1   3       1520.97       1412.25        68.72 o                         
  -8   1   3        591.49        609.01        30.88 o                         
  -7   1   3        872.13        841.53        19.46 o                         
  -6   1   3        191.52        188.06         8.85 o                         
  -5   1   3         29.48         15.70         5.53 o                         
  -4   1   3        286.44        309.75        19.59 o                         
  -3   1   3       3428.43       3267.94        50.56 o                         
  -2   1   3       6534.60       6930.98       101.86 o                         
  -1   1   3       6966.13       6649.56        97.45 o                         
   0   1   3        953.62        739.90        16.66 o                         
   1   1   3         36.67         38.96         4.60 o                         
   2   1   3       2127.57       1798.10        29.15 o                         
   3   1   3      15645.31      15069.29       306.39 o                         
   4   1   3          7.42          9.52         4.76 o                         
   5   1   3        408.05        281.72        10.42 o                         
   6   1   3         78.78         85.84         8.05 o                         
   7   1   3         16.90         18.07         5.22 o                         
   8   1   3         38.05         41.00         5.60 o                         
   9   1   3       1679.92       1522.83        67.40 o                         
  10   1   3        800.12        722.08        45.93 o                         
  11   1   3        112.65        124.24        28.06 o                         
  13   1   3          1.19          0.00        23.99 o                         
  14   1   3         44.02         78.55        27.82 o                         
 -13   2   3        170.20        162.62        33.58 o                         
 -12   2   3        304.74        348.87        43.53 o                         
 -11   2   3         33.41         29.50        22.67 o                         
 -10   2   3       1061.92        981.36        59.00 o                         
  -9   2   3         20.56         29.38        20.75 o                         
  -8   2   3          1.53         25.37        17.45 o                         
  -7   2   3       1722.12       1671.66        69.20 o                         
  -6   2   3        289.24        249.32        11.82 o                         
  -5   2   3        572.79        555.19        13.50 o                         
  -4   2   3        436.27        442.97        12.08 o                         
  -3   2   3          7.34        133.66        71.12 o                         
  -2   2   3        909.48       1004.10        18.06 o                         
  -1   2   3       1928.79       1950.34        30.63 o                         
   0   2   3         13.50         56.53         5.81 o                         
   1   2   3       2533.91       2355.80        36.51 o                         
   2   2   3       2782.01       2991.88        45.41 o                         
   3   2   3       1922.14       2203.50        34.93 o                         
   4   2   3       5475.97       4835.26        72.63 o                         
   5   2   3        191.38        254.60        10.14 o                         
   6   2   3        531.26        527.97        13.67 o                         
   7   2   3        246.53        296.74        10.67 o                         
   8   2   3        141.61        205.71         9.70 o                         
   9   2   3       1214.57       1103.76        33.76 o                         
  10   2   3        456.68        423.82        39.58 o                         
  11   2   3          1.06          6.48        21.23 o                         
  12   2   3        452.46        426.10        48.69 o                         
  13   2   3         78.39        144.15        31.18 o                         
  14   2   3        244.62        237.57        38.74 o                         
 -13   3   3        185.47        207.83        35.50 o                         
 -12   3   3          3.47         20.39        23.87 o                         
 -11   3   3        312.59        283.27        40.06 o                         
 -10   3   3        760.40        828.81        53.49 o                         
  -9   3   3        677.45        682.26        46.05 o                         
  -8   3   3         19.96          5.53        12.20 o                         
  -7   3   3        644.29        612.39        28.29 o                         
  -6   3   3        922.48        907.16        18.05 o                         
  -5   3   3       4680.09       4605.16        70.36 o                         
  -4   3   3       4584.13       4905.65        74.06 o                         
  -3   3   3          0.57         79.37         7.57 o                         
  -2   3   3      12972.93      13000.27       187.49 o                         
  -1   3   3       1234.76       1197.18        20.05 o                         
   0   3   3        734.41        909.73        54.63 o                         
   1   3   3       3980.20       3698.68        54.59 o                         
   2   3   3        178.89        345.42        10.25 o                         
   3   3   3      10340.90       9429.01       158.33 o                         
   4   3   3       2005.73       2291.11        37.48 o                         
   5   3   3       2802.39       3149.70        49.89 o                         
   6   3   3       4458.83       4306.64        66.88 o                         
   7   3   3       3132.71       3184.67        51.53 o                         
   8   3   3        692.32        665.63        16.64 o                         
   9   3   3         33.36         27.73         8.59 o                         
  10   3   3        148.90        139.62        13.63 o                         
  11   3   3        853.52        801.13        26.99 o                         
  12   3   3        713.72        718.00        52.29 o                         
  13   3   3          5.09         44.37        25.42 o                         
  14   3   3        150.65        139.71        33.58 o                         
 -13   4   3        110.39        129.28        32.26 o                         
 -12   4   3         23.73         27.94        25.42 o                         
 -11   4   3        402.97        431.14        49.89 o                         
 -10   4   3        114.54        119.21        27.22 o                         
  -9   4   3          1.50        -12.71        19.31 o                         
  -8   4   3         57.43         46.29        19.31 o                         
  -7   4   3         58.99         41.65        12.82 o                         
  -6   4   3         28.44         18.71         4.91 o                         
  -5   4   3        390.90        403.34        11.40 o                         
  -4   4   3        114.80         76.73        76.12 o                         
  -3   4   3       1925.34       1717.22        29.17 o                         
  -2   4   3        633.03        732.60        14.91 o                         
  -1   4   3        318.79        296.45        11.48 o                         
   0   4   3          4.34         60.55         7.59 o                         
   1   4   3        141.32        116.76        11.75 o                         
   2   4   3       1044.32        924.72        20.55 o                         
   3   4   3       3040.91       2604.72        40.87 o                         
   4   4   3        770.72        771.39        19.02 o                         
   5   4   3       5337.26       5451.95        82.73 o                         
   6   4   3       5061.70       4474.91        69.53 o                         
   7   4   3        134.43        140.14         9.23 o                         
   8   4   3        118.37        136.44        10.72 o                         
   9   4   3         85.29         71.82         8.22 o                         
  10   4   3        367.06        316.15        14.78 o                         
  11   4   3        838.15        778.18        21.76 o                         
  12   4   3         30.04         40.22         7.34 o                         
  13   4   3        141.02        142.95        31.54 o                         
  14   4   3        207.53        305.81        45.45 o                         
 -12   5   3         53.96         90.90        30.58 o                         
 -10   5   3        342.87        388.56        46.41 o                         
  -9   5   3          2.10         13.91        21.95 o                         
  -8   5   3        105.09         81.79        23.75 o                         
  -7   5   3        116.92        137.33        16.87 o                         
  -6   5   3        149.73        130.96        10.62 o                         
  -5   5   3       1223.27       1136.44        23.33 o                         
  -4   5   3       1156.13       1227.46        22.94 o                         
  -3   5   3        581.62        489.02        12.91 o                         
  -2   5   3        174.49        168.45        14.82 o                         
  -1   5   3       1426.46       1475.35        27.26 o                         
   0   5   3        784.52        686.48        18.35 o                         
   1   5   3         38.88         40.34         3.63 o                         
   2   5   3        769.95        804.78        15.59 o                         
   3   5   3       2598.81       2537.62        40.57 o                         
   4   5   3        166.77        124.83         9.38 o                         
   5   5   3        677.94        665.05        17.12 o                         
   6   5   3        261.96        253.15        11.47 o                         
   7   5   3       1739.43       1764.13        32.65 o                         
   8   5   3        418.29        400.46        22.31 o                         
   9   5   3        104.70        130.50        10.33 o                         
  10   5   3        209.67        179.92        13.80 o                         
  11   5   3         59.68         67.87        10.23 o                         
  12   5   3        119.22        120.62        11.29 o                         
  13   5   3        544.28        560.48        18.73 o                         
  14   5   3        146.11        149.79        34.06 o                         
 -11   6   3        616.12        687.66        55.89 o                         
 -10   6   3         36.91         57.09        26.26 o                         
  -9   6   3        416.31        455.36        47.25 o                         
  -8   6   3        287.62        274.27        33.82 o                         
  -7   6   3        996.11        912.35        25.15 o                         
  -6   6   3        228.15        217.62        11.83 o                         
  -5   6   3        112.97        117.38         8.49 o                         
  -4   6   3         10.16         15.93         5.87 o                         
  -3   6   3        715.69        644.65        15.33 o                         
  -2   6   3        131.42        114.96         9.95 o                         
  -1   6   3       2009.60       1892.83        31.67 o                         
   0   6   3       2421.63       2466.88        46.84 o                         
   1   6   3         60.78         66.29         6.13 o                         
   2   6   3        657.23        592.83        13.71 o                         
   3   6   3        224.25        277.47        10.83 o                         
   4   6   3        123.30        113.26         9.60 o                         
   5   6   3       1631.88       1510.42        28.28 o                         
   6   6   3          0.82         10.22         6.32 o                         
   7   6   3       2132.10       2061.07        37.62 o                         
   8   6   3        293.89        277.27        15.34 o                         
   9   6   3         61.42         82.15        15.44 o                         
  10   6   3        349.15        328.11        17.58 o                         
  11   6   3         21.85         16.89         9.88 o                         
  12   6   3        396.01        351.03        17.83 o                         
  13   6   3        407.97        416.96        25.93 o                         
  14   6   3         44.24         64.51        19.13 o                         
 -11   7   3         53.86         57.32        27.94 o                         
 -10   7   3        138.81        283.03        44.85 o                         
  -9   7   3         81.13         99.06        27.82 o                         
  -8   7   3          5.46        -18.83        18.83 o                         
  -7   7   3         23.90         42.78         8.46 o                         
  -6   7   3         31.62         25.02         7.23 o                         
  -5   7   3        162.96        176.83        10.73 o                         
  -4   7   3       1313.33       1231.83        24.73 o                         
  -3   7   3        451.22        509.50        14.44 o                         
  -2   7   3        931.14        925.69        19.53 o                         
  -1   7   3        202.72        170.48         9.30 o                         
   0   7   3        378.36        328.89        15.25 o                         
   1   7   3        786.08        718.69        15.91 o                         
   2   7   3        222.22        235.09        10.19 o                         
   3   7   3        284.57        281.53        13.40 o                         
   4   7   3         76.12        101.09         8.15 o                         
   5   7   3       1303.76       1166.79        24.38 o                         
   6   7   3        763.45        776.87        19.83 o                         
   7   7   3        374.85        357.36        25.77 o                         
   8   7   3         16.66         22.94         8.90 o                         
   9   7   3         66.86         97.60        10.98 o                         
  10   7   3         67.57         75.67        11.58 o                         
  11   7   3          7.96          2.09         9.82 o                         
  12   7   3         84.67        101.24        12.43 o                         
  13   7   3         24.48         63.18        13.65 o                         
  14   7   3         35.18         30.34        16.49 o                         
 -11   8   3         15.17         30.22        26.02 o                         
 -10   8   3         34.10         43.29        28.54 o                         
  -9   8   3        153.58        192.48        32.02 o                         
  -8   8   3        241.75        265.83        18.33 o                         
  -7   8   3        162.61        184.81        13.29 o                         
  -6   8   3          4.20         -7.47         7.47 o                         
  -5   8   3        148.68        141.89        12.32 o                         
  -4   8   3        619.29        543.44        16.72 o                         
  -3   8   3         14.61         71.25         7.87 o                         
  -2   8   3       1051.46        969.63        21.26 o                         
  -1   8   3       1024.78        979.06        20.94 o                         
   0   8   3        261.49        229.59        11.51 o                         
   1   8   3        996.17        902.04        17.90 o                         
   2   8   3          8.00          7.86         7.73 o                         
   3   8   3          3.14         41.27         7.76 o                         
   4   8   3        141.49        190.38        11.48 o                         
   5   8   3        132.48        157.13        11.28 o                         
   6   8   3        905.82        855.67        21.72 o                         
   7   8   3        676.95        661.83        20.08 o                         
   8   8   3         41.21         78.56        10.66 o                         
   9   8   3        200.00        178.87        15.53 o                         
  10   8   3        404.88        416.27        31.96 o                         
  11   8   3        502.82        518.25        48.75 o                         
  12   8   3        349.33        230.38        30.58 o                         
  13   8   3          6.81         -1.69        32.38 o                         
  14   8   3         11.27         30.73        31.96 o                         
 -10   9   3        176.64        157.34        34.30 o                         
  -9   9   3         10.41          0.12        26.50 o                         
  -8   9   3        275.95        324.84        33.43 o                         
  -7   9   3        233.98        226.50        26.00 o                         
  -6   9   3         49.84        119.59        16.62 o                         
  -5   9   3        609.46        580.47        21.02 o                         
  -4   9   3        157.82        183.89        22.29 o                         
  -3   9   3        316.41        351.30        17.11 o                         
  -2   9   3        228.10        226.25        12.89 o                         
  -1   9   3          8.91         28.44         7.49 o                         
   0   9   3       1161.27       1142.69        24.29 o                         
   1   9   3       1299.85       1248.11        25.50 o                         
   2   9   3         16.94          6.80         7.24 o                         
   3   9   3       1126.70       1123.96        24.38 o                         
   4   9   3        815.52        813.04        20.61 o                         
   5   9   3          2.34          0.30         8.83 o                         
   6   9   3        481.94        541.00        29.20 o                         
   7   9   3         48.94         33.41        12.25 o                         
   8   9   3        177.06        132.71        14.71 o                         
   9   9   3        630.63        721.56        32.64 o                         
  10   9   3         45.65         51.67        16.77 o                         
  11   9   3        304.15        316.95        27.70 o                         
  12   9   3        190.56        188.72        63.20 o                         
  13   9   3          2.87         12.57        34.18 o                         
  -9  10   3         18.72         20.52        11.27 o                         
  -8  10   3        280.52        467.26        50.79 o                         
  -7  10   3         17.95         71.96        15.25 o                         
  -6  10   3        873.42        862.43        38.32 o                         
  -5  10   3       1375.54       1409.19        40.54 o                         
  -4  10   3         73.21        108.00        20.50 o                         
  -3  10   3        262.44        299.58        19.70 o                         
  -2  10   3         16.87         11.89         8.61 o                         
  -1  10   3        393.97        398.71        18.90 o                         
   0  10   3       1750.49       1860.71        40.49 o                         
   1  10   3       1178.54       1190.68        29.70 o                         
   2  10   3        222.10        187.00        14.97 o                         
   3  10   3       1158.77       1275.61        31.56 o                         
   4  10   3         26.50         59.89        11.59 o                         
   5  10   3        121.66        122.94        13.22 o                         
   6  10   3         15.20         -5.68        10.50 o                         
   7  10   3          3.53          8.67        12.71 o                         
   8  10   3          4.00          1.13        12.21 o                         
   9  10   3         44.75         75.57        17.20 o                         
  10  10   3        147.47        213.51        44.73 o                         
  11  10   3        600.71        603.99        35.92 o                         
  12  10   3        377.62        314.93        38.62 o                         
  13  10   3          2.44          6.01        24.35 o                         
  -8  11   3        141.71         99.28        32.98 o                         
  -7  11   3          4.11        -11.63        18.71 o                         
  -6  11   3        266.29        213.11        27.58 o                         
  -5  11   3        123.19        132.26        18.61 o                         
  -4  11   3        419.68        469.47        28.57 o                         
  -3  11   3         47.92         53.63        18.14 o                         
  -2  11   3         14.18         16.42        14.12 o                         
  -1  11   3        262.01        255.73        23.19 o                         
   0  11   3        355.81        375.02        28.27 o                         
   1  11   3          2.17          0.44        10.22 o                         
   2  11   3        604.68        612.78        23.41 o                         
   3  11   3        375.25        358.96        20.46 o                         
   4  11   3        107.37        144.19        14.16 o                         
   5  11   3        246.17        212.35        16.58 o                         
   6  11   3         43.36         56.63        16.83 o                         
   7  11   3         30.60         47.62        13.19 o                         
   8  11   3        497.07        454.41        30.10 o                         
   9  11   3         28.78         76.90        18.26 o                         
  10  11   3        307.94        333.80        29.78 o                         
  11  11   3        148.66        185.41        34.90 o                         
  12  11   3         15.76         -7.11        26.44 o                         
  -7  12   3         28.77        -10.55        20.27 o                         
  -6  12   3        184.68        125.20        26.26 o                         
  -5  12   3          4.75          4.87        15.95 o                         
  -4  12   3        469.90        418.70        29.73 o                         
  -3  12   3        830.95        908.77        38.62 o                         
  -2  12   3        114.06        125.86        21.50 o                         
  -1  12   3        327.36        329.43        26.50 o                         
   0  12   3          2.02         -4.15        14.91 o                         
   1  12   3        196.35        152.67        24.41 o                         
   2  12   3        303.99        260.24        38.02 o                         
   3  12   3        136.94        183.00        21.51 o                         
   4  12   3         42.02         51.32        13.54 o                         
   5  12   3         18.57         28.46        15.59 o                         
   6  12   3          0.71         23.59        13.00 o                         
   7  12   3          5.53          1.86        13.21 o                         
   8  12   3         20.53         37.02        18.66 o                         
   9  12   3         36.51         34.57        18.21 o                         
  10  12   3         32.61         69.26        20.39 o                         
  11  12   3          6.87          2.06        29.44 o                         
  -5  13   3          9.72        -12.25        16.71 o                         
  -4  13   3          1.64        -11.40        18.47 o                         
  -3  13   3          0.42        -14.45        19.31 o                         
  -2  13   3          2.93          0.44        16.44 o                         
  -1  13   3          6.94        -21.65        21.65 o                         
   1  13   3         37.97         29.38        38.50 o                         
   2  13   3         14.57        352.70        36.46 o                         
   3  13   3          1.91          9.95        24.94 o                         
   4  13   3         29.44         44.30        21.61 o                         
   5  13   3         43.32         50.19        16.52 o                         
   6  13   3          0.40         -8.82        12.96 o                         
   7  13   3          9.82          8.86        17.30 o                         
   8  13   3          1.94          0.71        17.68 o                         
   9  13   3         60.33         67.83        30.70 o                         
  10  13   3          9.62          7.23        18.33 o                         
  -3  14   3         78.66         33.92        30.10 o                         
  -2  14   3        487.08        492.02        33.62 o                         
   0  14   3          6.28         -1.13        17.60 o                         
   3  14   3        327.97        285.94        42.57 o                         
   4  14   3        424.35        340.13        31.16 o                         
   6  14   3         14.00         -4.25        19.13 o                         
   7  14   3         50.44         37.69        19.93 o                         
   8  14   3         93.75         91.56        21.18 o                         
   9  14   3         63.22         52.20        21.59 o                         
   0  15   3         43.91         33.10        28.78 o                         
   1  15   3        117.51         39.01        76.87 o                         
   2  15   3         34.76         20.63        28.42 o                         
   3  15   3        375.71        309.72        29.20 o                         
   4  15   3        175.60        137.74        45.09 o                         
   5  15   3         11.01        -30.72        31.42 o                         
   6  15   3        148.29         85.93        22.67 o                         
  -3 -12   4         55.12         66.32        30.70 o                         
  -2 -12   4         12.69          5.96        30.22 o                         
  -1 -12   4          9.36         34.66        29.98 o                         
  -7 -11   4          9.00        -22.17        41.85 o                         
  -6 -11   4         60.54         27.56        39.88 o                         
  -5 -11   4         92.43         69.24        35.86 o                         
  -4 -11   4         46.65         34.27        22.78 o                         
  -3 -11   4          0.84        -13.84        21.23 o                         
  -2 -11   4         30.22         40.58        16.74 o                         
  -1 -11   4          0.25        -20.39        20.39 o                         
   0 -11   4         12.97         -7.50        19.48 o                         
   1 -11   4          0.07        -19.51        19.51 o                         
   2 -11   4        215.07        171.11        41.25 o                         
   3 -11   4        249.58        230.22        29.30 o                         
  -9 -10   4          8.44        -20.47        41.07 o                         
  -8 -10   4          2.25        -21.29        21.29 o                         
  -7 -10   4        232.61        174.85        27.64 o                         
  -6 -10   4        378.30        390.88        27.18 o                         
  -5 -10   4         15.12        -18.99        18.99 o                         
  -4 -10   4         38.55         33.10        26.50 o                         
  -3 -10   4          9.15         22.29        20.73 o                         
  -2 -10   4         11.31        -14.63        18.38 o                         
  -1 -10   4         22.65        -11.59        18.41 o                         
   0 -10   4         95.69         77.98        22.84 o                         
   1 -10   4          0.24          6.24        22.91 o                         
   2 -10   4        525.87        489.08        35.76 o                         
   3 -10   4        318.17        322.60        32.59 o                         
   4 -10   4          8.31        -17.75        17.75 o                         
   5 -10   4          9.29         13.62        19.55 o                         
 -10  -9   4         76.73         92.30        23.45 o                         
  -9  -9   4        134.81        135.13        25.76 o                         
  -8  -9   4          8.88          9.22        20.78 o                         
  -7  -9   4         70.99         55.55        21.46 o                         
  -6  -9   4        165.22        173.55        26.06 o                         
  -5  -9   4         54.89         76.12        27.47 o                         
  -4  -9   4        439.14        466.20        41.31 o                         
  -3  -9   4        265.95        223.91        25.93 o                         
  -2  -9   4        142.20        136.16        22.76 o                         
  -1  -9   4        407.02        484.18        33.89 o                         
   0  -9   4          0.29        -13.42        16.72 o                         
   1  -9   4        245.83        205.43        25.32 o                         
   2  -9   4        440.48        505.12        33.44 o                         
   3  -9   4          0.81         15.86        16.73 o                         
   4  -9   4        392.79        376.25        31.78 o                         
   5  -9   4         89.84        135.85        22.40 o                         
   6  -9   4          0.12         10.52        24.70 o                         
   7  -9   4        379.56        371.52        59.48 o                         
 -11  -8   4         55.57         59.62        21.59 o                         
 -10  -8   4        196.34        254.68        29.04 o                         
  -9  -8   4          1.14        -18.95        34.54 o                         
  -8  -8   4         16.46         12.04        18.30 o                         
  -7  -8   4        597.14        601.52        37.34 o                         
  -6  -8   4          0.58         29.76        17.92 o                         
  -5  -8   4       1306.26       1342.34        50.57 o                         
  -4  -8   4       1132.88       1268.15        49.58 o                         
  -3  -8   4          8.22         26.16        17.58 o                         
  -2  -8   4        935.43        934.37        41.78 o                         
  -1  -8   4        314.26        391.80        63.74 o                         
   0  -8   4        156.51        186.43        22.45 o                         
   1  -8   4       1503.28       1498.67        70.52 o                         
   2  -8   4       1174.14       1231.32        61.52 o                         
   3  -8   4        221.22        265.74        27.08 o                         
   4  -8   4        429.15        448.95        31.31 o                         
   5  -8   4        140.88        164.77        24.49 o                         
   6  -8   4        142.63        178.45        41.37 o                         
   7  -8   4        310.32        321.25        29.15 o                         
   8  -8   4         18.58         42.18        16.09 o                         
 -12  -7   4         90.97         69.17        19.92 o                         
 -11  -7   4          0.63         -3.92        17.48 o                         
 -10  -7   4        136.14        133.69        23.47 o                         
  -9  -7   4         89.30         57.90        35.38 o                         
  -8  -7   4         61.82         22.68        17.25 o                         
  -7  -7   4        262.23        315.24        27.57 o                         
  -6  -7   4         29.83         43.47        22.97 o                         
  -5  -7   4         27.99         37.23        17.35 o                         
  -4  -7   4        116.77        157.66        21.78 o                         
  -3  -7   4        194.54        250.63        33.52 o                         
  -2  -7   4        169.75        199.05        22.01 o                         
  -1  -7   4         89.45        148.17        38.08 o                         
   0  -7   4        152.14        176.60        22.13 o                         
   1  -7   4        329.33        318.78        31.48 o                         
   2  -7   4          4.88         -3.15        14.69 o                         
   3  -7   4        451.46        461.43        29.09 o                         
   4  -7   4        122.53        136.09        20.40 o                         
   5  -7   4          4.25         22.71        23.39 o                         
   6  -7   4        367.67        358.28        24.09 o                         
   7  -7   4         88.15         62.72        30.70 o                         
   8  -7   4         26.60         10.44        18.41 o                         
   9  -7   4        132.77        118.18        18.31 o                         
 -12  -6   4        338.96        346.65        29.87 o                         
 -11  -6   4        208.18        202.17        24.16 o                         
 -10  -6   4          6.90         21.33        17.83 o                         
  -9  -6   4        104.98         82.99        18.32 o                         
  -8  -6   4          3.65         13.97        15.71 o                         
  -7  -6   4          3.39          7.68        16.00 o                         
  -6  -6   4         43.15         63.54        30.64 o                         
  -5  -6   4          7.74          2.76        15.34 o                         
  -4  -6   4         29.97         36.83        15.59 o                         
  -3  -6   4          5.84         41.57        13.73 o                         
  -2  -6   4        429.56        418.64        24.63 o                         
  -1  -6   4         18.05         15.83         9.27 o                         
   0  -6   4        363.71        434.03        18.47 o                         
   1  -6   4         98.33        110.34        12.20 o                         
   2  -6   4          3.08          6.67        10.00 o                         
   3  -6   4          3.92         18.09        10.56 o                         
   4  -6   4         54.65         82.58        12.59 o                         
   5  -6   4          1.37          2.43         8.83 o                         
   6  -6   4         33.90         27.27        10.44 o                         
   7  -6   4          0.01          3.68        10.67 o                         
   8  -6   4         56.71         53.14        15.38 o                         
   9  -6   4        367.51        377.76        19.09 o                         
  10  -6   4         18.86         36.25        13.38 o                         
 -13  -5   4         17.80         39.78        15.19 o                         
 -12  -5   4         93.26        128.80        19.63 o                         
 -11  -5   4        217.29        203.61        24.39 o                         
 -10  -5   4         43.42         58.28        19.91 o                         
  -9  -5   4        266.72        276.16        24.30 o                         
  -8  -5   4        758.01        696.10        40.95 o                         
  -7  -5   4         81.73         84.47        17.19 o                         
  -6  -5   4        261.57        291.18        19.01 o                         
  -5  -5   4        315.00        323.94        19.50 o                         
  -4  -5   4         31.05         25.85         9.97 o                         
  -3  -5   4        529.34        550.12        19.43 o                         
  -2  -5   4         12.58         19.44         9.35 o                         
  -1  -5   4        331.78        349.73        16.30 o                         
   0  -5   4       1479.63       1558.67        32.95 o                         
   1  -5   4          2.64         14.58         7.97 o                         
   2  -5   4        699.96        740.76        21.75 o                         
   3  -5   4          6.35          3.63         9.79 o                         
   4  -5   4         26.82         14.17        11.84 o                         
   5  -5   4        280.19        282.35        21.92 o                         
   6  -5   4        146.87        161.40        13.92 o                         
   7  -5   4        279.72        255.91        16.13 o                         
   8  -5   4        306.18        329.70        16.61 o                         
   9  -5   4         31.69         39.29        11.05 o                         
  10  -5   4        106.63         99.59        27.52 o                         
  11  -5   4         48.70         33.58        28.06 o                         
 -13  -4   4         21.82         51.94        15.53 o                         
 -12  -4   4          3.11         12.23        13.84 o                         
 -11  -4   4         13.18         22.89        11.16 o                         
 -10  -4   4          6.04         10.39         9.88 o                         
  -9  -4   4       1068.40       1058.76        31.21 o                         
  -8  -4   4          4.44         21.50        10.86 o                         
  -7  -4   4        822.58        811.03        26.13 o                         
  -6  -4   4       1315.58       1544.27        44.67 o                         
  -5  -4   4        919.22       1010.66        25.85 o                         
  -4  -4   4         51.81         82.13        12.89 o                         
  -3  -4   4        138.59        186.96        18.63 o                         
  -2  -4   4       3333.56       3733.26        62.90 o                         
  -1  -4   4      31453.01      34387.12       496.90 o                         
   0  -4   4      15712.43      17269.17       254.03 o                         
   1  -4   4        834.30        884.68        22.53 o                         
   2  -4   4        182.04        222.68        15.37 o                         
   3  -4   4        307.51        337.50        20.82 o                         
   4  -4   4        676.92        701.70        19.98 o                         
   5  -4   4       1096.34       1245.83        31.20 o                         
   6  -4   4        485.50        455.37        18.51 o                         
   7  -4   4        565.20        495.01        18.94 o                         
   8  -4   4        305.43        293.39        15.21 o                         
   9  -4   4         26.13         55.30        15.11 o                         
  10  -4   4         39.78         24.82        27.34 o                         
  11  -4   4         69.39        116.21        32.50 o                         
  12  -4   4          1.31         44.85        27.82 o                         
 -13  -3   4         95.00        101.18        18.09 o                         
 -12  -3   4         50.65         42.45        29.98 o                         
 -11  -3   4          0.84         19.90        16.41 o                         
 -10  -3   4         21.72         71.84        16.30 o                         
  -9  -3   4        936.03        824.16        33.99 o                         
  -8  -3   4         40.24         74.12        11.65 o                         
  -7  -3   4        384.39        435.47        18.98 o                         
  -6  -3   4        706.02        619.23        19.38 o                         
  -5  -3   4        280.78        226.55        13.44 o                         
  -4  -3   4         77.24        125.96        10.40 o                         
  -3  -3   4        313.06        238.97        16.25 o                         
  -2  -3   4        171.05        192.47        12.64 o                         
  -1  -3   4       1137.70       1174.47        30.22 o                         
   0  -3   4        493.01        516.26        15.29 o                         
   1  -3   4       1524.41       1458.12        29.38 o                         
   2  -3   4        762.17        773.11        19.85 o                         
   3  -3   4        241.63        263.40        12.70 o                         
   4  -3   4          4.34         12.03         6.97 o                         
   5  -3   4        472.12        490.88        23.35 o                         
   6  -3   4        235.86        225.39        13.47 o                         
   7  -3   4        704.04        685.28        20.93 o                         
   8  -3   4          0.73         13.75        10.87 o                         
   9  -3   4        350.17        299.81        13.64 o                         
  10  -3   4        319.73        317.09        59.72 o                         
  11  -3   4         37.02         14.03        27.34 o                         
  12  -3   4         40.00         38.26        30.58 o                         
 -13  -2   4         47.54         36.68        14.39 o                         
 -12  -2   4         22.80         49.05        12.49 o                         
 -11  -2   4        338.36        360.24        33.88 o                         
 -10  -2   4         30.61         45.95         9.47 o                         
  -9  -2   4        338.78        330.48        16.41 o                         
  -8  -2   4        106.76        124.59        11.81 o                         
  -7  -2   4       1012.02        911.61        22.93 o                         
  -6  -2   4          1.69          7.31         6.85 o                         
  -5  -2   4        719.41        780.18        20.45 o                         
  -4  -2   4        412.07        420.65        15.91 o                         
  -3  -2   4        450.35        428.01        17.28 o                         
  -2  -2   4       2667.19       2751.26        46.86 o                         
  -1  -2   4       2474.00       2803.64        47.45 o                         
   0  -2   4        378.15        430.83        16.03 o                         
   1  -2   4       7662.66       7779.64       117.24 o                         
   2  -2   4        398.43        379.30        20.98 o                         
   3  -2   4         45.20         24.45         7.00 o                         
   4  -2   4       1318.52       1335.15        26.59 o                         
   5  -2   4        139.93        141.06        11.07 o                         
   6  -2   4        686.44        668.62        17.70 o                         
   7  -2   4        193.34        177.94        11.25 o                         
   8  -2   4          1.33         -5.15         9.36 o                         
   9  -2   4         27.41         30.08         8.25 o                         
  10  -2   4        108.55         69.44        26.26 o                         
  11  -2   4         45.85         26.74        25.78 o                         
  12  -2   4         19.70         50.61        28.90 o                         
  13  -2   4         90.53        115.85        32.74 o                         
 -13  -1   4        156.05        160.82        34.90 o                         
 -12  -1   4          8.70          9.83        26.26 o                         
 -11  -1   4         64.14         62.20         8.56 o                         
 -10  -1   4        231.49        231.16        22.77 o                         
  -9  -1   4          7.54         13.18         7.74 o                         
  -8  -1   4        520.25        488.97        17.68 o                         
  -7  -1   4        979.22        929.00        22.15 o                         
  -6  -1   4         97.02        109.39        10.03 o                         
  -5  -1   4        752.11        752.05        18.82 o                         
  -4  -1   4        220.13        222.74        14.57 o                         
  -3  -1   4        608.79        540.01        15.86 o                         
  -2  -1   4       1688.09       1826.87        32.90 o                         
  -1  -1   4        957.80        908.45        19.98 o                         
   0  -1   4       2184.48       2046.56        35.41 o                         
   1  -1   4       1390.65       1489.25        27.69 o                         
   2  -1   4        221.00        233.31        11.15 o                         
   3  -1   4        736.95        687.05        17.25 o                         
   4  -1   4        486.66        463.15        14.07 o                         
   5  -1   4        218.22        187.35        10.30 o                         
   6  -1   4        944.11        868.83        19.49 o                         
   7  -1   4        170.96        222.60        10.82 o                         
   8  -1   4        600.01        549.75        16.72 o                         
   9  -1   4        315.24        265.46        18.94 o                         
  10  -1   4         33.91         19.91        22.55 o                         
  12  -1   4        285.03        228.22        37.42 o                         
  13  -1   4         17.00         17.87        23.87 o                         
 -13   0   4        278.16        362.06        47.61 o                         
 -12   0   4          3.95         43.89        27.22 o                         
 -11   0   4        683.58        700.37        54.81 o                         
 -10   0   4          3.04          3.56         8.30 o                         
  -9   0   4         42.99         69.69         8.62 o                         
  -8   0   4        197.11        186.57        14.65 o                         
  -7   0   4          0.86          0.74         5.92 o                         
  -6   0   4         70.75        109.92         8.87 o                         
  -5   0   4        385.79        350.23        13.00 o                         
  -4   0   4        167.42        271.80        22.62 o                         
  -3   0   4       6037.96       6004.44        91.10 o                         
  -2   0   4       1414.66       1451.32        26.65 o                         
  -1   0   4        138.08        137.15         8.88 o                         
   0   0   4        156.34        149.80         8.92 o                         
   1   0   4         95.17        133.50         7.95 o                         
   2   0   4        812.25        796.62        17.33 o                         
   3   0   4       9478.74       9495.98       140.17 o                         
   4   0   4        177.35        239.30        10.92 o                         
   5   0   4         68.00         81.01         7.48 o                         
   6   0   4        742.50        685.54        16.60 o                         
   7   0   4         13.37         14.73         5.87 o                         
   8   0   4         68.14         79.28        21.29 o                         
   9   0   4        602.86        591.39        16.88 o                         
  10   0   4         35.06         64.88        24.58 o                         
  11   0   4        496.01        527.56        48.21 o                         
  12   0   4        165.86        172.93        32.50 o                         
  13   0   4        604.87        687.66        57.80 o                         
  14   0   4         12.59         49.65        27.70 o                         
 -13   1   4        136.86        158.42        34.42 o                         
 -12   1   4          2.63         40.18        25.54 o                         
 -11   1   4        448.70        483.42        48.09 o                         
 -10   1   4         90.98         99.78        28.78 o                         
  -9   1   4        757.06        701.85        19.02 o                         
  -8   1   4        245.62        268.08        14.16 o                         
  -7   1   4          2.84         14.04         5.75 o                         
  -6   1   4        588.62        522.42        14.59 o                         
  -5   1   4        244.64        282.60        13.02 o                         
  -4   1   4        130.23        156.61         9.40 o                         
  -3   1   4       2908.87       2968.94        47.56 o                         
  -2   1   4       1549.67       1549.52        27.14 o                         
  -1   1   4       6400.40       6757.52       100.23 o                         
   0   1   4        844.44        717.54        15.34 o                         
   1   1   4        720.41        634.50        14.19 o                         
   2   1   4          2.18         83.56         7.20 o                         
   3   1   4       1621.24       1461.17        25.99 o                         
   4   1   4         65.85         36.76         6.61 o                         
   5   1   4        528.44        434.35        13.00 o                         
   6   1   4          3.72         -0.76         5.31 o                         
   7   1   4        178.57        174.79        10.16 o                         
   8   1   4        768.39        711.23        18.60 o                         
   9   1   4         34.03         40.15         7.23 o                         
  10   1   4         98.29         98.94        26.14 o                         
  11   1   4        371.87        310.37        40.30 o                         
  12   1   4          1.90          8.87        23.63 o                         
  13   1   4        439.52        388.80        48.33 o                         
  14   1   4         24.96         39.34        26.98 o                         
 -13   2   4          5.96         25.90        23.63 o                         
 -12   2   4        481.06        551.18        51.69 o                         
 -11   2   4        382.54        388.08        43.89 o                         
 -10   2   4          1.83         -8.75        21.35 o                         
  -9   2   4          2.02          7.92        20.39 o                         
  -8   2   4          3.04         11.27        19.79 o                         
  -7   2   4        155.69        151.47         9.73 o                         
  -6   2   4         24.82         10.47         6.07 o                         
  -5   2   4        539.81        662.98        19.80 o                         
  -4   2   4       2811.58       2681.12        51.12 o                         
  -3   2   4       1899.35       1985.86        39.02 o                         
  -2   2   4       1304.08       1346.78        27.84 o                         
  -1   2   4       1815.83       2049.36        33.46 o                         
   0   2   4       6294.81       5847.09        86.85 o                         
   1   2   4       8304.17       7842.79       276.72 o                         
   2   2   4        733.39       1055.11        27.39 o                         
   3   2   4        785.15        888.43        19.92 o                         
   4   2   4       1983.65       2056.53        34.31 o                         
   5   2   4       2293.96       2307.10        38.46 o                         
   6   2   4        609.68        682.15        16.29 o                         
   7   2   4         41.50         47.01         6.67 o                         
   8   2   4        209.02        195.76        10.30 o                         
   9   2   4          0.37          0.41         6.22 o                         
  10   2   4         13.63         22.93         8.86 o                         
  11   2   4          1.61          4.20        21.47 o                         
  13   2   4        266.27        312.29        46.17 o                         
  14   2   4         43.49         90.66        29.74 o                         
 -13   3   4         11.09         -5.52        22.67 o                         
 -12   3   4        242.35        205.55        36.22 o                         
 -11   3   4        150.79        166.70        30.46 o                         
 -10   3   4        556.58        516.04        44.97 o                         
  -9   3   4        412.89        371.41        38.74 o                         
  -8   3   4         71.60         67.88        22.19 o                         
  -7   3   4        150.85        126.03         8.29 o                         
  -6   3   4        180.26        174.02         9.22 o                         
  -5   3   4       1984.11       1980.02        34.01 o                         
  -4   3   4       4643.87       4617.21        82.37 o                         
  -3   3   4       2015.09       2110.65        40.79 o                         
  -2   3   4       3062.05       2994.59        46.72 o                         
  -1   3   4        234.85        212.22         8.03 o                         
   0   3   4       1083.04        962.52        17.37 o                         
   1   3   4         54.22         85.22         8.83 o                         
   2   3   4       1229.58       1089.37        19.39 o                         
   3   3   4         39.51         77.62         7.99 o                         
   4   3   4       2830.71       2731.00        43.56 o                         
   5   3   4        490.81        605.29        15.21 o                         
   6   3   4        288.43        383.81        12.59 o                         
   7   3   4         49.28         69.04         8.48 o                         
   8   3   4          2.72          3.10         5.93 o                         
   9   3   4         27.64         32.51         7.73 o                         
  10   3   4         11.35         41.55        10.67 o                         
  11   3   4         95.50        126.70        10.39 o                         
  12   3   4        133.86        140.07        30.46 o                         
  13   3   4        359.62        409.91        47.13 o                         
  14   3   4        157.50        179.41        34.30 o                         
 -13   4   4        457.66        539.79        54.57 o                         
 -12   4   4        891.34       1012.90        66.08 o                         
 -11   4   4        107.14        100.02        38.38 o                         
 -10   4   4       1022.92       1015.54        61.28 o                         
  -9   4   4        108.12        140.91        27.10 o                         
  -8   4   4       2778.32       2722.21       100.98 o                         
  -7   4   4       1275.57       1178.36        23.29 o                         
  -6   4   4         17.83         14.17         7.03 o                         
  -5   4   4       2695.12       2707.33        51.83 o                         
  -4   4   4       1093.63       1057.56        20.78 o                         
  -3   4   4         11.75         25.74         6.06 o                         
  -2   4   4       8464.50       8878.60       129.79 o                         
  -1   4   4        299.93        330.01        11.10 o                         
   0   4   4        283.67        355.58        20.74 o                         
   1   4   4      12480.23      11647.67       239.69 o                         
   2   4   4        307.21        294.80        12.83 o                         
   3   4   4       1223.66       1239.65        22.02 o                         
   4   4   4       6983.35       6959.99       119.39 o                         
   5   4   4        149.52         80.82         7.41 o                         
   6   4   4       1462.50       1459.37        27.25 o                         
   7   4   4       2649.31       2640.86        44.45 o                         
   8   4   4         70.58         58.76         7.79 o                         
   9   4   4       1653.54       1588.93        43.60 o                         
  10   4   4       1675.26       1602.32        35.54 o                         
  11   4   4        258.11        212.46        13.58 o                         
  12   4   4       1195.69       1152.70        49.02 o                         
  13   4   4          3.93         47.61        26.02 o                         
  14   4   4        628.50        641.97        55.05 o                         
 -12   5   4         50.81        114.77        31.18 o                         
 -10   5   4        673.91        618.82        48.69 o                         
  -9   5   4        129.17        142.11        27.34 o                         
  -8   5   4        210.32        218.27        34.78 o                         
  -7   5   4         83.25         86.04        10.42 o                         
  -6   5   4        131.04        138.89         8.96 o                         
  -5   5   4       2372.41       2254.49        38.05 o                         
  -4   5   4        524.42        534.32        13.80 o                         
  -3   5   4       1678.50       1655.53        28.76 o                         
  -2   5   4       1018.09        960.49        19.49 o                         
  -1   5   4          9.56         -7.03        48.57 o                         
   0   5   4        641.41        591.14        20.22 o                         
   1   5   4       1514.07       1423.77        36.29 o                         
   2   5   4        855.81        854.75        15.79 o                         
   3   5   4       5053.39       5135.98        77.04 o                         
   4   5   4        909.70        870.60        18.34 o                         
   5   5   4       1738.50       1551.09        28.25 o                         
   6   5   4        526.24        515.31        14.81 o                         
   7   5   4         87.33        176.21        12.31 o                         
   8   5   4         41.04         44.91         8.82 o                         
   9   5   4       1434.25       1397.17        28.96 o                         
  10   5   4       1353.21       1195.18        37.69 o                         
  11   5   4        479.01        443.88        18.21 o                         
  12   5   4        167.60        152.33        12.70 o                         
  13   5   4        307.25        352.57        35.14 o                         
  14   5   4        902.14        960.61        67.64 o                         
 -12   6   4          9.16         37.42        27.82 o                         
 -11   6   4         17.04         29.38        25.18 o                         
 -10   6   4          2.56         24.58        22.91 o                         
  -9   6   4         28.18         16.43        22.19 o                         
  -8   6   4        381.85        416.98        42.33 o                         
  -7   6   4         88.83         79.34        10.32 o                         
  -6   6   4          5.11         -0.17         6.44 o                         
  -5   6   4         40.33         32.56         6.54 o                         
  -4   6   4          0.08          0.54         5.58 o                         
  -3   6   4        186.83        188.55         9.69 o                         
  -2   6   4         90.38        108.89        10.63 o                         
  -1   6   4        332.79        381.88        13.29 o                         
   0   6   4        133.20        117.19        12.03 o                         
   1   6   4         27.63         39.30        14.51 o                         
   2   6   4         25.95         22.08         5.40 o                         
   3   6   4          4.11         17.61         5.27 o                         
   4   6   4         65.03        107.64         8.91 o                         
   5   6   4         18.82         30.72         6.64 o                         
   6   6   4        321.76        301.58        12.56 o                         
   7   6   4        133.53        142.49        10.68 o                         
   8   6   4         21.81         17.13         8.81 o                         
   9   6   4         36.51         30.78         8.63 o                         
  10   6   4        546.53        518.47        23.67 o                         
  11   6   4        398.52        337.98        18.16 o                         
  12   6   4          1.38          5.20         9.27 o                         
  13   6   4         11.70         37.33         9.71 o                         
  14   6   4          0.83         40.73        11.77 o                         
 -11   7   4          0.96         14.51        26.14 o                         
 -10   7   4         44.13         52.53        26.98 o                         
  -9   7   4        192.37        215.75        33.46 o                         
  -8   7   4        575.50        577.28        23.11 o                         
  -7   7   4        341.98        331.95        16.27 o                         
  -6   7   4        166.98        149.90        12.21 o                         
  -5   7   4        246.42        187.20        10.87 o                         
  -4   7   4       1298.13       1160.68        23.75 o                         
  -3   7   4        819.16        755.96        17.37 o                         
  -2   7   4          5.69         16.70         5.68 o                         
  -1   7   4         11.23         23.48         5.21 o                         
   0   7   4        597.69        598.71        13.36 o                         
   1   7   4         50.16         19.74         9.71 o                         
   2   7   4        544.99        503.90        14.89 o                         
   3   7   4         15.60         14.11         5.35 o                         
   4   7   4        191.58        182.99        10.10 o                         
   5   7   4       1454.73       1338.17        26.26 o                         
   6   7   4          3.95         25.89         7.31 o                         
   7   7   4        314.59        267.39        16.94 o                         
   8   7   4         98.94        126.27        17.95 o                         
   9   7   4          1.41         -8.09         8.09 o                         
  10   7   4        278.49        269.20        17.47 o                         
  11   7   4        142.30        140.51        13.72 o                         
  12   7   4         74.45         75.58        11.51 o                         
  13   7   4          5.78         13.98        11.80 o                         
  14   7   4          6.92          4.68        26.02 o                         
 -11   8   4         36.12         76.15        26.86 o                         
  -9   8   4        163.44        169.94        32.50 o                         
  -8   8   4          0.44         10.56         7.80 o                         
  -7   8   4        478.15        456.99        23.92 o                         
  -6   8   4        710.11        690.86        19.40 o                         
  -5   8   4         67.56         61.42         8.81 o                         
  -4   8   4        156.94        157.54        14.00 o                         
  -3   8   4         59.69         63.16         7.69 o                         
  -2   8   4          8.66          5.88         5.89 o                         
  -1   8   4        619.96        598.45        14.90 o                         
   0   8   4        527.39        555.47        13.71 o                         
   1   8   4        498.49        427.18        13.69 o                         
   2   8   4       1074.33       1046.88        22.79 o                         
   3   8   4         58.50         63.50         7.22 o                         
   4   8   4        292.72        290.17        13.99 o                         
   5   8   4        386.14        414.98        14.46 o                         
   6   8   4         63.94         96.30         9.56 o                         
   7   8   4        127.64        147.40        11.51 o                         
   8   8   4          8.05         17.60        10.26 o                         
   9   8   4        329.10        303.94        17.74 o                         
  10   8   4        687.46        679.00        32.06 o                         
  11   8   4         30.98         24.58        15.18 o                         
  12   8   4         44.37         33.03        26.08 o                         
  13   8   4         41.04         24.29        18.59 o                         
  14   8   4         13.37         16.65        32.50 o                         
 -10   9   4        115.84        106.73        28.78 o                         
  -9   9   4         59.59         57.56        26.86 o                         
  -8   9   4        367.89        349.02        18.68 o                         
  -7   9   4       1493.23       1515.41        40.14 o                         
  -6   9   4        283.38        329.02        19.39 o                         
  -5   9   4         43.48         80.75        13.61 o                         
  -4   9   4         17.00         12.36        10.18 o                         
  -3   9   4          6.19         28.12         7.75 o                         
  -2   9   4          9.94          6.44         6.70 o                         
  -1   9   4        184.12        217.92        13.99 o                         
   0   9   4         79.17        116.64         9.47 o                         
   1   9   4       1709.86       1648.64        29.75 o                         
   2   9   4        753.01        732.17        17.50 o                         
   3   9   4       1036.17       1168.93        23.88 o                         
   4   9   4       2611.87       2444.91        42.32 o                         
   5   9   4        613.42        686.04        19.05 o                         
   6   9   4         31.51         17.87         9.75 o                         
   7   9   4        423.93        383.25        20.06 o                         
   8   9   4         41.36         28.62        22.00 o                         
   9   9   4       2538.96       2457.39        55.00 o                         
  10   9   4       1196.34       1130.53        65.72 o                         
  11   9   4         11.88         53.18        16.09 o                         
  12   9   4        182.88        166.66        28.36 o                         
  13   9   4         78.97         96.11        31.66 o                         
  -9  10   4          2.76        -22.91        28.30 o                         
  -8  10   4        107.96         98.07        15.70 o                         
  -7  10   4        229.45        231.60        20.57 o                         
  -6  10   4         84.55         76.68        12.11 o                         
  -5  10   4        432.70        412.09        17.38 o                         
  -4  10   4        115.83        151.96        17.55 o                         
  -3  10   4         17.98         36.38         9.63 o                         
  -2  10   4        397.34        388.26        15.74 o                         
  -1  10   4        385.56        407.08        15.59 o                         
   0  10   4        363.59        363.71        19.26 o                         
   1  10   4        697.74        745.73        26.86 o                         
   2  10   4         36.58         29.07        11.06 o                         
   3  10   4        492.09        487.65        18.75 o                         
   4  10   4        436.97        390.02        17.69 o                         
   5  10   4         81.09         74.89        11.08 o                         
   6  10   4        278.14        311.12        18.43 o                         
   7  10   4        299.90        274.46        19.60 o                         
   8  10   4        148.00        146.01        15.75 o                         
   9  10   4        625.58        711.42        34.58 o                         
  10  10   4          1.93          8.10        15.84 o                         
  11  10   4        238.87        247.47        68.78 o                         
  12  10   4        116.20        190.92        34.42 o                         
  13  10   4          9.70         -6.44        43.65 o                         
  -8  11   4         10.87          2.97        14.00 o                         
  -7  11   4         60.12         67.12        19.55 o                         
  -6  11   4         47.07        106.25        28.30 o                         
  -5  11   4          1.26         22.16        11.38 o                         
  -4  11   4          0.51         21.11        19.07 o                         
  -3  11   4        320.05        349.95        22.22 o                         
  -2  11   4         11.95         40.01        12.62 o                         
  -1  11   4          8.21         10.37        12.78 o                         
   0  11   4         27.55         34.99        14.24 o                         
   1  11   4         12.30         20.25         9.63 o                         
   2  11   4        557.74        545.07        33.75 o                         
   3  11   4        287.10        345.13        18.24 o                         
   4  11   4         18.62         34.18        10.46 o                         
   5  11   4         11.05         14.11        10.80 o                         
   6  11   4        134.67        135.18        13.78 o                         
   7  11   4        343.43        319.07        25.95 o                         
   8  11   4       1380.65       1617.69        42.01 o                         
   9  11   4        916.71        889.34        38.44 o                         
  10  11   4         91.04        107.34        43.53 o                         
  11  11   4        217.78        186.37        34.54 o                         
  12  11   4         38.38          6.84        29.62 o                         
  -7  12   4         11.28          0.75        31.42 o                         
  -6  12   4        177.62        162.03        34.72 o                         
  -5  12   4        193.24        180.71        39.82 o                         
  -4  12   4         47.05         52.75        16.63 o                         
  -3  12   4        136.25        162.43        24.05 o                         
  -2  12   4         46.38         56.60        16.63 o                         
  -1  12   4        114.72        140.22        18.09 o                         
   0  12   4        477.13        541.99        41.31 o                         
   1  12   4         10.27         -7.39        13.22 o                         
   2  12   4        194.63        221.05        18.54 o                         
   3  12   4        414.91        480.53        42.28 o                         
   4  12   4         52.64         62.29        12.74 o                         
   5  12   4        275.05        303.84        19.63 o                         
   6  12   4         79.66         69.05        13.15 o                         
   7  12   4          3.17         39.65        13.99 o                         
   8  12   4        398.41        472.93        38.09 o                         
   9  12   4         87.66         55.72        33.58 o                         
  10  12   4        181.76        171.13        22.90 o                         
  11  12   4        125.20        136.57        24.64 o                         
  12  12   4          0.53          7.86        40.66 o                         
  -5  13   4          0.20         -1.83        27.88 o                         
  -4  13   4         80.92         85.98        18.84 o                         
  -3  13   4         60.00         23.04        17.64 o                         
   0  13   4         12.67         -1.82        15.47 o                         
   1  13   4        177.54        119.10        18.73 o                         
   2  13   4        904.19        860.55        40.30 o                         
   3  13   4        367.53        334.60        35.62 o                         
   4  13   4        135.73        115.34        41.01 o                         
   5  13   4        135.18        116.05        22.91 o                         
   6  13   4          0.31        -14.91        18.63 o                         
   7  13   4        726.67        753.06        29.20 o                         
   8  13   4        697.83        807.41        62.96 o                         
   9  13   4         35.10         31.03        18.25 o                         
  10  13   4        285.32        195.96        36.70 o                         
  11  13   4        162.11         70.04        32.02 o                         
  -3  14   4         31.50        -15.02        17.38 o                         
  -2  14   4          6.33        -17.12        17.12 o                         
  -1  14   4          0.77        -24.23        24.23 o                         
   0  14   4          1.33         15.95        25.42 o                         
   1  14   4         25.03          2.64        24.70 o                         
   3  14   4          0.84        -15.55        15.55 o                         
   5  14   4         37.80         45.09        27.58 o                         
   6  14   4          4.57         -8.05        17.17 o                         
   7  14   4         16.08         23.20        15.45 o                         
   8  14   4          2.38         20.42        24.94 o                         
   9  14   4         19.37         49.50        20.09 o                         
  -1  15   4          7.80          2.06        18.87 o                         
   0  15   4        158.09        137.80        35.62 o                         
   1  15   4         70.38         52.89        30.22 o                         
   4  15   4         97.59         56.22        24.66 o                         
   6  15   4        785.43        878.22        42.99 o                         
   7  15   4        366.62        285.67        34.00 o                         
  -5 -11   5         36.69         39.27        26.05 o                         
  -4 -11   5        119.68         84.30        25.76 o                         
  -3 -11   5          0.26        -20.19        20.19 o                         
  -2 -11   5          6.77        -17.89        25.06 o                         
  -1 -11   5          2.88        -19.56        30.64 o                         
   0 -11   5          3.92         -7.56        19.79 o                         
   1 -11   5          6.54         11.46        18.81 o                         
  -7 -10   5         16.70         -4.44        22.55 o                         
  -6 -10   5        176.05        131.00        26.11 o                         
  -5 -10   5        252.75        190.11        29.74 o                         
  -4 -10   5          0.83        -32.08        32.08 o                         
  -3 -10   5        184.72        144.38        25.24 o                         
  -2 -10   5         27.00         12.65        20.30 o                         
  -1 -10   5         15.25         15.13        21.05 o                         
   0 -10   5         14.44         14.38        20.01 o                         
   1 -10   5         11.31         -7.54        27.94 o                         
   2 -10   5          3.36         -3.93        19.35 o                         
   3 -10   5         88.86         85.61        23.26 o                         
   4 -10   5         12.44         37.61        21.25 o                         
  -9  -9   5         55.61         67.64        53.79 o                         
  -8  -9   5         67.27         62.12        26.80 o                         
  -7  -9   5         13.01         -3.38        19.36 o                         
  -6  -9   5        476.64        472.47        38.36 o                         
  -5  -9   5        387.71        325.52        31.73 o                         
  -4  -9   5          3.30        -17.56        21.47 o                         
  -3  -9   5        412.45        410.99        46.53 o                         
  -2  -9   5          9.33        -11.89        18.81 o                         
  -1  -9   5        277.62        292.53        29.93 o                         
   0  -9   5          0.86          5.24        20.64 o                         
   1  -9   5        125.07        114.41        40.30 o                         
   2  -9   5        325.34        307.13        45.81 o                         
   3  -9   5        153.90        178.81        39.70 o                         
   4  -9   5         10.94         15.95        32.50 o                         
   5  -9   5         92.98        100.14        39.10 o                         
   6  -9   5          0.83        -32.74        32.74 o                         
 -10  -8   5         72.65         38.87        27.34 o                         
  -9  -8   5        249.92        231.91        27.97 o                         
  -8  -8   5         98.96         90.94        22.98 o                         
  -7  -8   5        154.20        168.03        25.54 o                         
  -6  -8   5        118.55        154.23        45.81 o                         
  -5  -8   5          4.59        -11.70        19.69 o                         
  -4  -8   5        422.88        431.44        34.56 o                         
  -3  -8   5        295.75        304.94        29.25 o                         
  -2  -8   5          2.13          4.22        17.80 o                         
  -1  -8   5        243.32        253.91        51.27 o                         
   0  -8   5        160.44        186.43        23.82 o                         
   1  -8   5         45.28         83.35        20.67 o                         
   2  -8   5        265.28        242.30        40.83 o                         
   3  -8   5         11.34          6.32        17.64 o                         
   4  -8   5        151.49        126.18        26.62 o                         
   5  -8   5         93.67         86.56        20.52 o                         
   6  -8   5          0.88         21.71        18.05 o                         
   7  -8   5        151.99        184.21        44.49 o                         
 -11  -7   5          4.20        -16.61        17.23 o                         
 -10  -7   5        469.90        399.49        35.70 o                         
  -9  -7   5        705.19        710.87        49.77 o                         
  -8  -7   5         52.20         45.19        20.03 o                         
  -7  -7   5        300.03        269.48        36.04 o                         
  -6  -7   5         45.01         60.74        24.05 o                         
  -5  -7   5        432.69        465.24        33.67 o                         
  -4  -7   5        281.38        261.93        27.77 o                         
  -3  -7   5        541.15        574.89        40.06 o                         
  -2  -7   5        420.96        443.17        42.81 o                         
  -1  -7   5         14.07         63.54        25.18 o                         
   0  -7   5         79.87         81.98        19.26 o                         
   1  -7   5        428.68        446.00        40.12 o                         
   2  -7   5        933.45        933.47        40.80 o                         
   3  -7   5          7.11         37.95        17.37 o                         
   4  -7   5        217.60        231.16        25.42 o                         
   5  -7   5         14.71          8.45        17.17 o                         
   6  -7   5        530.31        508.34        33.82 o                         
   7  -7   5        708.16        763.91        74.23 o                         
   8  -7   5         89.48         96.54        26.80 o                         
 -12  -6   5         10.69          8.76        21.05 o                         
 -11  -6   5          1.87         16.13        18.21 o                         
 -10  -6   5        112.02         80.98        28.42 o                         
  -9  -6   5        102.02        113.05        20.95 o                         
  -8  -6   5        147.28        170.55        23.29 o                         
  -7  -6   5        298.01        279.51        27.52 o                         
  -6  -6   5          8.18          7.25        16.97 o                         
  -5  -6   5         42.50         73.51        19.28 o                         
  -4  -6   5        249.77        270.10        26.14 o                         
  -3  -6   5         19.85        106.25        19.47 o                         
  -2  -6   5        572.03        631.80        33.57 o                         
  -1  -6   5        229.20        253.78        30.10 o                         
   0  -6   5        110.60        132.66        20.02 o                         
   1  -6   5       1176.59       1274.07        45.06 o                         
   2  -6   5          6.58         36.05        15.61 o                         
   3  -6   5         51.14         45.95        16.68 o                         
   4  -6   5        102.33        120.22        19.56 o                         
   5  -6   5         58.03         52.98        17.36 o                         
   6  -6   5        539.83        531.46        27.15 o                         
   7  -6   5        125.56        138.43        20.04 o                         
   8  -6   5         43.24         42.79        16.07 o                         
   9  -6   5        242.44        286.38        22.31 o                         
  10  -6   5         62.15        114.09        20.47 o                         
 -12  -5   5        186.69        181.24        22.97 o                         
 -11  -5   5        451.62        501.41        60.56 o                         
 -10  -5   5         79.96         87.13        18.16 o                         
  -9  -5   5         39.46         49.41        23.27 o                         
  -8  -5   5        828.07        853.19        64.76 o                         
  -7  -5   5        876.65        831.46        38.66 o                         
  -6  -5   5        434.37        423.68        29.50 o                         
  -5  -5   5         98.18        136.23        20.26 o                         
  -4  -5   5        346.72        384.75        28.13 o                         
  -3  -5   5         18.81          7.60        14.22 o                         
  -2  -5   5         68.90         57.35        14.24 o                         
  -1  -5   5        159.48        196.08        27.99 o                         
   1  -5   5        185.92        206.11        16.61 o                         
   2  -5   5         71.70         62.20        11.87 o                         
   3  -5   5        519.71        584.10        23.49 o                         
   4  -5   5        187.43        171.26        15.91 o                         
   5  -5   5        967.17       1004.31        27.33 o                         
   6  -5   5        378.72        364.14        19.17 o                         
   7  -5   5        229.15        233.70        16.48 o                         
   8  -5   5        467.81        505.35        32.91 o                         
   9  -5   5        665.49        800.51        64.04 o                         
  10  -5   5         16.64          4.92        30.10 o                         
 -13  -4   5         28.50         27.12        14.44 o                         
 -12  -4   5         50.96         43.78        16.70 o                         
 -11  -4   5        125.58        133.69        19.81 o                         
 -10  -4   5        176.50        153.19        20.73 o                         
  -9  -4   5         80.75         88.55        17.71 o                         
  -8  -4   5        849.84        883.11        42.63 o                         
  -7  -4   5          0.45         26.37        15.67 o                         
  -6  -4   5        298.24        260.10        24.68 o                         
  -5  -4   5        457.86        520.58        22.53 o                         
  -4  -4   5         29.90         44.14         9.77 o                         
  -3  -4   5        234.36        216.19        14.14 o                         
  -2  -4   5         94.62        139.59        12.21 o                         
  -1  -4   5        332.48        344.90        16.21 o                         
   0  -4   5       1255.51       1249.22        28.64 o                         
   1  -4   5        115.85        152.10        11.91 o                         
   2  -4   5        629.10        694.61        21.00 o                         
   3  -4   5         20.46         24.99         8.74 o                         
   4  -4   5         56.17         46.47        12.57 o                         
   5  -4   5        201.63        195.11        24.17 o                         
   6  -4   5        328.15        317.64        23.24 o                         
   7  -4   5        157.16        177.52        14.16 o                         
   8  -4   5        266.25        268.18        21.43 o                         
   9  -4   5         75.18        109.36        18.85 o                         
  10  -4   5         14.24         19.60        10.72 o                         
  11  -4   5         62.04         51.81        30.82 o                         
 -13  -3   5          6.31         17.80        13.56 o                         
 -12  -3   5        350.49        351.70        25.99 o                         
 -11  -3   5         68.55         69.24        15.40 o                         
 -10  -3   5          1.10         15.92        11.24 o                         
  -9  -3   5       1167.49       1150.49        32.69 o                         
  -8  -3   5       1526.64       1550.03        39.05 o                         
  -7  -3   5          9.69         20.70         9.61 o                         
  -6  -3   5        495.51        480.76        46.83 o                         
  -5  -3   5          8.78         22.96         8.69 o                         
  -4  -3   5        778.72        751.93        26.13 o                         
  -3  -3   5        312.75        308.08        22.40 o                         
  -2  -3   5        287.69        350.52        17.77 o                         
  -1  -3   5       1018.13       1083.45        25.65 o                         
   0  -3   5         84.15         93.42         9.21 o                         
   1  -3   5        284.99        334.02        16.31 o                         
   2  -3   5        546.88        496.08        23.68 o                         
   3  -3   5        728.01        768.05        21.04 o                         
   4  -3   5          3.74          4.67         7.58 o                         
   5  -3   5        319.77        302.64        16.19 o                         
   6  -3   5         22.07         37.35         9.93 o                         
   7  -3   5       1134.19       1087.24        29.03 o                         
   8  -3   5        721.26        679.04        22.06 o                         
   9  -3   5          1.31          7.51         7.54 o                         
  10  -3   5        378.82        321.54        31.94 o                         
  11  -3   5        134.89        183.01        36.70 o                         
  12  -3   5          3.46         32.62        28.90 o                         
 -13  -2   5         16.23         40.06        12.41 o                         
 -12  -2   5        121.63        107.81        22.85 o                         
 -11  -2   5        126.43        135.44        17.13 o                         
 -10  -2   5          0.53         21.88        11.44 o                         
  -9  -2   5        429.83        398.50        28.66 o                         
  -8  -2   5        137.32        152.02        17.97 o                         
  -7  -2   5        213.44        210.53        18.19 o                         
  -6  -2   5        723.25        717.76        20.94 o                         
  -5  -2   5         67.57         74.90         9.45 o                         
  -4  -2   5        123.91        130.50        14.50 o                         
  -3  -2   5          1.57         11.45         7.55 o                         
  -2  -2   5          5.74         13.27         8.12 o                         
  -1  -2   5       1318.80       1153.65        25.74 o                         
   0  -2   5         17.39         65.50         9.07 o                         
   1  -2   5        256.56        273.52        13.61 o                         
   2  -2   5        902.04        818.63        20.77 o                         
   3  -2   5          0.54          4.56         6.48 o                         
   4  -2   5        526.49        497.82        18.71 o                         
   5  -2   5        146.43        159.93        11.09 o                         
   6  -2   5          8.87         20.19         8.20 o                         
   7  -2   5        621.04        649.50        20.75 o                         
   8  -2   5        236.67        203.75        13.49 o                         
   9  -2   5         20.91         20.75         7.99 o                         
  10  -2   5        103.58        138.64        16.43 o                         
  11  -2   5         21.85         23.75        28.18 o                         
  12  -2   5         65.41         54.45        30.22 o                         
 -13  -1   5         78.55         91.38        32.50 o                         
 -12  -1   5         19.74         33.93         9.61 o                         
 -11  -1   5         44.48         39.60        10.37 o                         
 -10  -1   5       1921.63       1852.36        59.37 o                         
  -9  -1   5       1074.20       1152.24        30.19 o                         
  -8  -1   5          3.01          1.61         8.22 o                         
  -7  -1   5       1126.49       1160.73        29.73 o                         
  -6  -1   5         57.42         53.28         8.56 o                         
  -5  -1   5        159.99        204.22        15.55 o                         
  -4  -1   5       2807.38       2893.42        49.65 o                         
  -3  -1   5       2755.93       3146.59        52.95 o                         
  -2  -1   5        414.59        430.03        19.86 o                         
  -1  -1   5       5259.32       5554.00        86.42 o                         
   0  -1   5        769.22        866.92        20.93 o                         
   1  -1   5       2695.95       3121.47        51.93 o                         
   2  -1   5         29.54         38.54         7.77 o                         
   3  -1   5       4413.09       4587.95        72.65 o                         
   4  -1   5        426.62        563.80        16.50 o                         
   5  -1   5       1137.20       1081.85        27.63 o                         
   6  -1   5        227.97        219.99        11.76 o                         
   7  -1   5        602.44        630.76        19.56 o                         
   8  -1   5         20.12         17.78         8.12 o                         
   9  -1   5       2410.62       2218.03        49.19 o                         
  10  -1   5        736.59        687.25        25.78 o                         
  11  -1   5         23.52         36.46        27.10 o                         
  12  -1   5        117.11        139.71        33.70 o                         
  13  -1   5         42.18         43.65        28.78 o                         
 -13   0   5        146.86        171.85        35.74 o                         
 -12   0   5         99.83        128.80        34.18 o                         
 -11   0   5        142.11        157.46        17.03 o                         
 -10   0   5        567.45        485.95        27.33 o                         
  -9   0   5          4.99         31.68         8.41 o                         
  -8   0   5         12.67         18.64         8.46 o                         
  -7   0   5       1418.52       1321.05        28.19 o                         
  -6   0   5          4.41          7.27         6.75 o                         
  -5   0   5        400.00        362.09        13.99 o                         
  -4   0   5         60.16         88.15         8.74 o                         
  -3   0   5         75.82        164.84        13.95 o                         
  -2   0   5       1638.45       1674.25        31.28 o                         
  -1   0   5       1416.57       1429.37        27.73 o                         
   0   0   5       1240.60       1223.49        24.58 o                         
   1   0   5       2723.29       2771.70        46.06 o                         
   2   0   5        248.27        284.87        12.70 o                         
   3   0   5       3209.79       3172.08        52.05 o                         
   4   0   5       2626.86       2419.51        41.64 o                         
   5   0   5        989.98        829.84        19.34 o                         
   6   0   5        336.80        389.11        13.61 o                         
   7   0   5        777.98        727.58        18.53 o                         
   8   0   5         51.65         62.68         8.74 o                         
   9   0   5       1877.78       1722.05        40.00 o                         
  10   0   5        124.18        107.97        13.35 o                         
  12   0   5        332.82        322.36        46.41 o                         
  13   0   5        103.14        126.76        32.26 o                         
 -13   1   5          1.78         31.18        25.66 o                         
 -12   1   5          0.50         21.83        25.42 o                         
 -10   1   5        566.85        525.14        28.69 o                         
  -9   1   5        583.87        537.08        18.53 o                         
  -8   1   5         13.79         23.54         8.39 o                         
  -7   1   5         18.13         21.08         6.98 o                         
  -6   1   5        486.37        494.93        17.23 o                         
  -5   1   5       1227.99       1187.72        24.88 o                         
  -4   1   5       1451.09       1541.38        29.27 o                         
  -3   1   5         42.31         65.94         9.88 o                         
  -2   1   5       1886.59       1837.82        32.72 o                         
  -1   1   5        153.10        198.86        10.60 o                         
   0   1   5         13.64         27.64         6.38 o                         
   1   1   5        242.32        341.25        11.94 o                         
   2   1   5        318.99        234.74        10.27 o                         
   3   1   5       1149.06       1194.45        23.80 o                         
   4   1   5        125.15        190.73        10.96 o                         
   5   1   5       1564.60       1694.92        31.03 o                         
   6   1   5       1348.55       1186.05        24.60 o                         
   7   1   5        177.68        194.80        10.49 o                         
   8   1   5        139.16        136.08        15.77 o                         
   9   1   5        415.45        393.04        15.20 o                         
  10   1   5        259.28        223.45        12.64 o                         
  11   1   5        304.75        326.32        43.17 o                         
  12   1   5        147.35        178.09        33.82 o                         
  13   1   5          6.65         26.86        25.06 o                         
  14   1   5        106.49        128.08        32.50 o                         
 -13   2   5         35.16         48.69        27.10 o                         
 -12   2   5          7.70         56.01        27.46 o                         
 -11   2   5        442.52        492.78        77.47 o                         
 -10   2   5         18.14         15.11        23.75 o                         
  -9   2   5          0.93         -3.64         6.57 o                         
  -8   2   5         25.35         17.56         7.29 o                         
  -7   2   5         50.99         72.60         8.19 o                         
  -6   2   5         79.73         77.10         8.22 o                         
  -5   2   5        214.08        184.33        10.73 o                         
  -4   2   5         92.38        143.47        14.09 o                         
  -3   2   5        687.41        619.36        16.05 o                         
  -2   2   5       1116.03       1069.50        21.52 o                         
  -1   2   5         38.89         51.66         7.64 o                         
   0   2   5        117.70        152.73         9.15 o                         
   1   2   5         95.60        110.80         7.48 o                         
   2   2   5        240.76        226.31        10.43 o                         
   3   2   5       2582.73       2332.24        38.86 o                         
   4   2   5        255.14        233.67        14.71 o                         
   5   2   5       5646.88       5398.77        82.87 o                         
   6   2   5        913.80        868.31        19.64 o                         
   7   2   5          0.67          1.62         6.49 o                         
   8   2   5         58.05         67.06         7.86 o                         
   9   2   5         79.15         93.30         9.78 o                         
  10   2   5        443.00        401.21        15.71 o                         
  11   2   5        196.12        213.02        12.25 o                         
  12   2   5         27.83         17.99        25.06 o                         
  13   2   5        128.06        133.00        31.90 o                         
  14   2   5         53.64         73.40        28.18 o                         
 -13   3   5         11.47         23.51        23.27 o                         
 -12   3   5        274.80        351.26        46.53 o                         
 -10   3   5        111.46        150.27        30.34 o                         
  -9   3   5         60.37         92.82        25.54 o                         
  -8   3   5        206.40        204.97        15.18 o                         
  -7   3   5        140.83        151.09        10.95 o                         
  -6   3   5        466.77        400.19        13.22 o                         
  -5   3   5       1837.75       1714.96        31.03 o                         
  -4   3   5         34.37         99.25         8.08 o                         
  -3   3   5       1168.80       1150.31        22.82 o                         
  -2   3   5          0.69         13.33         9.28 o                         
  -1   3   5       3279.64       3195.24        49.96 o                         
   0   3   5        101.89        134.49        10.51 o                         
   1   3   5          2.91         -3.92         4.65 o                         
   2   3   5       2087.60       1825.50        30.68 o                         
   3   3   5        464.31        512.70        17.78 o                         
   4   3   5        299.87        233.82        10.88 o                         
   5   3   5        268.43        214.07        10.91 o                         
   6   3   5       1466.49       1418.15        27.09 o                         
   7   3   5        941.49        870.29        19.90 o                         
   8   3   5        143.01        154.81        10.73 o                         
   9   3   5        131.05        137.22        11.89 o                         
  10   3   5        196.10        163.69        12.67 o                         
  11   3   5         40.93         67.79        10.52 o                         
  12   3   5        486.95        504.37        30.94 o                         
  13   3   5        277.24        395.52        48.33 o                         
  14   3   5         16.61         42.45        27.34 o                         
 -12   4   5        754.20        826.41        59.60 o                         
 -10   4   5        152.35        157.46        29.50 o                         
  -9   4   5        261.81        292.50        37.54 o                         
  -8   4   5       1167.55       1159.69        59.84 o                         
  -7   4   5       1092.95       1074.10        22.97 o                         
  -6   4   5        114.90        125.45         9.61 o                         
  -5   4   5        116.81        221.70        12.06 o                         
  -4   4   5        214.38        204.17        10.39 o                         
  -3   4   5       2312.98       2254.47        37.62 o                         
  -2   4   5        907.63        941.49        19.17 o                         
  -1   4   5       4833.74       4777.32        71.91 o                         
   0   4   5        836.31        936.56        20.87 o                         
   1   4   5       1271.54       1096.04        23.25 o                         
   2   4   5        575.09        622.68        13.88 o                         
   3   4   5        110.29        194.28        18.47 o                         
   4   4   5        822.36        790.33        17.57 o                         
   5   4   5       1992.08       1905.62        33.30 o                         
   6   4   5        516.70        568.12        15.61 o                         
   7   4   5       2592.12       2534.08        43.29 o                         
   8   4   5         60.10         61.13         8.18 o                         
   9   4   5          2.36         25.00         8.43 o                         
  10   4   5        211.30        242.80        15.30 o                         
  11   4   5        209.39        241.00        15.05 o                         
  12   4   5        517.16        486.05        19.37 o                         
  13   4   5        275.04        316.62        18.41 o                         
  14   4   5         13.98         12.95        25.42 o                         
 -12   5   5        274.04        245.61        38.26 o                         
 -11   5   5          7.42         54.33        35.98 o                         
 -10   5   5        587.23        649.16        49.29 o                         
  -9   5   5        110.41        108.17        26.02 o                         
  -8   5   5        137.99        124.68        13.83 o                         
  -7   5   5        530.97        544.74        15.62 o                         
  -6   5   5        169.08        150.83         9.93 o                         
  -5   5   5        243.11        268.13        11.41 o                         
  -4   5   5       5681.22       5835.70        88.57 o                         
  -3   5   5          5.69         42.80         6.31 o                         
  -2   5   5       4913.66       4770.46        72.35 o                         
  -1   5   5        502.58        476.74        13.82 o                         
   0   5   5       1138.44       1537.35        39.35 o                         
   1   5   5       4312.31       4209.08        92.43 o                         
   2   5   5       1997.42       2081.20        33.45 o                         
   3   5   5         15.64         18.11         5.46 o                         
   4   5   5       4175.79       3972.31        77.53 o                         
   5   5   5       1015.27       1086.66        21.86 o                         
   6   5   5       4321.65       4181.26        66.00 o                         
   7   5   5        969.77        977.72        21.87 o                         
   8   5   5         50.64         43.50         9.00 o                         
   9   5   5        553.01        549.14        17.77 o                         
  10   5   5        456.84        437.94        18.73 o                         
  11   5   5         38.44         23.43         9.55 o                         
  12   5   5        559.65        512.45        25.24 o                         
  13   5   5         56.65         75.48         9.38 o                         
  14   5   5        142.16        175.70        12.52 o                         
 -12   6   5          0.84         38.86        25.30 o                         
 -11   6   5          2.14         12.95        22.67 o                         
 -10   6   5         45.62         89.94        27.10 o                         
  -9   6   5        131.89        161.18        29.62 o                         
  -8   6   5        324.31        302.66        17.75 o                         
  -7   6   5         17.49         42.09         7.75 o                         
  -6   6   5         33.97         29.32         7.38 o                         
  -5   6   5         87.46         69.34         7.64 o                         
  -4   6   5        975.23        985.09        20.77 o                         
  -3   6   5        562.68        499.18        13.53 o                         
  -2   6   5       1701.39       1582.95        27.60 o                         
  -1   6   5        308.41        355.57        12.40 o                         
   0   6   5       1264.30       1097.37        31.50 o                         
   1   6   5        383.78        426.25        19.14 o                         
   2   6   5         19.41         74.85        10.79 o                         
   3   6   5         61.42         77.13         6.92 o                         
   4   6   5          6.15         31.20         5.95 o                         
   5   6   5        224.29        205.53        10.62 o                         
   6   6   5       3212.25       2947.37        48.93 o                         
   7   6   5        668.23        604.96        17.35 o                         
   8   6   5         46.54         56.68        10.12 o                         
   9   6   5         33.87         42.31         9.21 o                         
  10   6   5        547.44        491.93        22.23 o                         
  11   6   5        438.79        463.64        44.97 o                         
  12   6   5        484.89        490.48        28.70 o                         
  13   6   5         11.08         24.11        12.81 o                         
  14   6   5          8.38         31.73        11.85 o                         
 -11   7   5          1.36         75.67        28.78 o                         
 -10   7   5         63.69         67.64        28.18 o                         
  -9   7   5         39.50         47.73        24.94 o                         
  -8   7   5         57.44         76.61         8.85 o                         
  -7   7   5         74.07         74.57        14.32 o                         
  -6   7   5        111.03        115.57        11.08 o                         
  -5   7   5         93.03        115.15         9.60 o                         
  -4   7   5         38.06         27.14         7.02 o                         
  -3   7   5         88.42         85.23         8.39 o                         
  -2   7   5         83.70        110.42         8.40 o                         
  -1   7   5          7.68         18.19         5.97 o                         
   0   7   5        920.88        845.23        27.43 o                         
   1   7   5        111.99        111.76        12.92 o                         
   2   7   5        117.95        144.09        14.31 o                         
   3   7   5        778.63        709.92        18.47 o                         
   4   7   5         64.31        110.43         7.69 o                         
   5   7   5          2.45          3.04         6.14 o                         
   6   7   5         98.87         77.95         9.49 o                         
   7   7   5         46.85         54.19         9.51 o                         
   8   7   5        116.14        136.35        11.57 o                         
   9   7   5        292.11        264.30        15.77 o                         
  10   7   5         29.59         46.45        11.44 o                         
  11   7   5        287.85        309.37        18.58 o                         
  12   7   5         28.38         37.92        10.71 o                         
  13   7   5          7.46         19.55        17.95 o                         
  14   7   5         22.32         36.58        25.42 o                         
 -10   8   5          4.21          1.44        27.70 o                         
  -9   8   5        104.63        143.07        29.74 o                         
  -8   8   5        396.81        434.44        16.89 o                         
  -7   8   5        136.60        159.80        14.61 o                         
  -6   8   5       1876.99       1799.33        41.49 o                         
  -5   8   5       1250.76       1218.58        26.28 o                         
  -4   8   5         21.45         19.52         8.69 o                         
  -3   8   5        365.55        331.00        15.15 o                         
  -2   8   5        110.45        116.48         8.01 o                         
  -1   8   5        877.24        940.95        22.68 o                         
   0   8   5       2797.32       2599.96        63.76 o                         
   1   8   5        637.67        606.71        33.58 o                         
   2   8   5       1403.47       1393.91        61.04 o                         
   3   8   5        987.84        909.66        22.35 o                         
   4   8   5        110.26         99.08         7.94 o                         
   5   8   5          1.85         -3.15         6.21 o                         
   6   8   5         98.09         94.02         9.25 o                         
   7   8   5         10.00         17.31         8.01 o                         
   8   8   5         63.90         52.84        10.19 o                         
   9   8   5         76.41         70.37        11.43 o                         
  10   8   5        384.11        341.80        25.92 o                         
  11   8   5        831.63        844.11        48.69 o                         
  12   8   5        181.30        180.20        57.32 o                         
  13   8   5         55.44         52.84        17.27 o                         
  14   8   5         21.01         31.27        29.32 o                         
 -10   9   5         37.29         30.46        26.86 o                         
  -9   9   5        126.49        165.26        31.06 o                         
  -8   9   5        105.39        114.80        14.04 o                         
  -7   9   5          7.44         -1.16         9.14 o                         
  -6   9   5        476.59        517.22        19.25 o                         
  -5   9   5          0.66         -3.11         9.44 o                         
  -4   9   5        583.76        571.66        31.10 o                         
  -3   9   5          4.55         -1.14         7.05 o                         
  -2   9   5          3.83         16.87         8.46 o                         
  -1   9   5        479.63        416.23        12.78 o                         
   0   9   5        136.91        150.53        15.32 o                         
   1   9   5         55.82         51.88        12.68 o                         
   2   9   5        849.62        818.31        42.45 o                         
   3   9   5         42.16         39.13         8.23 o                         
   4   9   5        240.25        249.15        11.43 o                         
   5   9   5        106.31         97.06         9.03 o                         
   6   9   5          0.56         -6.75         8.79 o                         
   7   9   5         12.22         25.06        10.69 o                         
   8   9   5        468.58        409.77        27.49 o                         
   9   9   5         45.78         33.26        12.61 o                         
  10   9   5        324.68        431.79        68.30 o                         
  11   9   5          3.60         -8.38        14.40 o                         
  12   9   5         79.21         44.72        16.77 o                         
  13   9   5         54.91         42.14        26.32 o                         
  -9  10   5          6.44         33.46        25.90 o                         
  -8  10   5          8.84         29.71         9.55 o                         
  -7  10   5          9.18         11.28        11.19 o                         
  -6  10   5        564.16        547.46        19.26 o                         
  -5  10   5        343.85        300.93        29.80 o                         
  -4  10   5       1730.37       1638.99        46.34 o                         
  -3  10   5        357.25        353.43        19.20 o                         
  -2  10   5       1074.25       1080.41        23.73 o                         
  -1  10   5        130.62        138.01         9.83 o                         
   0  10   5         44.20         91.01        16.02 o                         
   1  10   5        587.50        596.63        39.10 o                         
   2  10   5        571.21        497.60        19.35 o                         
   3  10   5         94.78        121.26        10.86 o                         
   4  10   5        179.67        149.45        12.29 o                         
   5  10   5         54.30         84.96        10.34 o                         
   6  10   5          0.73         44.82        10.51 o                         
   7  10   5         83.57         56.89        14.60 o                         
   8  10   5         22.82         83.74        19.47 o                         
   9  10   5         78.78        109.03        15.03 o                         
  10  10   5         27.00         59.66        25.60 o                         
  11  10   5         30.28         10.40        18.05 o                         
  12  10   5         82.81         59.74        46.29 o                         
  13  10   5         19.55         16.27        26.44 o                         
  -8  11   5         30.65         60.97        22.19 o                         
  -7  11   5        205.71        305.41        23.80 o                         
  -6  11   5         61.62         64.76        21.71 o                         
  -5  11   5        289.84        277.23        19.91 o                         
  -4  11   5        118.71        137.53        13.78 o                         
  -3  11   5          9.10         28.83        10.28 o                         
  -2  11   5        172.13        197.03        18.99 o                         
  -1  11   5        337.72        324.66        25.66 o                         
   0  11   5         69.69         58.37         8.49 o                         
   1  11   5        638.03        671.97        19.33 o                         
   2  11   5        116.73         92.62         9.12 o                         
   3  11   5        187.87        164.08        13.12 o                         
   4  11   5        564.16        611.73        58.76 o                         
   5  11   5         50.17         45.50        10.33 o                         
   6  11   5         73.61         53.50        11.84 o                         
   7  11   5        346.27        396.15        31.33 o                         
   8  11   5          4.14         -4.33        20.55 o                         
   9  11   5        464.20        473.75        37.27 o                         
  10  11   5         58.48         60.24        30.16 o                         
  11  11   5        102.42        104.51        60.68 o                         
  12  11   5         81.12        109.49        28.78 o                         
  -7  12   5         83.78         72.51        29.14 o                         
  -6  12   5         87.83         70.74        24.35 o                         
  -5  12   5        559.16        580.58        49.61 o                         
  -4  12   5         14.37         28.02        15.74 o                         
  -3  12   5        380.69        410.75        53.99 o                         
  -2  12   5        741.03        813.27        33.25 o                         
  -1  12   5        209.57        172.57        20.18 o                         
   0  12   5        129.53        153.81        16.14 o                         
   1  12   5        302.24        335.86        31.79 o                         
   2  12   5          2.15         12.39        12.78 o                         
   3  12   5       1174.38       1144.88        36.28 o                         
   4  12   5        603.67        640.15        22.44 o                         
   5  12   5         32.47         34.86        10.79 o                         
   6  12   5         12.39         32.47        11.29 o                         
   7  12   5         65.58         70.63        12.98 o                         
   8  12   5        102.89        108.29        19.94 o                         
   9  12   5        156.60        166.83        24.24 o                         
  10  12   5         17.98         19.69        40.66 o                         
  11  12   5         43.65         54.66        46.11 o                         
  12  12   5         42.80         56.57        74.05 o                         
  -5  13   5        130.61        165.04        26.80 o                         
  -4  13   5          0.84         -7.98        30.88 o                         
  -3  13   5        234.31        193.44        31.12 o                         
  -2  13   5        237.52        224.44        36.40 o                         
  -1  13   5          1.43          2.82        14.31 o                         
   0  13   5         93.22         81.49        16.00 o                         
   1  13   5         47.20         24.11        25.42 o                         
   2  13   5        244.14        221.33        43.53 o                         
   3  13   5        555.95        626.10        46.24 o                         
   4  13   5         43.20         58.81        20.23 o                         
   5  13   5         97.39        101.77        17.60 o                         
   6  13   5         91.19        116.03        15.28 o                         
   7  13   5         64.15         35.95        16.33 o                         
   8  13   5        357.00        357.53        28.89 o                         
   9  13   5        134.33        207.07        98.76 o                         
  10  13   5         62.40         92.94        64.94 o                         
  -4  14   5         14.35        -16.53        16.53 o                         
  -3  14   5          1.20         -0.60        24.82 o                         
  -2  14   5         26.42        -15.61        15.61 o                         
  -1  14   5        399.44        349.07        27.59 o                         
   0  14   5       1170.16       1211.95        49.05 o                         
   1  14   5        423.99        242.49        29.50 o                         
   4  14   5        170.08        134.92        17.86 o                         
   5  14   5        130.62        185.48        22.45 o                         
   6  14   5        329.00        395.88        28.73 o                         
   7  14   5          3.35         21.64        19.45 o                         
   8  14   5         67.98         88.75        22.16 o                         
   9  14   5          1.50         39.44        23.81 o                         
  -1  15   5         16.98        -26.14        26.14 o                         
   0  15   5          4.79        -26.62        26.62 o                         
   1  15   5         43.45        -23.63        27.82 o                         
   2  15   5         19.59        -26.26        26.26 o                         
   4  15   5          0.86        -14.71        14.71 o                         
   5  15   5          1.34         -7.73        47.43 o                         
   6  15   5          4.08         34.56        24.52 o                         
   7  15   5         16.30         43.79        21.29 o                         
   8  15   5          0.91        -28.66        28.66 o                         
  -5 -10   6        253.23        220.83        30.93 o                         
  -4 -10   6         62.87         33.39        47.07 o                         
  -3 -10   6         17.39        -10.43        29.80 o                         
  -2 -10   6        131.16        123.49        29.32 o                         
  -1 -10   6          0.19        -10.77        38.26 o                         
   0 -10   6         96.82         81.12        22.93 o                         
   1 -10   6        247.32        214.77        38.26 o                         
   2 -10   6        100.13         77.42        34.12 o                         
  -8  -9   6         40.98          7.56        23.03 o                         
  -7  -9   6         28.12         17.94        27.94 o                         
  -6  -9   6         22.06         -3.07        38.68 o                         
  -5  -9   6          5.50        -14.39        24.94 o                         
  -4  -9   6          6.05        -20.14        31.72 o                         
  -3  -9   6         58.92         52.40        22.61 o                         
  -2  -9   6          5.96        -14.09        19.21 o                         
  -1  -9   6         13.88          7.29        19.39 o                         
   0  -9   6         49.17         62.39        21.93 o                         
   1  -9   6          9.04        -19.18        19.18 o                         
   2  -9   6          9.93         -2.68        19.84 o                         
   3  -9   6         85.22         64.95        22.46 o                         
   4  -9   6          0.90         22.10        19.13 o                         
  -9  -8   6          3.29        -15.99        19.27 o                         
  -8  -8   6         82.55         42.41        21.46 o                         
  -7  -8   6         14.48        -11.82        18.95 o                         
  -6  -8   6        246.05        283.32        31.65 o                         
  -5  -8   6         57.47         83.38        23.00 o                         
  -4  -8   6         51.37         31.64        29.02 o                         
  -3  -8   6        341.23        341.79        43.29 o                         
  -2  -8   6        236.08        250.06        33.82 o                         
  -1  -8   6        313.86        361.46        52.41 o                         
   1  -8   6         52.06         13.07        53.37 o                         
   2  -8   6        137.03        133.40        30.20 o                         
   3  -8   6        150.61        179.36        32.12 o                         
   4  -8   6         14.70        -12.84        20.65 o                         
   5  -8   6          9.98          3.54        20.79 o                         
   6  -8   6          7.72         -2.75        19.21 o                         
 -10  -7   6          3.87        -10.35        17.80 o                         
  -9  -7   6        281.52        287.76        56.79 o                         
  -8  -7   6        180.27        187.00        27.54 o                         
  -7  -7   6        169.57        169.08        25.75 o                         
  -6  -7   6        182.65        178.09        51.57 o                         
  -5  -7   6         85.63         98.54        23.65 o                         
  -4  -7   6        158.24        214.28        27.75 o                         
  -3  -7   6        181.64        242.68        27.55 o                         
  -2  -7   6          8.95         29.37        19.20 o                         
  -1  -7   6        458.45        437.21        50.97 o                         
   0  -7   6        523.15        598.82        36.77 o                         
   1  -7   6         60.79         62.31        20.00 o                         
   2  -7   6        329.83        339.11        31.53 o                         
   3  -7   6          5.85          0.96        17.48 o                         
   4  -7   6          2.41         -8.14        17.12 o                         
   5  -7   6        255.44        282.38        28.64 o                         
   6  -7   6         12.80         25.34        18.72 o                         
   7  -7   6        287.79        264.44        37.30 o                         
   8  -7   6        139.72        156.21        68.36 o                         
 -11  -6   6          7.59          7.16        17.16 o                         
 -10  -6   6         25.13         13.67        36.34 o                         
  -9  -6   6        336.34        342.83        30.68 o                         
  -8  -6   6         99.83        142.02        24.23 o                         
  -7  -6   6        741.19        780.72        52.41 o                         
  -6  -6   6        861.26        958.68        44.54 o                         
  -5  -6   6        176.32        197.31        44.07 o                         
  -4  -6   6         77.23         64.71        21.25 o                         
  -3  -6   6         27.04        405.11        40.18 o                         
  -2  -6   6       5238.03       5633.02       134.81 o                         
  -1  -6   6      10762.86      11975.29       261.45 o                         
   0  -6   6       1458.07       2991.62       143.19 o                         
   1  -6   6        326.95        279.11        28.84 o                         
   2  -6   6          9.22         12.24        16.76 o                         
   3  -6   6        219.64        240.12        26.25 o                         
   4  -6   6        717.22        750.07        46.29 o                         
   5  -6   6        848.74        938.35        45.12 o                         
   6  -6   6          4.47         46.33        18.39 o                         
   7  -6   6        550.71        507.58        33.26 o                         
   8  -6   6         65.82         67.23        16.30 o                         
   9  -6   6         51.72         72.04        28.72 o                         
 -11  -5   6          0.00        -10.51        16.31 o                         
 -10  -5   6         35.74         28.32        16.53 o                         
  -9  -5   6        248.49        210.96        24.85 o                         
  -8  -5   6         86.68        105.35        23.73 o                         
  -7  -5   6        296.00        304.66        28.52 o                         
  -6  -5   6         86.40         92.76        20.47 o                         
  -5  -5   6        116.73        141.70        22.29 o                         
  -4  -5   6         71.42         88.77        19.86 o                         
  -3  -5   6         41.44         52.86        16.90 o                         
  -2  -5   6        333.76        343.16        27.65 o                         
  -1  -5   6        497.59        526.23        35.92 o                         
   0  -5   6          0.65         23.39        17.75 o                         
   1  -5   6       1213.84       1266.24        45.39 o                         
   2  -5   6         89.57        123.09        19.80 o                         
   3  -5   6         96.42         95.27        18.93 o                         
   4  -5   6         29.10         26.55        16.18 o                         
   5  -5   6        143.88        177.98        22.16 o                         
   6  -5   6        463.17        483.57        26.62 o                         
   7  -5   6        222.19        215.95        35.50 o                         
   8  -5   6         23.74         23.73        14.86 o                         
   9  -5   6        361.64        406.04        35.13 o                         
  10  -5   6         92.40         96.06        33.34 o                         
 -12  -4   6         61.53         77.23        34.54 o                         
 -11  -4   6        509.94        449.16        30.60 o                         
 -10  -4   6         53.01         38.10        17.31 o                         
  -9  -4   6        176.31        193.32        25.62 o                         
  -8  -4   6         14.38         21.82        16.31 o                         
  -7  -4   6         34.83         42.88        17.59 o                         
  -6  -4   6          3.40          3.96        24.82 o                         
  -5  -4   6         10.18          3.84        14.73 o                         
  -4  -4   6         10.23         14.45        14.98 o                         
  -3  -4   6        133.40        154.39        21.05 o                         
  -2  -4   6         34.17         54.82        14.85 o                         
  -1  -4   6        149.90        191.59        20.52 o                         
   0  -4   6        146.84        207.66        16.83 o                         
   1  -4   6        693.14        693.95        24.90 o                         
   2  -4   6          9.38          6.05         9.87 o                         
   3  -4   6         53.59         45.86        11.73 o                         
   4  -4   6         51.11         73.72        12.45 o                         
   5  -4   6          7.05          6.68        10.03 o                         
   6  -4   6          3.47         12.38        10.10 o                         
   7  -4   6          2.60         18.76        14.51 o                         
   8  -4   6          8.45         28.13        17.51 o                         
   9  -4   6        201.95        206.05        23.33 o                         
  10  -4   6        112.12        104.63        20.09 o                         
  11  -4   6          0.72         -4.08        29.02 o                         
 -12  -3   6         12.55         16.19        28.54 o                         
 -11  -3   6        113.89        122.62        18.88 o                         
 -10  -3   6         54.41         63.45        17.20 o                         
  -9  -3   6         94.72        130.13        33.10 o                         
  -8  -3   6        552.34        545.52        32.00 o                         
  -7  -3   6        207.20        202.08        21.89 o                         
  -6  -3   6        228.81        236.39        21.29 o                         
  -5  -3   6        336.10        359.49        19.81 o                         
  -4  -3   6          0.26          0.71         9.25 o                         
  -3  -3   6        349.28        398.03        17.56 o                         
  -2  -3   6        625.42        631.33        20.22 o                         
  -1  -3   6         20.07         31.92         9.13 o                         
   0  -3   6        830.26        893.63        23.54 o                         
   1  -3   6        156.25        143.96        12.03 o                         
   2  -3   6          5.74         19.74         8.69 o                         
   3  -3   6        324.26        363.64        17.76 o                         
   4  -3   6          2.31          0.61         9.60 o                         
   5  -3   6        151.69        144.74        14.05 o                         
   6  -3   6        168.27        226.67        16.12 o                         
   7  -3   6          6.91          6.79        11.66 o                         
   8  -3   6        256.79        251.54        29.08 o                         
   9  -3   6          1.95         16.23        20.56 o                         
  10  -3   6         89.93         82.51        10.33 o                         
  11  -3   6         73.55         79.05        12.61 o                         
 -12  -2   6        215.47        342.05        67.94 o                         
 -11  -2   6        398.37        320.24        24.65 o                         
 -10  -2   6         20.22         57.96        14.74 o                         
  -9  -2   6        317.87        350.39        27.27 o                         
  -8  -2   6        190.67        208.28        16.75 o                         
  -7  -2   6         26.34         23.84        10.24 o                         
  -6  -2   6        533.36        573.10        22.32 o                         
  -5  -2   6        239.96        227.31        14.62 o                         
  -4  -2   6       1469.30       1498.09        32.27 o                         
  -3  -2   6       3603.29       3792.75        65.16 o                         
  -2  -2   6        235.74        314.50        24.58 o                         
  -1  -2   6        586.83        645.81        28.40 o                         
   0  -2   6       1361.95       1559.38        34.55 o                         
   1  -2   6          7.88         12.97         9.84 o                         
   2  -2   6       2639.48       2791.89        95.77 o                         
   3  -2   6       3503.48       3840.88        64.58 o                         
   4  -2   6         23.05         27.91         7.89 o                         
   5  -2   6        290.02        280.26        16.60 o                         
   6  -2   6        441.65        439.97        19.34 o                         
   7  -2   6        119.40        105.97        13.47 o                         
   8  -2   6        279.82        291.03        16.69 o                         
   9  -2   6        355.33        372.76        17.37 o                         
  10  -2   6        363.80        270.01        31.62 o                         
  11  -2   6        254.69        311.33        49.41 o                         
  12  -2   6          1.37         14.99        27.34 o                         
 -13  -1   6         71.73        101.28        14.59 o                         
 -12  -1   6         71.11        144.75        37.90 o                         
 -11  -1   6        156.73        148.64        18.98 o                         
 -10  -1   6        359.85        356.18        41.47 o                         
  -9  -1   6        603.26        620.48        25.76 o                         
  -8  -1   6         50.00         44.76        17.21 o                         
  -7  -1   6         17.59         57.29        14.30 o                         
  -6  -1   6        802.41        721.77        26.65 o                         
  -5  -1   6          0.42          2.82         8.00 o                         
  -4  -1   6        587.15        667.63        22.07 o                         
  -3  -1   6       1822.92       1906.42        36.92 o                         
  -2  -1   6         22.83         42.52         8.51 o                         
  -1  -1   6       3246.30       3197.26        54.42 o                         
   0  -1   6          9.82          2.70         7.35 o                         
   1  -1   6        109.49        239.97        17.66 o                         
   2  -1   6         49.41         82.31         9.06 o                         
   3  -1   6        789.19        893.07        24.85 o                         
   4  -1   6        424.20        411.59        15.53 o                         
   5  -1   6        216.73        197.58        13.17 o                         
   6  -1   6         33.89         66.85        10.04 o                         
   7  -1   6        251.44        269.05        15.68 o                         
   8  -1   6        321.68        291.35        16.18 o                         
   9  -1   6        111.47        121.64        11.89 o                         
  10  -1   6        115.56        115.70        11.62 o                         
  11  -1   6        146.55        153.00        15.33 o                         
  12  -1   6         41.08         99.06        36.46 o                         
  13  -1   6        302.05        367.45        54.09 o                         
 -13   0   6         88.80        110.09        32.98 o                         
 -12   0   6        574.18        511.83        58.34 o                         
 -11   0   6        187.11        215.89        23.86 o                         
 -10   0   6        142.06        180.74        16.96 o                         
  -9   0   6         50.90         45.68        10.34 o                         
  -8   0   6          1.20         22.10         9.22 o                         
  -7   0   6         24.96         35.90         9.49 o                         
  -6   0   6        127.68        121.56        10.96 o                         
  -5   0   6       1623.05       1658.64        33.16 o                         
  -4   0   6       3613.69       3701.59        61.47 o                         
  -3   0   6        234.87        282.06        14.51 o                         
  -2   0   6        665.29        667.83        18.64 o                         
  -1   0   6        103.63        167.37        11.01 o                         
   0   0   6         23.00         62.49         8.83 o                         
   1   0   6        957.69       1197.35        25.56 o                         
   2   0   6       1294.70       1355.93        27.75 o                         
   3   0   6          0.58         51.07         7.28 o                         
   4   0   6       4375.57       4395.02        70.61 o                         
   5   0   6       2522.21       2662.97        57.33 o                         
   6   0   6         11.01         20.59         7.42 o                         
   7   0   6        246.03        211.31        15.72 o                         
   8   0   6          3.27         -7.83         7.83 o                         
   9   0   6         32.29         52.91         9.82 o                         
  10   0   6        126.16        122.58        14.33 o                         
  11   0   6          7.07          4.20         9.12 o                         
  12   0   6        683.02        640.77        58.04 o                         
  13   0   6        195.13        171.02        37.78 o                         
 -13   1   6          0.80         39.58        26.74 o                         
 -12   1   6        309.78        329.68        47.73 o                         
 -11   1   6         13.68         26.93         9.11 o                         
 -10   1   6        661.34        582.38        19.65 o                         
  -9   1   6        239.42        219.84        14.96 o                         
  -8   1   6         25.01         35.90        11.83 o                         
  -7   1   6        181.50        163.60        13.23 o                         
  -6   1   6         17.02         20.29         9.38 o                         
  -5   1   6       2385.81       2239.60        45.97 o                         
  -4   1   6       2426.58       2409.64        42.44 o                         
  -3   1   6         99.52        139.05        10.43 o                         
  -2   1   6       2561.98       2455.89        42.66 o                         
  -1   1   6          1.21         -6.24         6.74 o                         
   0   1   6        352.41        360.36        13.93 o                         
   1   1   6         52.21         77.97         8.58 o                         
   2   1   6         43.21         42.93         7.87 o                         
   3   1   6        108.47        114.58         9.32 o                         
   4   1   6       3214.32       2951.28        49.45 o                         
   5   1   6          2.68         39.46        12.59 o                         
   6   1   6        402.82        354.08        13.88 o                         
   7   1   6         91.98         90.33         9.09 o                         
   8   1   6         14.69          7.57         8.36 o                         
   9   1   6         30.73         26.17         9.08 o                         
  10   1   6         33.50         39.63         9.02 o                         
  11   1   6         33.69         37.57        15.41 o                         
  12   1   6        481.65        483.54        50.13 o                         
  13   1   6        165.77        160.22        33.58 o                         
 -13   2   6        228.79        276.43        44.37 o                         
 -12   2   6        398.44        491.94        52.41 o                         
 -11   2   6        186.15        211.31        36.46 o                         
 -10   2   6        269.75        212.76        33.75 o                         
  -9   2   6         41.00         34.74         8.52 o                         
  -8   2   6       1298.85       1250.26        30.20 o                         
  -7   2   6          1.45         12.50         7.46 o                         
  -6   2   6          9.05         21.37         7.59 o                         
  -5   2   6        423.97        400.72        15.37 o                         
  -4   2   6         25.14         22.99         7.02 o                         
  -3   2   6         19.55         31.11         7.39 o                         
  -2   2   6       1487.44       1511.36        28.69 o                         
  -1   2   6        127.30        128.49        12.98 o                         
   0   2   6        189.15        177.69        11.13 o                         
   1   2   6       1220.23       1054.91        23.39 o                         
   2   2   6         90.27        115.53         8.91 o                         
   3   2   6         73.11         71.65         8.07 o                         
   4   2   6        992.67        946.19        21.06 o                         
   5   2   6        374.39        386.78        13.68 o                         
   6   2   6        385.87        345.62        13.74 o                         
   7   2   6        577.83        588.26        17.07 o                         
   8   2   6        385.44        385.17        16.33 o                         
   9   2   6        638.18        587.40        19.76 o                         
  10   2   6        292.06        275.82        14.97 o                         
  11   2   6        460.03        427.22        23.11 o                         
  12   2   6        184.54        176.41        33.46 o                         
  13   2   6        233.04        307.49        47.97 o                         
  14   2   6        327.46        369.13        51.21 o                         
 -12   3   6          0.07         24.23        24.47 o                         
 -11   3   6        467.57        512.09        52.29 o                         
 -10   3   6        433.84        441.81        45.57 o                         
  -9   3   6          4.84         11.09         7.49 o                         
  -8   3   6        322.32        297.76        19.06 o                         
  -7   3   6         11.44         11.08         7.77 o                         
  -6   3   6        486.60        452.25        17.03 o                         
  -5   3   6       1676.42       1732.80        32.50 o                         
  -4   3   6          1.08         -1.34         6.40 o                         
  -3   3   6       1285.68       1266.79        25.06 o                         
  -2   3   6        342.78        265.29        15.41 o                         
  -1   3   6        134.87        173.92        10.80 o                         
   0   3   6        416.54        346.94        19.59 o                         
   1   3   6        175.15        144.00        11.48 o                         
   2   3   6       2210.28       2290.94        38.55 o                         
   3   3   6       2187.59       2114.11        36.39 o                         
   4   3   6        141.64        104.82         8.38 o                         
   5   3   6        641.98        534.39        15.35 o                         
   6   3   6          2.15         14.18         6.68 o                         
   7   3   6        118.36        135.03        11.18 o                         
   8   3   6        138.47        128.75        10.19 o                         
   9   3   6       1188.26       1176.97        29.40 o                         
  10   3   6        282.98        260.80        15.50 o                         
  11   3   6        590.10        563.29        20.01 o                         
  12   3   6         48.25         80.46         9.98 o                         
  13   3   6        532.91        553.34        56.61 o                         
  14   3   6        448.83        561.02        55.53 o                         
 -12   4   6          0.56         15.71        22.07 o                         
 -11   4   6          1.21        -17.75        20.75 o                         
 -10   4   6          0.03         -8.16        21.83 o                         
  -9   4   6        201.69        176.07        11.61 o                         
  -8   4   6        535.22        494.57        21.90 o                         
  -7   4   6          1.57         -6.34         7.03 o                         
  -6   4   6         45.85         47.29         8.81 o                         
  -5   4   6         41.52         14.41         6.85 o                         
  -4   4   6         38.36         34.91         7.14 o                         
  -3   4   6        156.87        174.70        10.67 o                         
  -2   4   6          1.86         12.50         6.92 o                         
  -1   4   6         49.21        123.26        12.46 o                         
   0   4   6         82.79         65.75         9.11 o                         
   1   4   6          6.38         10.75         5.81 o                         
   2   4   6          4.45          1.20         5.82 o                         
   3   4   6         72.51        121.00         9.67 o                         
   4   4   6          0.42          2.46         6.15 o                         
   5   4   6         72.89         76.15         7.58 o                         
   6   4   6        129.88        151.98        10.00 o                         
   7   4   6        273.71        245.37        12.59 o                         
   8   4   6          3.09          9.24         7.37 o                         
   9   4   6         23.46         12.43         8.87 o                         
  10   4   6        484.77        494.10        20.35 o                         
  11   4   6         68.12         68.28        10.53 o                         
  12   4   6          5.27         28.00         9.43 o                         
  13   4   6          1.36         22.56         9.86 o                         
  14   4   6         10.84         13.07        24.94 o                         
 -12   5   6        225.31        146.79        32.38 o                         
 -11   5   6         24.28         71.60        26.02 o                         
 -10   5   6         92.63         96.66        26.02 o                         
  -9   5   6        523.92        484.02        43.89 o                         
  -8   5   6        730.53        675.08        20.19 o                         
  -7   5   6         67.96         66.41         8.84 o                         
  -6   5   6         10.38          0.47         7.72 o                         
  -5   5   6          0.05          4.79         6.52 o                         
  -4   5   6       2893.49       2617.47        43.89 o                         
  -3   5   6        495.45        546.89        14.85 o                         
  -2   5   6        248.63        232.85        10.69 o                         
  -1   5   6        256.26        332.66        11.33 o                         
   0   5   6        142.27        224.92        14.54 o                         
   1   5   6          9.97         19.42         6.09 o                         
   2   5   6       1737.53       1617.01        27.95 o                         
   3   5   6         82.68        126.59         9.00 o                         
   4   5   6        847.93        817.24        18.24 o                         
   5   5   6       1371.72       1230.77        24.38 o                         
   6   5   6         17.70        181.38        11.47 o                         
   7   5   6        571.75        604.42        17.38 o                         
   8   5   6         20.12         -2.37         7.69 o                         
   9   5   6          3.25         -5.58         8.01 o                         
  10   5   6        410.73        404.25        18.87 o                         
  11   5   6         10.72         30.81        10.21 o                         
  12   5   6        107.64        144.47        13.41 o                         
  13   5   6          1.37         25.80         8.82 o                         
  14   5   6         12.21         57.15         9.88 o                         
 -11   6   6          5.34         36.34        24.70 o                         
 -10   6   6        523.60        597.59        50.13 o                         
  -9   6   6        232.83        292.62        37.78 o                         
  -8   6   6        146.75        146.90        11.44 o                         
  -7   6   6       2170.07       2009.88        37.23 o                         
  -6   6   6        837.01        984.95        23.56 o                         
  -5   6   6        152.34        150.26        10.73 o                         
  -4   6   6       1156.82       1097.28        22.88 o                         
  -3   6   6        287.23        268.51        14.02 o                         
  -2   6   6       1313.51       1340.84        24.80 o                         
  -1   6   6       2985.26       2856.56        45.45 o                         
   0   6   6        293.18        352.57        37.90 o                         
   1   6   6       5167.59       4969.04       109.27 o                         
   2   6   6       2171.67       2138.22        53.04 o                         
   3   6   6        610.53        651.88        14.86 o                         
   4   6   6       2915.16       2949.37        47.64 o                         
   5   6   6        633.26        650.33        16.48 o                         
   6   6   6        663.62        597.33        17.73 o                         
   7   6   6       1106.77       1074.50        23.98 o                         
   8   6   6          0.05         16.07        14.75 o                         
   9   6   6       1232.90       1442.96        42.96 o                         
  10   6   6       1495.08       1437.55        35.66 o                         
  11   6   6          0.09         26.37        10.64 o                         
  12   6   6        342.31        368.70        38.26 o                         
  13   6   6        306.98        323.20        19.78 o                         
  14   6   6          5.86         23.63        25.42 o                         
 -11   7   6          1.38         36.82        25.06 o                         
 -10   7   6         83.25        113.21        29.26 o                         
  -9   7   6          0.33         21.35        22.79 o                         
  -8   7   6        835.80        809.02        22.64 o                         
  -7   7   6       1101.12       1088.58        44.69 o                         
  -6   7   6        118.47        173.46        14.13 o                         
  -5   7   6        270.76        249.17        14.15 o                         
  -4   7   6          1.12         14.71         6.85 o                         
  -3   7   6          0.10         16.22         6.42 o                         
  -2   7   6          3.95         14.64         5.54 o                         
  -1   7   6        463.41        558.53        19.77 o                         
   0   7   6        145.33        211.41        15.81 o                         
   1   7   6       3185.33       3104.02        72.67 o                         
   2   7   6         44.41         73.87        16.55 o                         
   3   7   6       3872.95       3665.90        56.73 o                         
   4   7   6       2610.54       2415.67        45.55 o                         
   5   7   6        397.92        392.88        15.53 o                         
   6   7   6        459.51        480.26        15.40 o                         
   7   7   6        470.77        428.67        15.74 o                         
   8   7   6        727.06        691.56        20.88 o                         
   9   7   6       3975.34       3533.03        60.58 o                         
  10   7   6        728.79        676.02        24.57 o                         
  11   7   6         60.04         64.40        12.07 o                         
  12   7   6        434.62        454.67        45.57 o                         
  13   7   6         64.17         63.74        14.09 o                         
  14   7   6          0.76         15.73        12.49 o                         
 -10   8   6         10.28         20.87        27.22 o                         
  -9   8   6          0.02          3.96        23.51 o                         
  -8   8   6         11.81         34.67        16.07 o                         
  -7   8   6        116.04        123.63        17.02 o                         
  -6   8   6         56.41         65.31        11.17 o                         
  -5   8   6        235.12        244.94        13.88 o                         
  -4   8   6          2.97         -5.02         7.27 o                         
  -3   8   6          2.93          2.13         6.65 o                         
  -2   8   6        109.79         96.05         8.02 o                         
  -1   8   6         62.11         84.43        17.63 o                         
   0   8   6        261.06        227.02        27.58 o                         
   1   8   6         30.98          9.95        10.94 o                         
   2   8   6          5.58         -7.72        11.45 o                         
   3   8   6        237.17        208.08        16.99 o                         
   4   8   6          6.78          9.10         5.50 o                         
   5   8   6        190.25        165.89        11.57 o                         
   6   8   6         18.74         15.17         7.51 o                         
   7   8   6         43.42         39.66         8.59 o                         
   8   8   6        272.00        254.19        15.34 o                         
   9   8   6        162.99        185.24        16.63 o                         
  10   8   6        146.37        141.33        17.99 o                         
  11   8   6        193.58        198.88        20.33 o                         
  12   8   6          9.79         -7.23        13.51 o                         
  13   8   6          1.27         27.18        42.87 o                         
  14   8   6         66.64        103.50        17.50 o                         
 -10   9   6         56.97        113.69        40.78 o                         
  -9   9   6          5.98         39.12        10.92 o                         
  -8   9   6         41.43         68.90         9.97 o                         
  -7   9   6         18.13         16.94         8.95 o                         
  -6   9   6         48.90         73.36        14.97 o                         
  -5   9   6          5.47          4.30        10.21 o                         
  -4   9   6        115.20        141.60        12.98 o                         
  -3   9   6        588.16        550.83        22.07 o                         
  -2   9   6         44.54         51.56         7.35 o                         
  -1   9   6          9.74         11.89        11.13 o                         
   0   9   6         38.29         34.24        16.13 o                         
   1   9   6         36.85         48.77        12.31 o                         
   2   9   6        932.68        839.24        47.07 o                         
   3   9   6         27.77         20.70        11.33 o                         
   4   9   6         99.42         86.41         7.42 o                         
   5   9   6         64.71         61.48        10.89 o                         
   6   9   6        234.62        221.57        15.91 o                         
   7   9   6          4.86         14.69        10.18 o                         
   8   9   6       2985.71       2896.04        59.49 o                         
   9   9   6        122.07         89.59        14.49 o                         
  10   9   6        462.56        375.15        27.78 o                         
  11   9   6         28.17         28.45        27.88 o                         
  12   9   6        124.90        130.47        39.58 o                         
  13   9   6         16.02         32.92        24.52 o                         
  -9  10   6         64.19         90.90        27.34 o                         
  -8  10   6         70.22         88.73        16.45 o                         
  -7  10   6          0.54         21.71         9.82 o                         
  -6  10   6        292.70        278.90        26.10 o                         
  -5  10   6         93.47         74.12        21.12 o                         
  -4  10   6        243.98        250.13        22.21 o                         
  -3  10   6         33.50         49.82         9.01 o                         
  -2  10   6          6.45          0.60         8.93 o                         
  -1  10   6        293.28        303.05        31.30 o                         
   0  10   6        315.39        331.60        32.62 o                         
   1  10   6         17.89         17.87        18.35 o                         
   2  10   6        292.49        306.53        32.26 o                         
   3  10   6        182.72        160.10        25.18 o                         
   4  10   6        256.22        273.45        12.66 o                         
   5  10   6        155.61        174.03        16.48 o                         
   6  10   6         10.28         10.23         9.09 o                         
   7  10   6          3.44         30.64        11.00 o                         
   8  10   6        387.43        406.65        23.66 o                         
   9  10   6          0.01         -0.05        31.78 o                         
  10  10   6        265.51        257.15        24.66 o                         
  11  10   6         13.74          9.90        16.11 o                         
  12  10   6         17.70          3.42        20.87 o                         
  13  10   6         54.32         44.24        45.99 o                         
  -8  11   6         70.97         90.36        14.94 o                         
  -7  11   6         82.60         95.34        13.97 o                         
  -6  11   6        261.70        202.00        40.95 o                         
  -5  11   6        116.63        119.80        20.52 o                         
  -4  11   6        225.69        195.53        23.85 o                         
  -3  11   6        123.40        132.39        14.70 o                         
  -2  11   6        253.77        283.77        20.56 o                         
  -1  11   6          3.37          8.01        13.07 o                         
   0  11   6         16.75         35.14        21.95 o                         
   1  11   6        870.09        874.26        49.17 o                         
   2  11   6       1631.84       1516.95        67.40 o                         
   3  11   6         60.65        114.53        25.66 o                         
   4  11   6        550.99        537.90        22.86 o                         
   5  11   6         94.10         98.69        13.10 o                         
   6  11   6        312.76        290.60        17.17 o                         
   7  11   6       1290.81       1214.24        32.41 o                         
   8  11   6        537.85        542.44        38.61 o                         
   9  11   6         50.70         41.49        24.45 o                         
  10  11   6        530.96        478.64       105.36 o                         
  11  11   6         63.97         77.91        35.14 o                         
  12  11   6         18.86         28.06        24.35 o                         
  -7  12   6        119.53        307.01        44.85 o                         
  -6  12   6         41.41         48.84        29.20 o                         
  -5  12   6        145.52        163.55        52.83 o                         
  -4  12   6        279.34        300.77        25.20 o                         
  -3  12   6         29.31         17.77        11.39 o                         
  -2  12   6        232.44        268.14        16.99 o                         
  -1  12   6         85.24         98.84        13.52 o                         
   0  12   6         12.59         71.00        24.70 o                         
   1  12   6        586.20        606.59        44.97 o                         
   2  12   6        309.91        295.14        37.54 o                         
   3  12   6         94.07        126.88        28.30 o                         
   4  12   6        656.63        669.41        19.27 o                         
   5  12   6         89.59        102.65        22.97 o                         
   6  12   6        137.08        193.15        18.13 o                         
   7  12   6        303.16        277.29        23.83 o                         
   8  12   6          5.45          9.49        16.94 o                         
   9  12   6        206.25        248.91        33.58 o                         
  10  12   6        153.68        112.57        38.74 o                         
  11  12   6          0.09         16.17        33.04 o                         
  -5  13   6          4.30          2.17        25.60 o                         
  -4  13   6        145.00         92.94        19.55 o                         
  -3  13   6         40.45         49.90        11.78 o                         
  -2  13   6        116.74        124.04        17.70 o                         
  -1  13   6          6.66          2.00        13.18 o                         
   0  13   6        335.25        401.63        43.77 o                         
   1  13   6         25.49          6.00        24.58 o                         
   2  13   6         29.00         51.09        27.22 o                         
   3  13   6         26.22         11.03        25.90 o                         
   4  13   6        165.44        110.93        37.42 o                         
   5  13   6        681.97        718.56        47.13 o                         
   6  13   6       1317.29       1452.11        48.16 o                         
   7  13   6        348.89        353.71        32.18 o                         
   8  13   6          3.55        -17.15        17.15 o                         
   9  13   6          1.01          5.18        40.54 o                         
  10  13   6          8.01        -25.30        26.26 o                         
  11  13   6          3.73        -24.58        24.58 o                         
  -4  14   6         21.07        -20.51        26.98 o                         
  -3  14   6         70.39         65.82        12.57 o                         
  -2  14   6        203.75        163.62        23.44 o                         
  -1  14   6         34.57        -13.64        13.64 o                         
   0  14   6        349.80        326.56        42.45 o                         
   1  14   6        173.53        176.41        35.26 o                         
   2  14   6         21.29         -6.48        26.50 o                         
   3  14   6         76.09         47.49        29.86 o                         
   4  14   6         19.05         -6.24        27.10 o                         
   5  14   6        152.54        184.22        57.80 o                         
   6  14   6        770.84       1000.27       104.58 o                         
   7  14   6         20.44         -2.95        20.09 o                         
   8  14   6        100.80         78.79        32.38 o                         
   9  14   6         25.13        -23.98        35.44 o                         
  10  14   6          9.49        -20.63        28.66 o                         
  -2  15   6         52.59        -11.13        16.29 o                         
  -1  15   6        130.29         24.47        29.98 o                         
   0  15   6        100.89         79.63        32.86 o                         
   1  15   6          2.08        -26.14        26.14 o                         
   2  15   6        175.36        117.41        35.14 o                         
   3  15   6         70.69         24.11        30.82 o                         
   4  15   6          0.08        -16.19        28.54 o                         
   5  15   6        274.09        427.42        26.62 o                         
   6  15   6         12.68        -16.91        28.18 o                         
   7  15   6        241.27        515.68        34.18 o                         
   3  16   6         11.15        -28.78        28.78 o                         
   4  16   6          6.18        -28.90        28.90 o                         
  -6  -9   7         13.80         30.70        26.74 o                         
  -5  -9   7         22.95         16.13        28.30 o                         
  -4  -9   7         40.19        -16.72        23.33 o                         
  -3  -9   7        526.68        447.93        39.08 o                         
  -2  -9   7        434.08        303.32        33.77 o                         
  -1  -9   7        123.23         93.83        26.34 o                         
   0  -9   7         23.88         19.36        22.25 o                         
   1  -9   7         59.34         70.03        25.01 o                         
   2  -9   7         97.82         67.93        22.92 o                         
  -8  -8   7        105.07        125.68        31.30 o                         
  -7  -8   7         77.87         29.61        22.85 o                         
  -6  -8   7          2.37        -17.73        22.25 o                         
  -5  -8   7         12.15        -16.10        53.91 o                         
  -4  -8   7         40.80         25.20        28.36 o                         
  -3  -8   7         74.62         62.13        23.34 o                         
  -2  -8   7         71.09         22.37        22.13 o                         
  -1  -8   7         14.18         -7.56        19.85 o                         
   0  -8   7        125.54        102.76        23.94 o                         
   1  -8   7         99.45         72.32        23.65 o                         
   2  -8   7         18.11         15.30        19.94 o                         
   3  -8   7          1.23        -18.72        18.72 o                         
   4  -8   7          3.21          6.08        19.35 o                         
   5  -8   7          0.75        -12.81        19.65 o                         
  -9  -7   7        268.19        201.44        47.49 o                         
  -8  -7   7       1130.23       1133.05        67.76 o                         
  -7  -7   7        270.52        183.10        27.11 o                         
  -6  -7   7          0.80        -19.81        19.81 o                         
  -5  -7   7          5.65          8.42        22.07 o                         
  -4  -7   7        100.22         91.60        26.20 o                         
  -3  -7   7         83.95         74.12        23.69 o                         
  -2  -7   7         64.36         95.34        30.46 o                         
  -1  -7   7          1.19         17.75        32.14 o                         
   1  -7   7        203.81        204.71        43.41 o                         
   2  -7   7          0.48         -2.78        20.97 o                         
   3  -7   7         16.75         -2.43        21.32 o                         
   4  -7   7        110.94         71.51        23.42 o                         
   5  -7   7        605.81        583.42        50.01 o                         
   6  -7   7        415.98        375.87        36.69 o                         
 -10  -6   7         21.87         -7.22        28.18 o                         
  -9  -6   7        165.53        128.33        24.30 o                         
  -8  -6   7        328.82        375.43        34.14 o                         
  -7  -6   7         80.87         94.11        23.36 o                         
  -6  -6   7        249.96        156.86        42.09 o                         
  -5  -6   7        123.25        141.95        49.11 o                         
  -4  -6   7        101.44        127.20        27.28 o                         
  -3  -6   7        103.96        139.75        24.53 o                         
  -2  -6   7          0.61         20.06        18.92 o                         
  -1  -6   7        498.30        567.76        51.99 o                         
   0  -6   7        474.58        480.71        34.48 o                         
   1  -6   7          0.01          2.36        17.33 o                         
   2  -6   7        405.73        421.19        33.13 o                         
   3  -6   7         13.96         13.21        21.17 o                         
   4  -6   7          1.76         -3.64        17.70 o                         
   5  -6   7        249.36        219.94        37.96 o                         
   6  -6   7         64.91         46.17        19.74 o                         
   7  -6   7        182.41        143.57        25.66 o                         
   8  -6   7        152.12        171.26        45.93 o                         
 -11  -5   7         15.95         33.22        18.31 o                         
 -10  -5   7         40.05         19.35        21.53 o                         
  -9  -5   7       1083.97       1035.91        48.32 o                         
  -8  -5   7        353.37        388.48        37.96 o                         
  -7  -5   7        134.56        171.90        53.91 o                         
  -6  -5   7        209.21        214.95        26.45 o                         
  -5  -5   7         25.58          0.33        25.06 o                         
  -4  -5   7        329.19        300.76        28.70 o                         
  -3  -5   7        245.25        276.93        28.56 o                         
  -2  -5   7        245.04        294.38        38.38 o                         
  -1  -5   7         87.71        119.39        28.00 o                         
   0  -5   7         98.21         80.49        20.23 o                         
   1  -5   7        387.61        359.47        30.51 o                         
   2  -5   7        512.31        465.18        33.34 o                         
   3  -5   7        142.78        145.34        22.01 o                         
   4  -5   7        117.53        144.68        44.31 o                         
   5  -5   7        161.28        241.39        30.15 o                         
   6  -5   7        114.02        141.55        22.66 o                         
   7  -5   7        915.50        934.76        96.72 o                         
   8  -5   7        271.64        256.93        22.35 o                         
   9  -5   7         41.32         63.62        17.03 o                         
 -11  -4   7         54.93         37.05        33.28 o                         
 -10  -4   7          9.69          8.46        16.33 o                         
  -9  -4   7        228.22        193.22        39.10 o                         
  -8  -4   7         10.49         28.57        17.89 o                         
  -7  -4   7        186.28        193.44        24.56 o                         
  -6  -4   7        145.00        132.89        34.84 o                         
  -5  -4   7         91.71        120.11        21.62 o                         
  -4  -4   7         11.64          1.11        16.68 o                         
  -3  -4   7         10.30         19.93        16.56 o                         
  -2  -4   7        153.40        167.23        21.61 o                         
  -1  -4   7        471.75        541.52        32.00 o                         
   0  -4   7          6.51         12.69        17.33 o                         
   1  -4   7        433.85        504.33        55.35 o                         
   2  -4   7        256.84        257.02        24.58 o                         
   3  -4   7         92.42         88.49        18.77 o                         
   4  -4   7        320.92        317.51        27.04 o                         
   5  -4   7         57.63         59.54        18.10 o                         
   6  -4   7         76.48         76.21        18.40 o                         
   7  -4   7        409.05        392.76        25.73 o                         
   8  -4   7         79.07         62.54        18.06 o                         
   9  -4   7         85.11        102.53        20.27 o                         
  10  -4   7        110.27        114.86        17.24 o                         
 -12  -3   7         20.12          4.96        27.16 o                         
 -11  -3   7         97.82         73.92        17.68 o                         
 -10  -3   7        673.34        698.95        46.53 o                         
  -9  -3   7        140.98        135.14        21.70 o                         
  -8  -3   7          1.23         -1.65        15.10 o                         
  -7  -3   7         25.55         34.84        17.83 o                         
  -6  -3   7         16.61         28.42        16.74 o                         
  -5  -3   7          2.07          7.85        16.79 o                         
  -4  -3   7        756.57        785.69        35.63 o                         
  -3  -3   7        336.92        327.72        26.80 o                         
  -2  -3   7         67.19         77.57        17.09 o                         
  -1  -3   7        174.95        226.44        22.56 o                         
   0  -3   7        322.43        345.92        26.02 o                         
   1  -3   7          5.15         15.95        14.06 o                         
   2  -3   7        569.37        570.78        45.87 o                         
   3  -3   7        199.39        231.21        20.58 o                         
   4  -3   7          1.22          3.61        12.02 o                         
   5  -3   7         79.25         56.50        18.21 o                         
   6  -3   7         42.68         62.97        13.48 o                         
   7  -3   7          8.13         15.01        10.66 o                         
   8  -3   7        296.54        305.28        24.52 o                         
   9  -3   7        643.06        625.85        23.33 o                         
  10  -3   7         49.42         43.15         9.96 o                         
  11  -3   7          3.90          3.00        27.70 o                         
 -12  -2   7          0.21          0.97        15.71 o                         
 -11  -2   7        277.87        287.29        24.55 o                         
 -10  -2   7        198.53        169.81        22.13 o                         
  -9  -2   7         28.05         46.05        19.55 o                         
  -8  -2   7        135.61        141.18        20.01 o                         
  -7  -2   7        549.90        515.75        48.81 o                         
  -6  -2   7         96.98         88.87        18.12 o                         
  -5  -2   7        134.49        175.51        24.94 o                         
  -4  -2   7          0.34         -7.61         9.95 o                         
  -3  -2   7        161.33        175.66        13.60 o                         
  -2  -2   7        789.08        800.14        23.10 o                         
  -1  -2   7         91.26        104.01        11.70 o                         
   0  -2   7        950.38       1029.76        26.37 o                         
   1  -2   7        282.93        286.41        15.98 o                         
   2  -2   7         32.15         40.65         9.81 o                         
   3  -2   7       1224.14       1191.67        32.69 o                         
   4  -2   7        161.02        189.95        16.18 o                         
   5  -2   7        601.35        598.89        21.36 o                         
   6  -2   7         55.97         86.06        12.82 o                         
   7  -2   7        204.70        210.13        16.64 o                         
   8  -2   7        417.28        429.53        20.37 o                         
   9  -2   7        446.33        436.91        19.87 o                         
  10  -2   7         10.12         12.35        27.22 o                         
  11  -2   7         43.98         17.65        13.45 o                         
 -12  -1   7          6.42         39.79        13.28 o                         
 -11  -1   7        335.25        303.78        24.24 o                         
 -10  -1   7        623.85        614.35        31.57 o                         
  -9  -1   7         14.09         18.49        10.41 o                         
  -8  -1   7         57.82         84.29        12.97 o                         
  -7  -1   7         14.25         18.72        10.53 o                         
  -6  -1   7        894.64        881.59        28.42 o                         
  -5  -1   7       1521.83       1655.10        40.30 o                         
  -4  -1   7         62.23         83.79        11.77 o                         
  -3  -1   7        910.99        889.74        24.15 o                         
  -2  -1   7       1442.82       1558.57        33.10 o                         
  -1  -1   7         64.25        109.02        12.44 o                         
   0  -1   7        361.53        383.46        19.06 o                         
   1  -1   7         53.68         35.49        12.24 o                         
   2  -1   7        415.36        440.56        17.67 o                         
   3  -1   7        804.29        887.26        24.47 o                         
   4  -1   7        291.06        350.16        18.23 o                         
   5  -1   7       1379.48       1351.88        60.05 o                         
   6  -1   7        695.05        702.13        35.72 o                         
   7  -1   7          8.59         -4.27        21.95 o                         
   8  -1   7          1.57          9.00        13.36 o                         
   9  -1   7        163.87        163.89        15.77 o                         
  10  -1   7        177.38        147.73        13.47 o                         
  11  -1   7        204.13        185.95        17.88 o                         
  12  -1   7         80.75         72.56        31.54 o                         
 -12   0   7         63.55         81.07        33.22 o                         
 -11   0   7        314.85        305.33        28.55 o                         
 -10   0   7          0.44         12.15        18.35 o                         
  -9   0   7          4.19         16.36        15.30 o                         
  -8   0   7          1.02          4.62        10.05 o                         
  -7   0   7          9.19         28.22        11.09 o                         
  -6   0   7        174.19        179.48        15.24 o                         
  -5   0   7         35.88         77.18        11.01 o                         
  -4   0   7        221.48        286.99        19.31 o                         
  -3   0   7        584.76        581.88        35.62 o                         
  -2   0   7        516.98        572.56        19.46 o                         
  -1   0   7         78.37         70.47         9.48 o                         
   0   0   7          2.84          7.26         7.44 o                         
   1   0   7        176.11        166.26        11.68 o                         
   2   0   7        164.58        152.57        11.14 o                         
   3   0   7        808.58        764.21        23.89 o                         
   4   0   7       1159.15       1166.89        26.57 o                         
   5   0   7       2807.07       2726.95        48.83 o                         
   6   0   7        120.48        133.88        12.62 o                         
   7   0   7         15.78         28.62         9.69 o                         
   8   0   7         28.09         33.22        10.13 o                         
   9   0   7        166.99        161.40        14.56 o                         
  10   0   7        224.59        230.46        19.25 o                         
  11   0   7         27.92         20.46        11.51 o                         
  12   0   7         37.61         54.26        11.57 o                         
 -12   1   7        541.71        527.90        37.96 o                         
 -11   1   7        376.37        372.50        26.60 o                         
 -10   1   7         14.49         33.36        10.04 o                         
  -9   1   7         96.25        112.60        13.14 o                         
  -8   1   7        214.04        201.85        16.32 o                         
  -7   1   7        407.87        403.11        19.24 o                         
  -6   1   7       1299.51       1311.02        29.91 o                         
  -5   1   7        509.79        595.68        19.30 o                         
  -4   1   7        970.25        897.11        26.39 o                         
  -3   1   7       1254.13       1274.03        27.44 o                         
  -2   1   7        952.59       1007.53        23.59 o                         
  -1   1   7       4401.62       4552.52        73.04 o                         
   0   1   7         47.01         90.49         9.60 o                         
   1   1   7        775.50        779.36        20.11 o                         
   2   1   7       3330.95       3440.12        57.17 o                         
   3   1   7         17.99         56.05         8.45 o                         
   4   1   7       1036.64       1136.91        25.37 o                         
   5   1   7        459.15        399.85        23.54 o                         
   6   1   7       1562.34       1484.59        30.93 o                         
   7   1   7        875.74        905.47        25.95 o                         
   8   1   7        620.51        599.79        21.39 o                         
   9   1   7         33.79         28.61        11.35 o                         
  10   1   7         13.29          8.67         9.33 o                         
  11   1   7         49.28         50.93        11.02 o                         
  12   1   7        855.84        777.64        31.00 o                         
  13   1   7        262.93        208.31        38.74 o                         
 -12   2   7        643.68        704.21        60.08 o                         
 -11   2   7        158.08        178.98        17.63 o                         
 -10   2   7        240.47        243.61        23.93 o                         
  -9   2   7         11.62          8.70         8.85 o                         
  -8   2   7       1100.44       1063.76        29.00 o                         
  -7   2   7        373.45        330.95        17.26 o                         
  -6   2   7         39.20         87.35        10.22 o                         
  -5   2   7        177.76        254.50        15.38 o                         
  -4   2   7       1057.63        947.05        22.70 o                         
  -3   2   7        815.95        810.12        20.39 o                         
  -2   2   7       2858.39       2836.62        48.18 o                         
  -1   2   7       2454.34       2475.04        43.10 o                         
   0   2   7          1.63         10.38         7.11 o                         
   1   2   7       1227.83       1176.05        24.69 o                         
   2   2   7        443.95        517.98        16.18 o                         
   3   2   7         47.87         60.11         8.15 o                         
   4   2   7       1557.89       1451.47        29.08 o                         
   5   2   7        672.22        712.64        19.18 o                         
   6   2   7       2006.41       1954.62        36.79 o                         
   7   2   7       1703.11       1566.24        41.08 o                         
   8   2   7          3.18          0.60         8.95 o                         
   9   2   7         86.07         91.02        11.49 o                         
  10   2   7        143.30        136.89        12.83 o                         
  11   2   7        268.69        242.37        18.59 o                         
  12   2   7        666.73        573.75        22.53 o                         
  13   2   7        174.22        188.64        36.82 o                         
 -12   3   7        101.24        128.32        32.02 o                         
 -11   3   7         20.95         78.31        28.30 o                         
 -10   3   7         75.39         78.67         9.89 o                         
  -9   3   7         22.94         22.32         8.65 o                         
  -8   3   7          0.74          8.44         9.08 o                         
  -7   3   7         73.49         99.09        11.77 o                         
  -6   3   7         49.49         46.58         9.01 o                         
  -5   3   7        133.17        130.19        10.92 o                         
  -4   3   7       1520.95       1469.97        29.31 o                         
  -3   3   7        550.81        490.54        15.84 o                         
  -2   3   7        528.57        478.11        16.54 o                         
  -1   3   7        407.53        357.54        15.70 o                         
   0   3   7        325.74        259.35        17.83 o                         
   1   3   7        373.54        366.72        14.59 o                         
   2   3   7        417.02        413.57        14.45 o                         
   3   3   7          5.10          7.75         6.34 o                         
   4   3   7       1200.93       1087.58        23.61 o                         
   5   3   7         42.76         72.26         8.37 o                         
   6   3   7       1400.24       1237.67        37.18 o                         
   7   3   7          3.14          6.30         7.58 o                         
   8   3   7        106.05        125.09        12.05 o                         
   9   3   7         52.99         48.17        10.32 o                         
  10   3   7         45.03         30.96        13.85 o                         
  11   3   7         85.90         91.55        11.55 o                         
  12   3   7        146.50        155.76        16.53 o                         
  13   3   7         27.24         40.70         8.92 o                         
 -12   4   7          0.21         53.37        26.38 o                         
 -11   4   7          0.81         14.87        23.75 o                         
 -10   4   7        112.54        105.92        12.83 o                         
  -9   4   7         10.01         17.76         8.30 o                         
  -8   4   7        320.20        288.79        16.42 o                         
  -7   4   7         28.64         14.69         8.79 o                         
  -6   4   7         34.61         22.30         8.28 o                         
  -5   4   7        165.43        152.56        11.30 o                         
  -4   4   7        596.02        583.70        17.00 o                         
  -3   4   7       1411.82       1444.16        28.11 o                         
  -2   4   7        769.47        626.23        16.94 o                         
  -1   4   7          4.56          4.68         6.47 o                         
   0   4   7        427.31        395.56        14.07 o                         
   1   4   7         30.42         29.54         8.29 o                         
   2   4   7        207.79        222.56        11.71 o                         
   3   4   7        111.74        152.57        10.68 o                         
   4   4   7          2.01          0.50         6.29 o                         
   5   4   7          0.88          0.54         6.50 o                         
   6   4   7       2658.10       2547.02        47.61 o                         
   7   4   7          0.88          2.59         8.70 o                         
   8   4   7          8.93          1.99         7.76 o                         
   9   4   7        332.22        290.71        28.10 o                         
  10   4   7        443.66        386.13        18.92 o                         
  11   4   7        283.65        263.68        23.79 o                         
  12   4   7        159.62        163.44        14.24 o                         
  13   4   7          3.35         18.36         8.61 o                         
  14   4   7         21.58         66.68        27.34 o                         
 -11   5   7         25.27         42.93        22.67 o                         
 -10   5   7         19.49         16.43        23.15 o                         
  -9   5   7        169.88        187.84        18.90 o                         
  -8   5   7         84.58         83.58        12.84 o                         
  -7   5   7         14.63          5.36         8.54 o                         
  -6   5   7        479.69        482.17        17.45 o                         
  -5   5   7         29.92         22.30         7.97 o                         
  -4   5   7         43.03         41.64         7.89 o                         
  -3   5   7        176.26        186.92        11.32 o                         
  -2   5   7        108.66        129.86        10.56 o                         
  -1   5   7         51.00         83.37         7.71 o                         
   0   5   7       1085.68        978.94        20.15 o                         
   1   5   7          0.34          7.91         5.63 o                         
   2   5   7        231.71        240.03        11.12 o                         
   3   5   7        807.74        831.13        22.16 o                         
   4   5   7          6.82         42.20         6.90 o                         
   5   5   7         23.68         31.08         7.13 o                         
   6   5   7         73.85         55.67         8.12 o                         
   7   5   7        117.26        121.89        10.51 o                         
   8   5   7         76.19         80.54        11.60 o                         
   9   5   7        116.67        120.92        16.27 o                         
  10   5   7        166.45        185.99        16.31 o                         
  11   5   7        123.56        147.45        14.81 o                         
  12   5   7          0.05          8.40        13.88 o                         
  13   5   7          7.47         28.04        16.25 o                         
  14   5   7          0.73         52.62        14.57 o                         
 -11   6   7          8.89         36.34        24.35 o                         
 -10   6   7         35.79         46.41        23.39 o                         
  -9   6   7        421.99        427.36        30.54 o                         
  -8   6   7        139.56        177.84        20.58 o                         
  -7   6   7       1068.59        990.03        24.04 o                         
  -6   6   7       2632.98       2609.28        73.20 o                         
  -5   6   7        382.76        393.84        15.34 o                         
  -4   6   7        554.09        527.44        16.20 o                         
  -3   6   7        372.43        347.30        13.26 o                         
  -2   6   7        991.70        892.74        22.72 o                         
  -1   6   7       2101.05       2129.58        35.82 o                         
   0   6   7       3360.03       3260.55        52.18 o                         
   1   6   7         59.85        174.97        24.11 o                         
   2   6   7       3405.98       3246.19        51.11 o                         
   3   6   7        211.02        327.21        18.47 o                         
   4   6   7        262.00        264.94        12.76 o                         
   5   6   7         30.82         52.14         8.08 o                         
   6   6   7          1.33         15.75         8.45 o                         
   7   6   7         71.08         88.63         9.46 o                         
   8   6   7         59.75         70.42         9.94 o                         
   9   6   7         52.71        176.11        38.26 o                         
  10   6   7        917.46        868.86        27.18 o                         
  11   6   7        688.80        682.99        24.99 o                         
  12   6   7          4.42         18.40        10.34 o                         
  13   6   7        120.84        133.63        27.34 o                         
  14   6   7         24.29         62.34        12.64 o                         
 -11   7   7          4.17         46.05        26.98 o                         
 -10   7   7        248.03        348.51        44.97 o                         
  -9   7   7        394.25        395.09        26.25 o                         
  -8   7   7         30.52         45.31         9.25 o                         
  -7   7   7        523.57        557.08        43.45 o                         
  -6   7   7       1023.61        993.86        31.74 o                         
  -5   7   7        458.83        460.94        16.52 o                         
  -4   7   7       1468.18       1473.69        29.05 o                         
  -3   7   7         50.90         36.87         7.29 o                         
  -2   7   7        185.27        200.39        10.31 o                         
  -1   7   7       2333.41       2230.56        44.33 o                         
   0   7   7        175.26        156.37        17.75 o                         
   1   7   7       1408.30       1481.67       128.80 o                         
   2   7   7       2793.97       2733.73        95.58 o                         
   3   7   7         26.39         23.62         6.54 o                         
   4   7   7       1810.66       1768.91        31.44 o                         
   5   7   7        655.75        629.96        16.86 o                         
   6   7   7         62.04         60.08         8.25 o                         
   7   7   7        749.20        785.74        21.02 o                         
   8   7   7        896.64        923.67        34.40 o                         
   9   7   7        747.81        672.22        21.58 o                         
  10   7   7        826.67        812.34        28.28 o                         
  11   7   7          0.14         14.56        13.97 o                         
  12   7   7        311.00        280.39        25.01 o                         
  13   7   7        259.16        306.15        24.62 o                         
  14   7   7         11.23         62.74        14.50 o                         
 -10   8   7          2.96         66.20        36.46 o                         
  -9   8   7          3.47         34.58        11.18 o                         
  -8   8   7         94.78         97.30        10.90 o                         
  -7   8   7        119.26        113.30        14.60 o                         
  -6   8   7        535.26        507.83        31.31 o                         
  -5   8   7       1443.27       1384.15        39.21 o                         
  -4   8   7       1695.54       1641.68        43.05 o                         
  -3   8   7         75.34         64.20         8.41 o                         
  -2   8   7       1032.84        974.60        20.56 o                         
  -1   8   7         30.65         22.11        11.45 o                         
   0   8   7         86.85         63.96        12.33 o                         
   1   8   7       1097.95       1051.65        33.66 o                         
   2   8   7        678.41        578.19        24.48 o                         
   3   8   7          7.43         15.89        10.26 o                         
   4   8   7        364.24        313.38        11.59 o                         
   5   8   7         84.19         85.51         9.86 o                         
   6   8   7         37.62         29.82         8.14 o                         
   7   8   7         87.65         59.22        13.03 o                         
   8   8   7         10.93         25.63        11.47 o                         
   9   8   7        238.27        258.70        19.55 o                         
  10   8   7         66.50         75.06        16.15 o                         
  11   8   7         54.10         43.13        15.77 o                         
  12   8   7        165.89        155.16        19.60 o                         
  13   8   7          3.02         26.42        18.83 o                         
  14   8   7        130.76        132.88        21.71 o                         
  -9   9   7          6.79         35.66        11.21 o                         
  -8   9   7          7.91         43.92        13.49 o                         
  -7   9   7         62.77         95.24        16.49 o                         
  -6   9   7         36.43         25.34        10.84 o                         
  -5   9   7        151.82        182.60        14.38 o                         
  -4   9   7          1.97         -8.15         8.15 o                         
  -3   9   7         11.06         14.52         8.55 o                         
  -2   9   7          4.80         -1.34         6.24 o                         
  -1   9   7        149.47        121.39        15.67 o                         
   0   9   7        124.79        121.20        15.18 o                         
   1   9   7         85.58         83.73        14.23 o                         
   2   9   7          0.65         -4.80        10.31 o                         
   3   9   7        160.36        176.89        24.82 o                         
   4   9   7         56.91         23.75        18.11 o                         
   5   9   7        204.33        201.53        16.44 o                         
   6   9   7          1.50          6.20         9.33 o                         
   7   9   7         56.07         49.79        11.24 o                         
   8   9   7         83.22         94.30        13.48 o                         
   9   9   7        227.29        204.80        32.50 o                         
  10   9   7         25.82         57.06        16.68 o                         
  11   9   7         99.04         89.09        17.59 o                         
  12   9   7          9.98         13.02        37.36 o                         
  13   9   7          0.17         10.40        24.70 o                         
  -9  10   7         61.61        148.51        17.41 o                         
  -8  10   7         74.28        144.29        13.57 o                         
  -7  10   7         25.48         47.21        14.29 o                         
  -6  10   7        359.45        326.96        20.08 o                         
  -5  10   7        646.23        646.75        38.88 o                         
  -4  10   7        137.03        173.98        17.65 o                         
  -3  10   7        611.03        536.35        21.17 o                         
  -2  10   7        748.59        748.94        44.61 o                         
  -1  10   7         57.94         59.24        22.31 o                         
   0  10   7        324.05        371.89        34.90 o                         
   1  10   7        306.77        288.06        32.74 o                         
   2  10   7        237.93        228.82        31.54 o                         
   3  10   7       1720.43       1567.32        67.04 o                         
   4  10   7        333.09        338.79        34.18 o                         
   5  10   7          3.58          8.08         7.36 o                         
   6  10   7        167.40        157.21        13.77 o                         
   7  10   7         92.17         78.59        11.82 o                         
   8  10   7         86.55         72.60        13.40 o                         
   9  10   7        173.16        156.26        16.23 o                         
  10  10   7          2.23         16.46        15.65 o                         
  11  10   7         81.99         74.46        35.08 o                         
  12  10   7          0.75          4.54        25.36 o                         
  13  10   7        116.73        127.88        20.91 o                         
  -8  11   7        121.67        107.93        20.27 o                         
  -7  11   7          4.89         36.47        13.86 o                         
  -6  11   7        266.63        178.17        49.53 o                         
  -5  11   7         64.54         90.52        16.53 o                         
  -4  11   7         42.59         45.59        17.49 o                         
  -3  11   7        318.69        311.34        46.17 o                         
  -2  11   7        123.17        129.52        26.86 o                         
  -1  11   7          2.94         48.57        23.63 o                         
   0  11   7        118.12        103.02        26.26 o                         
   1  11   7          0.19         22.67        20.51 o                         
   2  11   7        531.80        553.34        41.97 o                         
   3  11   7        376.10        403.43        38.38 o                         
   4  11   7          0.09          2.52        20.39 o                         
   5  11   7         52.40         68.88        16.43 o                         
   6  11   7          0.40         38.85        16.28 o                         
   7  11   7        172.70        172.71        27.34 o                         
   8  11   7        262.42        263.96        36.46 o                         
   9  11   7         17.25         20.22        24.81 o                         
  10  11   7        133.12        108.05        29.38 o                         
  11  11   7         85.60         89.31        40.95 o                         
  12  11   7          1.13         36.23        30.88 o                         
  -7  12   7         66.26        322.12        41.13 o                         
  -6  12   7         24.41          9.83        21.83 o                         
  -5  12   7         47.46         55.77        19.97 o                         
  -4  12   7         24.71          8.52        23.99 o                         
  -3  12   7          1.36          6.22        12.72 o                         
  -2  12   7        168.13        180.85        31.42 o                         
  -1  12   7       1366.33       1470.54        68.96 o                         
   0  12   7       1731.85       1735.58        75.91 o                         
   1  12   7        147.53         94.86        26.86 o                         
   2  12   7        111.30        126.04        28.78 o                         
   3  12   7        145.94        154.71        29.98 o                         
   4  12   7        316.58        307.49        38.74 o                         
   5  12   7        216.12        272.95        37.78 o                         
   6  12   7        437.44        582.34        52.11 o                         
   7  12   7        118.31        103.00        20.33 o                         
   8  12   7        100.54         61.80        17.63 o                         
   9  12   7         36.70         35.83        27.46 o                         
  10  12   7        175.29        166.58        34.90 o                         
  11  12   7        112.11        332.44        41.85 o                         
  -5  13   7         45.58         35.46        18.73 o                         
  -4  13   7        183.65        202.49        27.82 o                         
  -3  13   7         69.79         18.05        18.81 o                         
  -2  13   7        187.25        173.17        32.14 o                         
  -1  13   7        183.84        158.18        31.78 o                         
   0  13   7         34.73         39.82        26.62 o                         
   1  13   7          6.10        -20.87        23.75 o                         
   2  13   7         64.01         31.66        26.62 o                         
   3  13   7         87.35         52.77        28.30 o                         
   5  13   7         65.44         89.82        47.25 o                         
   6  13   7         34.77        128.84        60.74 o                         
   7  13   7        261.86        221.00        22.13 o                         
   8  13   7         12.81         10.59        18.92 o                         
   9  13   7         64.66         21.08        21.16 o                         
  10  13   7        155.35        450.20        41.49 o                         
  11  13   7          3.33        -28.54        28.54 o                         
  -4  14   7         10.83        -15.61        15.61 o                         
  -3  14   7         52.61         28.30        15.11 o                         
  -2  14   7        146.32        130.24        33.10 o                         
  -1  14   7        311.83        227.50        37.42 o                         
   0  14   7         47.22         32.74        29.50 o                         
   1  14   7        173.31        139.59        33.46 o                         
   2  14   7        112.99         53.13        29.62 o                         
   3  14   7         28.44         17.39        27.94 o                         
   4  14   7        192.42        217.79        37.18 o                         
   5  14   7        114.82         53.85        29.62 o                         
   6  14   7        184.05        178.45        36.46 o                         
   7  14   7        283.06        318.52        62.00 o                         
   8  14   7          1.10         -3.34        16.89 o                         
  10  14   7          0.28        -27.22        27.22 o                         
  -2  15   7        241.32        116.45        33.70 o                         
  -1  15   7          0.82        -26.62        26.62 o                         
   0  15   7         61.96         29.62        30.94 o                         
   1  15   7         72.13          1.56        30.10 o                         
   2  15   7          0.27        -28.18        28.18 o                         
   3  15   7         57.25          7.68        30.58 o                         
   4  15   7         48.48         32.02        30.46 o                         
   5  15   7         16.09        -23.99        28.90 o                         
   6  15   7        263.19        197.40        38.86 o                         
   2  16   7         17.30        -20.03        30.22 o                         
   3  16   7         19.74        -29.86        30.22 o                         
   4  16   7         71.09         40.66        33.34 o                         
   5  16   7         21.46          6.36        31.66 o                         
  -5  -8   8         78.68          4.13        53.91 o                         
  -4  -8   8         25.95         -1.45        39.52 o                         
  -3  -8   8        570.72        470.68        39.75 o                         
  -2  -8   8       2725.20       2627.34        82.72 o                         
  -1  -8   8       1922.22       1842.94        67.83 o                         
   0  -8   8        132.20        191.01        28.71 o                         
   1  -8   8          0.92        -12.79        27.76 o                         
   2  -8   8        128.39         65.90        42.33 o                         
   3  -8   8        135.78        108.03        25.00 o                         
  -7  -7   8        122.13         93.38        58.04 o                         
  -6  -7   8          0.00        -26.55        28.66 o                         
  -5  -7   8         12.65         -7.89        20.49 o                         
  -4  -7   8         14.27         -3.78        24.58 o                         
  -3  -7   8          0.17         18.03        22.61 o                         
  -2  -7   8         83.08         52.39        22.76 o                         
  -1  -7   8         72.42         68.55        24.00 o                         
   0  -7   8         28.46         44.90        21.48 o                         
   1  -7   8        215.81        211.16        29.00 o                         
   2  -7   8          0.17         -5.02        19.97 o                         
   3  -7   8          3.94        -14.11        23.81 o                         
   4  -7   8          3.10         12.83        28.96 o                         
   5  -7   8          1.22        -19.01        19.01 o                         
  -9  -6   8          8.58         10.58        23.45 o                         
  -8  -6   8        222.74        210.56        36.22 o                         
  -7  -6   8         15.05          3.21        20.07 o                         
  -6  -6   8         65.28         84.29        23.96 o                         
  -5  -6   8         74.78         73.62        23.85 o                         
  -4  -6   8          4.83         10.18        19.97 o                         
  -3  -6   8        321.00        371.07        34.88 o                         
  -2  -6   8        190.24        199.88        27.49 o                         
  -1  -6   8          8.21          3.48        22.43 o                         
   0  -6   8        641.10        765.41        79.27 o                         
   1  -6   8        415.26        411.59        56.01 o                         
   2  -6   8         49.81         19.55        34.90 o                         
   3  -6   8         47.98         42.81        37.06 o                         
   4  -6   8         80.44         69.44        36.46 o                         
   5  -6   8         25.23         34.06        35.26 o                         
   6  -6   8         20.68         48.09        35.14 o                         
   7  -6   8         20.13         20.03        39.70 o                         
  -9  -5   8        147.01        155.85        54.81 o                         
  -8  -5   8        314.63        281.15        47.97 o                         
  -7  -5   8          2.09         12.44        20.19 o                         
  -6  -5   8        214.14        262.99        39.49 o                         
  -5  -5   8        124.70        124.29        27.51 o                         
  -4  -5   8         50.22         71.74        22.49 o                         
  -3  -5   8        296.69        286.23        29.37 o                         
  -2  -5   8        300.81        285.72        29.20 o                         
  -1  -5   8         87.39         93.83        21.76 o                         
   0  -5   8        417.62        421.61        33.79 o                         
   1  -5   8         51.52         42.08        19.29 o                         
   2  -5   8         77.28         66.57        19.99 o                         
   3  -5   8        179.17        201.48        32.86 o                         
   4  -5   8          7.15         24.20        18.77 o                         
   5  -5   8        128.01         96.62        21.29 o                         
   6  -5   8         69.55         87.93        21.74 o                         
   7  -5   8         36.69         66.98        23.93 o                         
   8  -5   8        130.65        126.40        22.65 o                         
 -10  -4   8         54.91         66.09        20.57 o                         
  -9  -4   8        277.51        272.95        47.01 o                         
  -8  -4   8         42.62         29.33        19.19 o                         
  -7  -4   8         62.38         44.96        20.00 o                         
  -6  -4   8        393.87        425.50        41.01 o                         
  -5  -4   8          9.37         30.03        18.61 o                         
  -4  -4   8       1282.53       1312.89        50.96 o                         
  -3  -4   8        959.35       1028.04        44.96 o                         
  -2  -4   8          9.16         31.00        17.98 o                         
  -1  -4   8        597.13        632.99        36.53 o                         
   0  -4   8        567.96        646.28        36.27 o                         
   1  -4   8        383.75        400.03        31.26 o                         
   2  -4   8       1776.11       1740.71        57.40 o                         
   3  -4   8        777.16        844.37        40.48 o                         
   4  -4   8        129.66        133.97        21.81 o                         
   5  -4   8        425.79        363.14        37.42 o                         
   6  -4   8         87.40        111.30        22.30 o                         
   7  -4   8        320.67        278.56        28.44 o                         
   8  -4   8        405.39        433.94        35.34 o                         
   9  -4   8         32.36         46.25        16.45 o                         
 -11  -3   8          3.98          8.78        33.16 o                         
 -10  -3   8        265.52        229.80        37.24 o                         
  -9  -3   8        207.47        196.23        25.29 o                         
  -8  -3   8          8.26          6.91        16.83 o                         
  -7  -3   8         29.53          4.79        17.83 o                         
  -6  -3   8        313.08        309.13        27.98 o                         
  -5  -3   8        109.00        150.60        27.88 o                         
  -4  -3   8        510.31        535.28        34.47 o                         
  -3  -3   8        424.15        501.04        50.07 o                         
  -2  -3   8        407.24        452.65        30.05 o                         
  -1  -3   8        756.28        778.36        36.21 o                         
   0  -3   8         25.65         48.29        17.26 o                         
   1  -3   8         74.13         97.45        19.85 o                         
   2  -3   8        149.69        167.44        21.73 o                         
   3  -3   8        119.28        151.26        22.30 o                         
   4  -3   8        475.67        450.21        31.50 o                         
   5  -3   8         36.05         41.57        17.76 o                         
   6  -3   8         76.47         52.43        18.48 o                         
   7  -3   8        225.23        204.93        20.74 o                         
   8  -3   8         96.09         85.49        18.95 o                         
   9  -3   8        163.18        157.80        20.95 o                         
  10  -3   8        128.24        122.31        35.26 o                         
 -11  -2   8         95.01         55.05        17.73 o                         
 -10  -2   8          7.82         -0.85        16.48 o                         
  -9  -2   8          1.74         -2.85        15.85 o                         
  -8  -2   8         78.63         97.62        24.94 o                         
  -7  -2   8         58.47         65.22        19.50 o                         
  -6  -2   8         37.10         27.18        19.97 o                         
  -5  -2   8        426.77        439.15        30.95 o                         
  -4  -2   8        154.16        145.69        21.46 o                         
  -3  -2   8          1.99         -3.66        15.37 o                         
  -2  -2   8        199.34        227.32        23.40 o                         
  -1  -2   8        206.39        206.71        22.13 o                         
   0  -2   8        147.58        194.71        21.63 o                         
   1  -2   8        577.76        525.38        30.34 o                         
   2  -2   8         90.51         90.05        17.84 o                         
   3  -2   8         63.55         93.92        18.36 o                         
   4  -2   8        733.44        744.35        35.70 o                         
   5  -2   8        207.62        235.67        24.36 o                         
   6  -2   8          0.93         -7.08        13.96 o                         
   7  -2   8         51.26         32.71        16.61 o                         
   8  -2   8          0.20         -5.38        14.89 o                         
   9  -2   8          1.44         19.73        14.83 o                         
  10  -2   8         10.13         17.37        11.66 o                         
  11  -2   8         79.90         73.53        15.14 o                         
 -11  -1   8         81.80        105.90        18.53 o                         
 -10  -1   8        586.09        541.13        32.43 o                         
  -9  -1   8         62.71         65.54        18.22 o                         
  -8  -1   8          8.78         24.46        15.87 o                         
  -7  -1   8         61.96         90.84        19.01 o                         
  -6  -1   8        276.49        295.33        27.04 o                         
  -5  -1   8       1438.32       1415.82        72.44 o                         
  -4  -1   8        584.30        601.25        32.65 o                         
  -3  -1   8        114.92        148.96        19.99 o                         
  -2  -1   8        550.88        535.54        24.55 o                         
  -1  -1   8         40.33         36.28        10.44 o                         
   0  -1   8         34.74         61.93        10.49 o                         
   1  -1   8         87.63        104.01        11.62 o                         
   2  -1   8          1.05         18.15         9.51 o                         
   3  -1   8        179.07        220.11        19.09 o                         
   4  -1   8        648.80        594.81        25.53 o                         
   5  -1   8        126.00        155.93        15.50 o                         
   6  -1   8         26.00         42.95        11.96 o                         
   7  -1   8          7.98         14.55        10.98 o                         
   8  -1   8         11.64          9.51        10.38 o                         
   9  -1   8          1.42         11.49        10.51 o                         
  10  -1   8          0.18        -10.88        10.88 o                         
  11  -1   8         37.10         40.05        15.35 o                         
 -12   0   8         39.49         53.19        25.36 o                         
 -11   0   8        581.60        585.34        31.08 o                         
 -10   0   8         81.32         84.27        19.49 o                         
  -9   0   8        467.81        456.38        31.75 o                         
  -8   0   8        890.40        862.18        53.07 o                         
  -7   0   8         35.93         37.22        25.48 o                         
  -6   0   8        107.57        138.32        15.20 o                         
  -5   0   8        650.46        668.37        25.57 o                         
  -4   0   8          1.11         12.26         9.58 o                         
  -3   0   8        512.71        538.04        23.54 o                         
  -2   0   8       1312.93       1332.47        30.37 o                         
  -1   0   8        298.73        274.96        15.64 o                         
   0   0   8       1002.10       1058.16        23.64 o                         
   1   0   8        332.05        313.03        15.92 o                         
   2   0   8        133.62        119.75        11.40 o                         
   3   0   8        583.42        602.31        20.23 o                         
   4   0   8        225.89        269.66        16.24 o                         
   5   0   8        630.21        583.00        20.89 o                         
   6   0   8        592.32        580.49        23.15 o                         
   7   0   8         42.32         71.00        12.18 o                         
   8   0   8        720.23        657.78        24.20 o                         
   9   0   8        417.94        380.60        21.58 o                         
  10   0   8          4.86         -2.39        10.34 o                         
  11   0   8        425.52        424.63        43.54 o                         
  12   0   8          8.11         24.35        16.49 o                         
 -12   1   8         57.77         77.37        14.21 o                         
 -11   1   8        518.97        465.96        41.56 o                         
 -10   1   8        155.55        175.78        15.85 o                         
  -9   1   8         64.66         85.43        12.30 o                         
  -8   1   8        185.41        210.95        17.50 o                         
  -7   1   8        174.22        188.22        15.97 o                         
  -6   1   8        675.45        711.28        25.36 o                         
  -5   1   8        602.07        580.99        20.72 o                         
  -4   1   8        209.17        237.95        15.10 o                         
  -3   1   8        900.20        844.02        23.28 o                         
  -2   1   8         19.43         34.08         9.97 o                         
  -1   1   8        405.56        481.24        17.32 o                         
   0   1   8        294.33        292.63        14.71 o                         
   1   1   8         66.59         91.61        10.59 o                         
   2   1   8       1747.03       1826.24        36.44 o                         
   3   1   8        413.22        408.59        19.59 o                         
   4   1   8        214.76        238.95        14.98 o                         
   5   1   8        127.25        136.08        11.66 o                         
   6   1   8         21.27         25.50        10.17 o                         
   7   1   8        188.82        191.73        15.20 o                         
   8   1   8        397.24        390.74        19.75 o                         
   9   1   8        800.75        746.76        52.75 o                         
  10   1   8          1.91        -15.59        15.59 o                         
  11   1   8        231.18        278.02        54.27 o                         
  12   1   8        238.38        360.52        25.21 o                         
 -12   2   8         22.59         35.88        19.49 o                         
 -11   2   8         21.18         -6.43        23.51 o                         
 -10   2   8         51.36         49.65        11.88 o                         
  -9   2   8        565.95        574.26        22.17 o                         
  -8   2   8        328.47        317.04        21.04 o                         
  -7   2   8        195.52        178.24        15.06 o                         
  -6   2   8        208.89        213.43        16.43 o                         
  -5   2   8          1.09          3.94         8.66 o                         
  -4   2   8        367.13        380.92        17.00 o                         
  -3   2   8        787.40        806.61        22.61 o                         
  -2   2   8         16.04         44.08        10.36 o                         
  -1   2   8        605.58        563.52        21.37 o                         
   0   2   8        233.29        229.22        17.02 o                         
   1   2   8         80.81         69.97        10.17 o                         
   2   2   8        549.31        555.55        21.34 o                         
   3   2   8         25.00         16.41         9.92 o                         
   4   2   8        221.54        221.66        15.54 o                         
   5   2   8        993.31       1042.73        26.28 o                         
   6   2   8         15.94         30.77         9.09 o                         
   7   2   8        622.13        543.99        21.72 o                         
   8   2   8         57.51         53.29        11.43 o                         
   9   2   8        127.89        129.58        17.88 o                         
  10   2   8        511.32        474.60        25.12 o                         
  11   2   8        131.19        127.59        20.28 o                         
  12   2   8         23.33         -6.68        16.56 o                         
  13   2   8         56.24        140.51        25.06 o                         
 -11   3   8         23.34         59.33        12.82 o                         
 -10   3   8         57.26         43.17        12.53 o                         
  -9   3   8        693.71        576.91        80.53 o                         
  -8   3   8        524.81        562.96        48.98 o                         
  -7   3   8          1.19         11.94        14.81 o                         
  -6   3   8          5.44         -3.99        12.15 o                         
  -5   3   8        178.64        198.52        14.44 o                         
  -4   3   8       1703.27       1609.91        35.54 o                         
  -3   3   8        100.83        109.24        12.29 o                         
  -2   3   8         33.34         12.72         9.09 o                         
  -1   3   8        307.13        309.40        15.48 o                         
   0   3   8         82.11         69.56         9.72 o                         
   1   3   8        265.29        243.71        14.13 o                         
   2   3   8       1104.43       1022.65        27.14 o                         
   3   3   8        561.20        534.95        20.21 o                         
   4   3   8       1168.93       1053.15        27.64 o                         
   5   3   8        613.18        667.56        24.25 o                         
   6   3   8        225.70        201.68        14.83 o                         
   7   3   8        747.24        648.32        26.64 o                         
   8   3   8          0.37         -9.15         9.58 o                         
   9   3   8         62.22         23.51        11.00 o                         
  10   3   8        502.11        494.28        31.36 o                         
  11   3   8          0.09          3.66        22.73 o                         
  12   3   8        124.94        130.30        21.98 o                         
  13   3   8          9.65          7.30        13.96 o                         
 -11   4   8          1.44          9.35        24.23 o                         
 -10   4   8        108.07         96.92        27.22 o                         
  -9   4   8          2.98         -1.53        11.50 o                         
  -8   4   8        153.69        128.88        13.40 o                         
  -7   4   8        916.04        890.09        40.90 o                         
  -6   4   8         90.93         85.48        11.27 o                         
  -5   4   8          8.60         13.25        10.47 o                         
  -4   4   8        101.52        124.46        11.17 o                         
  -3   4   8         39.25         29.74         8.81 o                         
  -2   4   8        720.56        700.81        19.69 o                         
  -1   4   8        248.95        253.41        13.38 o                         
   0   4   8         11.01          2.26         7.02 o                         
   1   4   8       1721.30       1519.59        37.13 o                         
   2   4   8          3.00          3.58         8.01 o                         
   3   4   8        378.90        387.93        19.64 o                         
   4   4   8        652.92        623.88        20.34 o                         
   5   4   8         17.15         23.59         8.88 o                         
   6   4   8         87.86         89.35        11.28 o                         
   7   4   8        159.22        167.44        12.62 o                         
   8   4   8        276.13        230.53        17.75 o                         
   9   4   8        488.00        430.06        20.77 o                         
  10   4   8        363.20        324.61        27.51 o                         
  11   4   8         86.88        118.42        13.42 o                         
  12   4   8        136.78        134.72        19.54 o                         
  13   4   8         61.46         66.73        15.83 o                         
 -11   5   8         62.53         68.72        26.86 o                         
 -10   5   8         28.93         46.66        11.79 o                         
  -9   5   8        113.44         92.49        15.00 o                         
  -8   5   8       1147.65       1114.32        65.77 o                         
  -7   5   8        404.56        358.66        19.51 o                         
  -6   5   8        167.57        139.40        11.97 o                         
  -5   5   8        236.56        219.02        14.66 o                         
  -4   5   8         48.42         29.93         8.89 o                         
  -3   5   8          8.27          5.08         7.82 o                         
  -2   5   8         28.06         15.17         7.58 o                         
  -1   5   8        290.18        272.67        13.96 o                         
   0   5   8        625.81        606.60        18.88 o                         
   1   5   8       1381.80       1181.56        30.44 o                         
   2   5   8        615.75        599.56        18.29 o                         
   3   5   8       3060.76       2986.90        57.34 o                         
   4   5   8        784.57        813.61        20.77 o                         
   5   5   8         24.89         24.82         7.74 o                         
   6   5   8        408.34        407.23        15.82 o                         
   7   5   8          1.92         -0.88         9.54 o                         
   8   5   8       1815.64       1647.16        34.37 o                         
   9   5   8       2040.89       1830.63        60.39 o                         
  10   5   8         37.10         68.33        12.35 o                         
  11   5   8        186.66        191.64        16.03 o                         
  12   5   8        143.12        137.65        14.29 o                         
  13   5   8          3.62         30.61        10.13 o                         
 -11   6   8         41.33         92.10        26.02 o                         
 -10   6   8          5.16         34.39        14.63 o                         
  -9   6   8         11.18          8.46         9.74 o                         
  -8   6   8         61.06         55.08        10.67 o                         
  -7   6   8        142.96        115.33        17.82 o                         
  -6   6   8         19.67          7.47        11.01 o                         
  -5   6   8        345.56        360.17        19.20 o                         
  -4   6   8         29.81         25.41         9.72 o                         
  -3   6   8          6.62         -3.22         8.34 o                         
  -2   6   8        215.10        214.83        14.09 o                         
  -1   6   8          0.73         -2.54         7.79 o                         
   0   6   8        222.83        195.45        11.66 o                         
   1   6   8          3.39          5.73         5.98 o                         
   2   6   8         26.34         28.14         6.49 o                         
   3   6   8        256.93        249.18        14.22 o                         
   4   6   8         22.76         35.37         7.34 o                         
   5   6   8        100.79         87.25         8.91 o                         
   6   6   8          4.05         -0.70         7.54 o                         
   7   6   8          5.49         11.47         8.49 o                         
   8   6   8        211.96        214.91        14.62 o                         
   9   6   8          6.79         -0.30        10.69 o                         
  10   6   8        280.87        258.48        20.26 o                         
  11   6   8         57.46         75.42        16.59 o                         
  12   6   8          1.89         12.55        14.71 o                         
  13   6   8          3.28         23.47        13.00 o                         
 -10   7   8          0.93         65.00        42.09 o                         
  -9   7   8         84.75         96.50        13.98 o                         
  -8   7   8         48.73         40.17         9.81 o                         
  -7   7   8          4.23         -2.45        14.74 o                         
  -6   7   8         95.28        124.35        14.14 o                         
  -5   7   8         87.91        192.37        13.93 o                         
  -4   7   8        142.03        179.62        13.97 o                         
  -3   7   8        157.75        175.85        11.77 o                         
  -2   7   8        143.37        241.87        14.03 o                         
  -1   7   8        132.55        113.01         9.02 o                         
   0   7   8         48.41         38.06         7.04 o                         
   1   7   8        329.44        335.63        20.48 o                         
   2   7   8       1077.85        939.17        23.57 o                         
   3   7   8         25.72         32.06         6.12 o                         
   4   7   8        170.75        159.11        12.93 o                         
   5   7   8        725.51        747.20        19.09 o                         
   6   7   8        128.80        111.92        13.34 o                         
   7   7   8        475.79        504.62        18.40 o                         
   8   7   8       2704.92       2497.49        65.45 o                         
   9   7   8         96.20        113.49        14.19 o                         
  10   7   8        422.40        390.13        27.03 o                         
  11   7   8         19.43         30.47        15.12 o                         
  12   7   8         44.04         83.09        16.66 o                         
  13   7   8         23.58         75.26        16.71 o                         
  -9   8   8        285.17        294.12        41.74 o                         
  -8   8   8         70.26         86.99        20.45 o                         
  -7   8   8        285.79        259.62        25.26 o                         
  -6   8   8        805.55        762.13        37.91 o                         
  -5   8   8          0.77         -0.45         8.85 o                         
  -4   8   8       1398.91       1356.33        40.35 o                         
  -3   8   8         78.76        102.26         9.45 o                         
  -2   8   8         17.05         19.57         6.74 o                         
  -1   8   8       1832.41       1657.58        70.58 o                         
   0   8   8        523.44        508.60        25.30 o                         
   1   8   8        459.85        481.28        45.57 o                         
   2   8   8       1954.30       1921.97        52.11 o                         
   3   8   8         72.40         44.66        12.19 o                         
   4   8   8       1371.71       1233.54        54.16 o                         
   5   8   8        934.21        921.53        24.49 o                         
   6   8   8          0.58         23.35        12.03 o                         
   7   8   8        419.99        422.14        19.90 o                         
   8   8   8       1087.88       1062.24        32.09 o                         
   9   8   8        185.52        141.84        17.28 o                         
  10   8   8        868.05        823.83        55.05 o                         
  11   8   8         39.70         63.98        17.02 o                         
  12   8   8        104.86        106.57        17.72 o                         
  13   8   8        227.34        199.92        27.34 o                         
  -9   9   8        195.58        332.37        49.23 o                         
  -8   9   8         22.76         54.40        15.11 o                         
  -7   9   8        120.75        141.57        13.53 o                         
  -6   9   8        119.45        150.19        17.12 o                         
  -5   9   8        218.34        207.69        18.15 o                         
  -4   9   8        162.14        164.25        15.82 o                         
  -3   9   8        226.31        254.73        21.06 o                         
  -2   9   8        369.10        366.82        19.83 o                         
  -1   9   8         14.87         19.55        20.27 o                         
   0   9   8        191.87        159.14        26.02 o                         
   1   9   8       1983.39       1914.63        75.31 o                         
   2   9   8       1405.06       1412.85        61.76 o                         
   3   9   8         68.74         75.19        21.23 o                         
   4   9   8        805.45        877.14        47.49 o                         
   5   9   8          0.73          3.36         8.54 o                         
   6   9   8       1094.90        999.31        26.87 o                         
   7   9   8       1389.26       1303.55        33.53 o
[truncated: 175,927 more chars]
